# Supplementary material for: The developing leaf of the wild grass Brachypodium distachyon at single-cell resolution
Source: Plant Cell. 2026 Jun 10;38(6):koag172. doi: 10.1093/plcell/koag172 (PMC13291820; doi:10.1093/plcell/koag172)
Supplement: koag172_Supplementary_Data [file koag172_supplementary_data.zip]

Archive with 7 entries (7 files):
- TableS4.xlsx
- TableS5.xlsx
- TableS6.xlsx
- TableS7.xlsx
- TableS8_Statistics_details.xlsx
- TableS9_Key_resources_table.xlsx
- TPC-2025-1212R1_Supplementary Data.pdf
