# Supplementary material for: The developing leaf of the wild grass Brachypodium distachyon at single-cell resolution
Source: Plant Cell. 2026 Jun 10;38(6):koag172. doi: 10.1093/plcell/koag172 (PMC13291820; doi:10.1093/plcell/koag172)
Supplement: koag172_Supplementary_Data [file koag172_supplementary_data.zip › TableS4.xlsx]

## Sheet: markers_tissues
gene	cluster	tissue	p_val	avg_log2FC	pct.1	pct.2	p_val_adj
BdiBd21-3.3G0687700	0	Mesophyll	0	3.96499	0.941	0.221	0
BdiBd21-3.2G0370600	0	Mesophyll	0	3.77728	0.977	0.264	0
BdiBd21-3.2G0004400	0	Mesophyll	0	3.70182	0.962	0.258	0
BdiBd21-3.1G0893900	0	Mesophyll	0	3.57586	0.969	0.267	0
BdiBd21-3.4G0107400	0	Mesophyll	0	3.97203	0.994	0.322	0
BdiBd21-3.5G0253100	0	Mesophyll	0	3.81976	0.992	0.322	0
BdiBd21-3.2G0472300	0	Mesophyll	0	3.38788	0.976	0.331	0
BdiBd21-3.4G0401100	0	Mesophyll	0	3.43974	0.944	0.304	0
BdiBd21-3.1G0918700	0	Mesophyll	0	3.40397	0.954	0.317	0
BdiBd21-3.3G0601500	0	Mesophyll	0	3.44708	0.975	0.348	0
BdiBd21-3.4G0520300	0	Mesophyll	0	3.58623	0.988	0.363	0
BdiBd21-3.1G0674600	0	Mesophyll	0	3.39414	0.982	0.37	0
BdiBd21-3.2G0241900	0	Mesophyll	0	3.60463	0.987	0.395	0
BdiBd21-3.4G0081600	0	Mesophyll	0	3.45592	0.97	0.378	0
BdiBd21-3.1G0894000	0	Mesophyll	0	3.02785	0.856	0.268	0
BdiBd21-3.1G1029300	0	Mesophyll	0	3.4039	0.99	0.408	0
BdiBd21-3.2G0370500	0	Mesophyll	0	3.49847	0.989	0.414	0
BdiBd21-3.2G0299400	0	Mesophyll	0	3.61301	0.992	0.419	0
BdiBd21-3.1G0894300	0	Mesophyll	0	3.00932	0.776	0.214	0
BdiBd21-3.2G0302900	0	Mesophyll	0	3.33231	0.986	0.435	0
BdiBd21-3.1G0643532	0	Mesophyll	0	3.06532	0.669	0.119	0
BdiBd21-3.1G0747300	0	Mesophyll	0	3.18943	0.954	0.416	0
BdiBd21-3.5G0253000	0	Mesophyll	0	3.52368	0.994	0.468	0
BdiBd21-3.1G0080900	0	Mesophyll	0	2.58551	0.957	0.433	0
BdiBd21-3.2G0371300	0	Mesophyll	0	2.95383	0.817	0.3	0
BdiBd21-3.2G0303000	0	Mesophyll	0	2.87969	0.971	0.489	0
BdiBd21-3.4G0434900	0	Mesophyll	0	3.08289	0.72	0.246	0
BdiBd21-3.2G0697400	0	Mesophyll	0	3.29165	0.977	0.504	0
BdiBd21-3.1G0080500	0	Mesophyll	0	2.8559	0.962	0.491	0
BdiBd21-3.2G0802600	0	Mesophyll	0	2.89531	0.541	0.071	0
BdiBd21-3.2G0004900	0	Mesophyll	0	3.23633	0.988	0.519	0
BdiBd21-3.4G0260500	0	Mesophyll	0	0.787163	0.886	0.428	0
BdiBd21-3.1G0147100	0	Mesophyll	0	0.460368	0.944	0.498	0
BdiBd21-3.3G0400800	0	Mesophyll	0	0.428157	0.932	0.487	0
BdiBd21-3.4G0414600	0	Mesophyll	0	1.18645	0.804	0.362	0
BdiBd21-3.1G0633500	0	Mesophyll	0	2.29819	0.734	0.294	0
BdiBd21-3.2G0527300	0	Mesophyll	0	0.606176	0.951	0.511	0
BdiBd21-3.3G0741500	0	Mesophyll	0	0.449029	0.942	0.505	0
BdiBd21-3.3G0085400	0	Mesophyll	0	0.425355	0.956	0.52	0
BdiBd21-3.2G0509400	0	Mesophyll	0	0.525341	0.947	0.513	0
BdiBd21-3.4G0438800	0	Mesophyll	0	1.08938	0.914	0.483	0
BdiBd21-3.1G0411600	0	Mesophyll	0	0.337042	0.941	0.51	0
BdiBd21-3.1G0939200	0	Mesophyll	0	0.618926	0.934	0.504	0
BdiBd21-3.5G0036800	0	Mesophyll	0	0.899114	0.857	0.427	0
BdiBd21-3.3G0344800	0	Mesophyll	0	1.8138	0.981	0.551	0
BdiBd21-3.1G0523100	0	Mesophyll	0	0.63452	0.975	0.546	0
BdiBd21-3.1G0840500	0	Mesophyll	0	0.528075	0.956	0.527	0
BdiBd21-3.2G0749200	0	Mesophyll	0	0.349934	0.942	0.513	0
BdiBd21-3.2G0141900	0	Mesophyll	0	0.626379	0.936	0.509	0
BdiBd21-3.1G0026500	0	Mesophyll	0	0.477883	0.947	0.52	0
BdiBd21-3.3G0298900	0	Mesophyll	0	0.931615	0.693	0.27	0
BdiBd21-3.4G0378100	0	Mesophyll	0	0.60516	0.904	0.482	0
BdiBd21-3.1G0054300	0	Mesophyll	0	0.522686	0.938	0.516	0
BdiBd21-3.1G0100200	0	Mesophyll	0	0.555926	0.916	0.495	0
BdiBd21-3.1G0572500	0	Mesophyll	0	0.209305	0.923	0.502	0
BdiBd21-3.1G0886800	0	Mesophyll	0	0.491829	0.914	0.496	0
BdiBd21-3.1G0829300	0	Mesophyll	0	0.561781	0.917	0.503	0
BdiBd21-3.2G0567200	0	Mesophyll	0	0.450423	0.898	0.485	0
BdiBd21-3.3G0132000	0	Mesophyll	0	0.646506	0.973	0.561	0
BdiBd21-3.1G1027000	0	Mesophyll	0	0.545882	0.855	0.444	0
BdiBd21-3.1G0843300	0	Mesophyll	0	1.63852	0.681	0.272	0
BdiBd21-3.3G0694900	0	Mesophyll	0	1.28323	0.564	0.155	0
BdiBd21-3.3G0053000	0	Mesophyll	0	0.914453	0.763	0.355	0
BdiBd21-3.1G0267000	0	Mesophyll	0	0.748915	0.944	0.536	0
BdiBd21-3.2G0658800	0	Mesophyll	0	0.486873	0.843	0.436	0
BdiBd21-3.1G0788600	0	Mesophyll	0	0.316171	0.826	0.42	0
BdiBd21-3.2G0759600	0	Mesophyll	0	1.79509	0.595	0.189	0
BdiBd21-3.2G0758900	0	Mesophyll	0	0.445918	0.9	0.495	0
BdiBd21-3.3G0242100	0	Mesophyll	0	0.384455	0.987	0.583	0
BdiBd21-3.3G0564000	0	Mesophyll	0	0.565176	0.917	0.514	0
BdiBd21-3.4G0237000	0	Mesophyll	0	0.616155	0.812	0.41	0
BdiBd21-3.1G0333300	0	Mesophyll	0	0.368525	0.92	0.518	0
BdiBd21-3.1G0444800	0	Mesophyll	0	0.482565	0.938	0.536	0
BdiBd21-3.5G0028400	0	Mesophyll	0	0.385947	0.835	0.434	0
BdiBd21-3.2G0214900	0	Mesophyll	0	0.729823	0.796	0.396	0
BdiBd21-3.2G0318200	0	Mesophyll	0	3.06396	0.998	0.598	0
BdiBd21-3.3G0040500	0	Mesophyll	0	0.443345	0.817	0.417	0
BdiBd21-3.3G0194300	0	Mesophyll	0	0.864438	0.795	0.396	0
BdiBd21-3.1G1024900	0	Mesophyll	0	0.440981	0.898	0.5	0
BdiBd21-3.5G0271100	0	Mesophyll	0	1.00704	0.71	0.312	0
BdiBd21-3.2G0594100	0	Mesophyll	0	0.472593	0.895	0.498	0
BdiBd21-3.3G0565900	0	Mesophyll	0	1.53934	0.532	0.135	0
BdiBd21-3.1G0327300	0	Mesophyll	0	0.2926	0.836	0.439	0
BdiBd21-3.1G0042200	0	Mesophyll	0	0.622621	0.982	0.587	0
BdiBd21-3.2G0583400	0	Mesophyll	0	0.524761	0.973	0.579	0
BdiBd21-3.3G0774800	0	Mesophyll	0	0.532094	0.962	0.568	0
BdiBd21-3.4G0378000	0	Mesophyll	0	0.775777	0.738	0.344	0
BdiBd21-3.4G0343200	0	Mesophyll	0	0.324307	0.895	0.502	0
BdiBd21-3.2G0637600	0	Mesophyll	0	0.472466	0.948	0.556	0
BdiBd21-3.3G0758800	0	Mesophyll	0	0.775727	0.801	0.41	0
BdiBd21-3.3G0513500	0	Mesophyll	0	1.06228	0.795	0.404	0
BdiBd21-3.3G0667900	0	Mesophyll	0	0.461176	0.901	0.51	0
BdiBd21-3.1G0856600	0	Mesophyll	0	0.634628	0.936	0.546	0
BdiBd21-3.1G0315000	0	Mesophyll	0	0.600798	0.806	0.421	0
BdiBd21-3.5G0118000	0	Mesophyll	0	0.480742	0.959	0.574	0
BdiBd21-3.1G0865400	0	Mesophyll	0	0.441778	0.855	0.471	0
BdiBd21-3.5G0361100	0	Mesophyll	0	0.364784	0.857	0.475	0
BdiBd21-3.2G0166600	0	Mesophyll	0	1.5228	0.838	0.457	0
BdiBd21-3.5G0157200	0	Mesophyll	0	0.587453	0.753	0.373	0
BdiBd21-3.1G0660000	0	Mesophyll	0	0.5394	0.795	0.416	0
BdiBd21-3.1G0871000	0	Mesophyll	0	0.633768	0.974	0.595	0
BdiBd21-3.3G0066700	0	Mesophyll	0	0.623586	0.83	0.452	0
BdiBd21-3.1G0961000	0	Mesophyll	0	0.549693	0.843	0.466	0
BdiBd21-3.4G0081900	0	Mesophyll	0	2.73919	0.99	0.617	0
BdiBd21-3.3G0477900	0	Mesophyll	0	1.28701	0.693	0.322	0
BdiBd21-3.1G0189700	0	Mesophyll	0	0.533796	0.865	0.497	0
BdiBd21-3.2G0742200	0	Mesophyll	0	1.81689	0.465	0.099	0
BdiBd21-3.3G0446900	0	Mesophyll	0	1.29468	0.68	0.315	0
BdiBd21-3.1G1027500	0	Mesophyll	0	0.429302	0.739	0.374	0
BdiBd21-3.2G0788300	0	Mesophyll	0	0.331271	0.781	0.417	0
BdiBd21-3.1G0698900	0	Mesophyll	0	0.627832	0.707	0.344	0
BdiBd21-3.2G0306200	0	Mesophyll	0	3.36144	0.421	0.058	0
BdiBd21-3.3G0624200	0	Mesophyll	0	0.361656	0.777	0.415	0
BdiBd21-3.1G0373500	0	Mesophyll	0	0.843104	0.648	0.288	0
BdiBd21-3.1G0904900	0	Mesophyll	0	0.533469	0.75	0.39	0
BdiBd21-3.4G0607300	0	Mesophyll	0	1.1523	0.63	0.271	0
BdiBd21-3.2G0361200	0	Mesophyll	0	0.511115	0.879	0.521	0
BdiBd21-3.2G0385700	0	Mesophyll	0	0.446571	0.729	0.372	0
BdiBd21-3.3G0031000	0	Mesophyll	0	0.531434	0.916	0.559	0
BdiBd21-3.3G0644100	0	Mesophyll	0	0.757861	0.807	0.453	0
BdiBd21-3.4G0534000	0	Mesophyll	0	0.56054	0.745	0.392	0
BdiBd21-3.5G0249800	0	Mesophyll	0	0.88761	0.754	0.401	0
BdiBd21-3.2G0574300	0	Mesophyll	0	0.675833	0.797	0.445	0
BdiBd21-3.1G0734200	0	Mesophyll	0	1.8347	0.96	0.608	0
BdiBd21-3.3G0632500	0	Mesophyll	0	0.380156	0.894	0.542	0
BdiBd21-3.1G0108600	0	Mesophyll	0	0.97206	0.867	0.516	0
BdiBd21-3.3G0721900	0	Mesophyll	0	3.14897	0.996	0.645	0
BdiBd21-3.4G0090800	0	Mesophyll	0	1.00419	0.952	0.602	0
BdiBd21-3.2G0276900	0	Mesophyll	0	1.67153	0.464	0.115	0
BdiBd21-3.4G0095200	0	Mesophyll	0	1.02015	0.666	0.317	0
BdiBd21-3.2G0791000	0	Mesophyll	0	0.460411	0.824	0.476	0
BdiBd21-3.2G0079500	0	Mesophyll	0	0.40256	0.844	0.497	0
BdiBd21-3.3G0442500	0	Mesophyll	0	0.842971	0.989	0.643	0
BdiBd21-3.2G0142700	0	Mesophyll	0	0.63074	0.687	0.343	0
BdiBd21-3.1G0326000	0	Mesophyll	0	0.492964	0.762	0.421	0
BdiBd21-3.1G0869300	0	Mesophyll	0	0.607071	0.801	0.46	0
BdiBd21-3.5G0333300	0	Mesophyll	0	1.12925	0.579	0.238	0
BdiBd21-3.2G0674800	0	Mesophyll	0	0.444611	0.689	0.349	0
BdiBd21-3.1G0734600	0	Mesophyll	0	1.53758	0.488	0.15	0
BdiBd21-3.2G0146700	0	Mesophyll	0	0.605829	0.683	0.346	0
BdiBd21-3.1G0905400	0	Mesophyll	0	1.85409	0.457	0.12	0
BdiBd21-3.5G0212700	0	Mesophyll	0	0.686649	0.764	0.429	0
BdiBd21-3.2G0646900	0	Mesophyll	0	0.518389	0.641	0.307	0
BdiBd21-3.1G0753800	0	Mesophyll	0	0.358656	0.763	0.43	0
BdiBd21-3.3G0007100	0	Mesophyll	0	0.327693	0.659	0.327	0
BdiBd21-3.2G0508200	0	Mesophyll	0	0.485633	0.869	0.537	0
BdiBd21-3.4G0071700	0	Mesophyll	0	0.444603	0.874	0.542	0
BdiBd21-3.4G0079300	0	Mesophyll	0	0.599925	0.927	0.597	0
BdiBd21-3.3G0138300	0	Mesophyll	0	0.415202	0.66	0.33	0
BdiBd21-3.3G0077000	0	Mesophyll	0	0.481103	0.688	0.358	0
BdiBd21-3.3G0690300	0	Mesophyll	0	0.689618	0.685	0.356	0
BdiBd21-3.1G0150400	0	Mesophyll	0	0.735219	0.639	0.312	0
BdiBd21-3.3G0674900	0	Mesophyll	0	1.60944	0.488	0.161	0
BdiBd21-3.3G0793500	0	Mesophyll	0	1.01878	0.551	0.225	0
BdiBd21-3.3G0714200	0	Mesophyll	0	0.69461	0.646	0.321	0
BdiBd21-3.1G0120400	0	Mesophyll	0	3.31717	0.998	0.674	0
BdiBd21-3.1G0209500	0	Mesophyll	0	0.978394	0.605	0.282	0
BdiBd21-3.2G0735500	0	Mesophyll	0	0.664465	0.6	0.277	0
BdiBd21-3.1G0327000	0	Mesophyll	0	2.11435	0.441	0.119	0
BdiBd21-3.4G0083300	0	Mesophyll	0	1.18967	0.511	0.19	0
BdiBd21-3.2G0036900	0	Mesophyll	0	1.10173	0.537	0.219	0
BdiBd21-3.2G0730700	0	Mesophyll	0	0.872295	0.743	0.426	0
BdiBd21-3.2G0742400	0	Mesophyll	0	1.51875	0.45	0.133	0
BdiBd21-3.2G0453500	0	Mesophyll	0	0.781747	0.569	0.252	0
BdiBd21-3.1G0923900	0	Mesophyll	0	0.997246	0.907	0.591	0
BdiBd21-3.5G0333900	0	Mesophyll	0	0.665133	0.647	0.331	0
BdiBd21-3.1G0285200	0	Mesophyll	0	0.749082	0.811	0.496	0
BdiBd21-3.4G0510700	0	Mesophyll	0	0.586217	0.664	0.349	0
BdiBd21-3.1G0677600	0	Mesophyll	0	0.757805	0.599	0.284	0
BdiBd21-3.3G0723500	0	Mesophyll	0	1.38565	0.493	0.178	0
BdiBd21-3.1G0403700	0	Mesophyll	0	0.670558	0.67	0.358	0
BdiBd21-3.2G0115100	0	Mesophyll	0	0.672389	0.68	0.368	0
BdiBd21-3.4G0498700	0	Mesophyll	0	0.535681	0.617	0.305	0
BdiBd21-3.1G0432200	0	Mesophyll	0	0.767245	0.65	0.339	0
BdiBd21-3.1G1005400	0	Mesophyll	0	0.188662	0.648	0.337	0
BdiBd21-3.4G0483000	0	Mesophyll	0	0.779407	0.649	0.338	0
BdiBd21-3.1G0333000	0	Mesophyll	0	2.38375	0.967	0.656	0
BdiBd21-3.1G0628300	0	Mesophyll	0	0.801311	0.655	0.345	0
BdiBd21-3.4G0061500	0	Mesophyll	0	0.744532	0.602	0.293	0
BdiBd21-3.1G0684400	0	Mesophyll	0	0.747635	0.627	0.319	0
BdiBd21-3.1G0259200	0	Mesophyll	0	0.828786	0.913	0.606	0
BdiBd21-3.1G0918300	0	Mesophyll	0	0.715507	0.623	0.316	0
BdiBd21-3.1G0386500	0	Mesophyll	0	0.735119	0.573	0.266	0
BdiBd21-3.3G0790600	0	Mesophyll	0	0.615618	0.641	0.335	0
BdiBd21-3.5G0113300	0	Mesophyll	0	0.76948	0.564	0.258	0
BdiBd21-3.4G0419700	0	Mesophyll	0	0.900848	0.809	0.504	0
BdiBd21-3.1G0198400	0	Mesophyll	0	2.5147	0.359	0.054	0
BdiBd21-3.1G0041600	0	Mesophyll	0	0.601568	0.64	0.337	0
BdiBd21-3.4G0361600	0	Mesophyll	0	0.442733	0.602	0.299	0
BdiBd21-3.3G0077600	0	Mesophyll	0	0.578185	0.86	0.558	0
BdiBd21-3.1G0179700	0	Mesophyll	0	0.513771	0.69	0.391	0
BdiBd21-3.3G0302400	0	Mesophyll	0	0.705601	0.634	0.336	0
BdiBd21-3.4G0116100	0	Mesophyll	0	0.496469	0.73	0.432	0
BdiBd21-3.2G0037400	0	Mesophyll	0	0.574584	0.599	0.302	0
BdiBd21-3.5G0135100	0	Mesophyll	0	0.704785	0.637	0.34	0
BdiBd21-3.2G0182400	0	Mesophyll	0	0.598098	0.646	0.35	0
BdiBd21-3.2G0194300	0	Mesophyll	0	0.678546	0.649	0.353	0
BdiBd21-3.3G0600600	0	Mesophyll	0	0.947759	0.5	0.205	0
BdiBd21-3.1G0929700	0	Mesophyll	0	0.895685	0.506	0.212	0
BdiBd21-3.1G0496600	0	Mesophyll	0	0.693645	0.722	0.429	0
BdiBd21-3.4G0380500	0	Mesophyll	0	0.574036	0.581	0.289	0
BdiBd21-3.4G0474200	0	Mesophyll	0	0.57726	0.593	0.301	0
BdiBd21-3.3G0547800	0	Mesophyll	0	0.574649	0.749	0.459	0
BdiBd21-3.2G0698300	0	Mesophyll	0	0.629866	0.834	0.545	0
BdiBd21-3.3G0232300	0	Mesophyll	0	0.677615	0.767	0.479	0
BdiBd21-3.3G0306000	0	Mesophyll	0	0.642957	0.542	0.255	0
BdiBd21-3.2G0639700	0	Mesophyll	0	0.562909	0.723	0.436	0
BdiBd21-3.1G0666700	0	Mesophyll	0	0.499192	0.964	0.677	0
BdiBd21-3.4G0488100	0	Mesophyll	0	0.776329	0.905	0.619	0
BdiBd21-3.5G0135900	0	Mesophyll	0	-3.06642	0.277	0.562	0
BdiBd21-3.2G0066900	0	Mesophyll	0	0.618745	0.56	0.276	0
BdiBd21-3.2G0389100	0	Mesophyll	0	0.579567	0.679	0.395	0
BdiBd21-3.3G0179400	0	Mesophyll	0	0.664222	0.843	0.559	0
BdiBd21-3.1G1021800	0	Mesophyll	0	0.654152	0.543	0.26	0
BdiBd21-3.1G0070300	0	Mesophyll	0	1.5855	0.956	0.673	0
BdiBd21-3.4G0246300	0	Mesophyll	0	0.870947	0.537	0.255	0
BdiBd21-3.3G0669700	0	Mesophyll	0	0.634067	0.83	0.548	0
BdiBd21-3.1G1043500	0	Mesophyll	0	0.560246	0.626	0.345	0
BdiBd21-3.1G0026900	0	Mesophyll	0	0.792805	0.797	0.517	0
BdiBd21-3.2G0353600	0	Mesophyll	0	0.969554	0.476	0.196	0
BdiBd21-3.4G0478800	0	Mesophyll	0	0.605104	0.816	0.536	0
BdiBd21-3.1G0826500	0	Mesophyll	0	0.671052	0.793	0.514	0
BdiBd21-3.3G0568600	0	Mesophyll	0	0.587946	0.974	0.695	0
BdiBd21-3.5G0159100	0	Mesophyll	0	0.683516	0.633	0.354	0
BdiBd21-3.1G1015050	0	Mesophyll	0	0.576361	0.595	0.317	0
BdiBd21-3.4G0439100	0	Mesophyll	0	0.52762	0.831	0.553	0
BdiBd21-3.3G0274800	0	Mesophyll	0	0.571553	0.844	0.569	0
BdiBd21-3.4G0247700	0	Mesophyll	0	0.975028	0.528	0.253	0
BdiBd21-3.4G0559700	0	Mesophyll	0	0.659943	0.689	0.414	0
BdiBd21-3.2G0786700	0	Mesophyll	0	0.528046	0.556	0.283	0
BdiBd21-3.1G0020000	0	Mesophyll	0	0.675222	0.856	0.583	0
BdiBd21-3.3G0721400	0	Mesophyll	0	0.561253	0.827	0.554	0
BdiBd21-3.3G0613800	0	Mesophyll	0	1.09165	0.441	0.169	0
BdiBd21-3.2G0451500	0	Mesophyll	0	0.570657	0.761	0.49	0
BdiBd21-3.2G0741000	0	Mesophyll	0	1.05853	0.44	0.169	0
BdiBd21-3.2G0796100	0	Mesophyll	0	0.862337	0.52	0.249	0
BdiBd21-3.4G0037100	0	Mesophyll	0	0.600561	0.786	0.516	0
BdiBd21-3.1G0746100	0	Mesophyll	0	0.587717	0.817	0.547	0
BdiBd21-3.4G0022400	0	Mesophyll	0	0.706261	0.822	0.552	0
BdiBd21-3.3G0800500	0	Mesophyll	0	0.840028	0.487	0.218	0
BdiBd21-3.4G0466500	0	Mesophyll	0	0.878825	0.465	0.196	0
BdiBd21-3.1G0496700	0	Mesophyll	0	1.73991	0.38	0.112	0
BdiBd21-3.1G0504100	0	Mesophyll	0	0.817047	0.402	0.134	0
BdiBd21-3.1G0943400	0	Mesophyll	0	1.70524	0.353	0.085	0
BdiBd21-3.3G0575700	0	Mesophyll	0	0.636888	0.602	0.334	0
BdiBd21-3.2G0695800	0	Mesophyll	0	0.743869	0.53	0.263	0
BdiBd21-3.3G0252300	0	Mesophyll	0	0.633902	0.652	0.385	0
BdiBd21-3.5G0081900	0	Mesophyll	0	0.642572	0.907	0.641	0
BdiBd21-3.1G0803400	0	Mesophyll	0	1.48898	0.35	0.084	0
BdiBd21-3.5G0200400	0	Mesophyll	0	0.888981	0.453	0.189	0
BdiBd21-3.1G0532800	0	Mesophyll	0	0.625165	0.579	0.316	0
BdiBd21-3.3G0787100	0	Mesophyll	0	0.718609	0.476	0.214	0
BdiBd21-3.5G0327300	0	Mesophyll	0	1.20891	0.384	0.123	0
BdiBd21-3.5G0352500	0	Mesophyll	0	0.559075	0.84	0.581	0
BdiBd21-3.1G0750800	0	Mesophyll	0	0.90747	0.418	0.16	0
BdiBd21-3.1G0612300	0	Mesophyll	0	0.60719	0.983	0.726	0
BdiBd21-3.2G0293500	0	Mesophyll	0	1.11448	0.376	0.12	0
BdiBd21-3.3G0312300	0	Mesophyll	0	0.833307	0.449	0.193	0
BdiBd21-3.5G0023700	0	Mesophyll	0	0.664042	0.515	0.26	0
BdiBd21-3.5G0097000	0	Mesophyll	0	1.29418	0.407	0.152	0
BdiBd21-3.1G0429800	0	Mesophyll	0	0.679424	0.551	0.297	0
BdiBd21-3.2G0226300	0	Mesophyll	0	0.764291	0.914	0.66	0
BdiBd21-3.2G0802000	0	Mesophyll	0	0.658263	0.523	0.27	0
BdiBd21-3.3G0801500	0	Mesophyll	0	0.645141	0.489	0.238	0
BdiBd21-3.4G0205000	0	Mesophyll	0	0.678673	0.901	0.651	0
BdiBd21-3.3G0141650	0	Mesophyll	0	1.07636	0.428	0.179	0
BdiBd21-3.2G0115200	0	Mesophyll	0	0.801094	0.49	0.242	0
BdiBd21-3.2G0749400	0	Mesophyll	0	1.1979	0.374	0.126	0
BdiBd21-3.5G0260900	0	Mesophyll	0	0.615071	0.476	0.229	0
BdiBd21-3.3G0106100	0	Mesophyll	0	0.894677	0.424	0.178	0
BdiBd21-3.3G0199200	0	Mesophyll	0	0.743274	0.438	0.193	0
BdiBd21-3.3G0147100	0	Mesophyll	0	0.762707	0.458	0.214	0
BdiBd21-3.3G0100100	0	Mesophyll	0	0.562074	0.898	0.654	0
BdiBd21-3.3G0394600	0	Mesophyll	0	0.697004	0.442	0.199	0
BdiBd21-3.3G0677900	0	Mesophyll	0	0.488814	0.922	0.679	0
BdiBd21-3.5G0361800	0	Mesophyll	0	0.803172	0.424	0.182	0
BdiBd21-3.3G0218100	0	Mesophyll	0	1.48107	0.339	0.099	0
BdiBd21-3.5G0349700	0	Mesophyll	0	-3.56693	0.09	0.33	0
BdiBd21-3.2G0699900	0	Mesophyll	0	1.11662	0.396	0.157	0
BdiBd21-3.1G0675800	0	Mesophyll	0	0.7383	0.493	0.254	0
BdiBd21-3.3G0585900	0	Mesophyll	0	1.00532	0.35	0.112	0
BdiBd21-3.3G0658400	0	Mesophyll	0	0.689443	0.441	0.203	0
BdiBd21-3.1G0588500	0	Mesophyll	0	0.642919	0.46	0.223	0
BdiBd21-3.3G0207600	0	Mesophyll	0	1.73896	0.295	0.058	0
BdiBd21-3.3G0725700	0	Mesophyll	0	1.03636	0.384	0.148	0
BdiBd21-3.2G0794500	0	Mesophyll	0	0.591066	0.927	0.692	0
BdiBd21-3.3G0525700	0	Mesophyll	0	0.588275	0.926	0.691	0
BdiBd21-3.1G0101700	0	Mesophyll	0	0.820319	0.46	0.226	0
BdiBd21-3.1G0175200	0	Mesophyll	0	1.26676	0.348	0.114	0
BdiBd21-3.1G0342600	0	Mesophyll	0	1.45679	0.319	0.087	0
BdiBd21-3.3G0460500	0	Mesophyll	0	0.917434	0.392	0.16	0
BdiBd21-3.5G0337800	0	Mesophyll	0	0.902468	0.399	0.167	0
BdiBd21-3.1G0848600	0	Mesophyll	0	0.52174	0.909	0.677	0
BdiBd21-3.1G0116100	0	Mesophyll	0	0.926144	0.346	0.115	0
BdiBd21-3.3G0795400	0	Mesophyll	0	1.32614	0.32	0.09	0
BdiBd21-3.1G0652300	0	Mesophyll	0	0.928185	0.418	0.189	0
BdiBd21-3.1G0809300	0	Mesophyll	0	0.832357	0.417	0.188	0
BdiBd21-3.2G0381000	0	Mesophyll	0	0.695109	0.417	0.188	0
BdiBd21-3.1G0531600	0	Mesophyll	0	0.681477	0.432	0.204	0
BdiBd21-3.1G0575200	0	Mesophyll	0	2.07324	0.29	0.062	0
BdiBd21-3.3G0171100	0	Mesophyll	0	2.10308	0.287	0.06	0
BdiBd21-3.4G0093100	0	Mesophyll	0	1.66686	0.292	0.065	0
BdiBd21-3.2G0172900	0	Mesophyll	0	0.674056	0.417	0.191	0
BdiBd21-3.5G0224201	0	Mesophyll	0	0.831808	0.424	0.198	0
BdiBd21-3.4G0460100	0	Mesophyll	0	1.46962	0.316	0.091	0
BdiBd21-3.3G0439000	0	Mesophyll	0	1.48904	0.305	0.08	0
BdiBd21-3.1G0563800	0	Mesophyll	0	2.12033	0.275	0.051	0
BdiBd21-3.4G0612432	0	Mesophyll	0	0.962726	0.402	0.178	0
BdiBd21-3.3G0450400	0	Mesophyll	0	0.922795	0.391	0.167	0
BdiBd21-3.1G0347000	0	Mesophyll	0	0.71877	0.389	0.172	0
BdiBd21-3.2G0632100	0	Mesophyll	0	0.98875	0.362	0.146	0
BdiBd21-3.2G0512200	0	Mesophyll	0	0.970906	0.338	0.123	0
BdiBd21-3.1G0422100	0	Mesophyll	0	0.804496	0.965	0.75	0
BdiBd21-3.2G0749100	0	Mesophyll	0	0.822289	0.359	0.145	0
BdiBd21-3.4G0517900	0	Mesophyll	0	0.634025	0.363	0.149	0
BdiBd21-3.2G0239000	0	Mesophyll	0	0.700166	0.957	0.745	0
BdiBd21-3.4G0272600	0	Mesophyll	0	1.0095	0.341	0.131	0
BdiBd21-3.5G0140800	0	Mesophyll	0	1.11168	0.33	0.12	0
BdiBd21-3.4G0075100	0	Mesophyll	0	0.780242	0.372	0.162	0
BdiBd21-3.3G0592800	0	Mesophyll	0	0.476946	0.95	0.74	0
BdiBd21-3.1G0567100	0	Mesophyll	0	0.784826	0.366	0.157	0
BdiBd21-3.3G0116900	0	Mesophyll	0	0.60877	0.942	0.736	0
BdiBd21-3.1G0213800	0	Mesophyll	0	0.916014	0.322	0.117	0
BdiBd21-3.1G0814300	0	Mesophyll	0	1.30832	0.297	0.092	0
BdiBd21-3.3G0367900	0	Mesophyll	0	0.698971	0.965	0.762	0
BdiBd21-3.3G0515100	0	Mesophyll	0	1.01832	0.27	0.071	0
BdiBd21-3.2G0304200	0	Mesophyll	0	0.983011	0.352	0.153	0
BdiBd21-3.2G0800800	0	Mesophyll	0	1.46939	0.27	0.072	0
BdiBd21-3.4G0235200	0	Mesophyll	0	1.06338	0.292	0.095	0
BdiBd21-3.1G0543200	0	Mesophyll	0	0.846431	0.315	0.121	0
BdiBd21-3.1G0201400	0	Mesophyll	0	1.06857	0.291	0.097	0
BdiBd21-3.3G0302900	0	Mesophyll	0	0.924037	0.324	0.131	0
BdiBd21-3.1G0670800	0	Mesophyll	0	0.841696	0.32	0.128	0
BdiBd21-3.1G0083500	0	Mesophyll	0	0.679293	0.96	0.768	0
BdiBd21-3.3G0606900	0	Mesophyll	0	1.14455	0.289	0.098	0
BdiBd21-3.3G0036500	0	Mesophyll	0	0.911827	0.295	0.105	0
BdiBd21-3.3G0566600	0	Mesophyll	0	0.551649	0.947	0.757	0
BdiBd21-3.2G0336400	0	Mesophyll	0	0.752396	0.297	0.108	0
BdiBd21-3.4G0521500	0	Mesophyll	0	1.81791	0.998	0.809	0
BdiBd21-3.1G0636000	0	Mesophyll	0	1.09153	0.28	0.092	0
BdiBd21-3.1G0618500	0	Mesophyll	0	1.15954	0.264	0.077	0
BdiBd21-3.2G0227800	0	Mesophyll	0	1.5606	0.252	0.066	0
BdiBd21-3.1G0321800	0	Mesophyll	0	0.660121	0.284	0.1	0
BdiBd21-3.1G0444200	0	Mesophyll	0	0.853926	0.305	0.122	0
BdiBd21-3.2G0224000	0	Mesophyll	0	0.510166	0.954	0.771	0
BdiBd21-3.1G0059700	0	Mesophyll	0	0.886922	0.296	0.114	0
BdiBd21-3.1G0332900	0	Mesophyll	0	2.83003	1	0.82	0
BdiBd21-3.3G0295700	0	Mesophyll	0	1.35641	0.251	0.072	0
BdiBd21-3.2G0266800	0	Mesophyll	0	1.2033	0.26	0.082	0
BdiBd21-3.5G0160200	0	Mesophyll	0	0.871449	0.29	0.112	0
BdiBd21-3.2G0088400	0	Mesophyll	0	-2.41765	0.393	0.565	0
BdiBd21-3.2G0711200	0	Mesophyll	0	0.546336	0.973	0.802	0
BdiBd21-3.2G0398600	0	Mesophyll	0	0.902176	0.259	0.09	0
BdiBd21-3.3G0730400	0	Mesophyll	0	0.535128	0.962	0.794	0
BdiBd21-3.3G0513700	0	Mesophyll	0	0.489318	0.958	0.791	0
BdiBd21-3.5G0248800	0	Mesophyll	0	1.85356	0.999	0.835	0
BdiBd21-3.5G0241900	0	Mesophyll	0	0.608994	0.975	0.811	0
BdiBd21-3.4G0181000	0	Mesophyll	0	0.575109	0.96	0.798	0
BdiBd21-3.3G0006900	0	Mesophyll	0	0.496924	0.968	0.808	0
BdiBd21-3.5G0189400	0	Mesophyll	0	0.582045	0.967	0.808	0
BdiBd21-3.3G0121300	0	Mesophyll	0	0.539592	0.968	0.812	0
BdiBd21-3.2G0432800	0	Mesophyll	0	0.448003	0.975	0.825	0
BdiBd21-3.4G0347233	0	Mesophyll	0	0.553026	0.984	0.837	0
BdiBd21-3.3G0189650	0	Mesophyll	0	0.481256	0.975	0.834	0
BdiBd21-3.1G0878200	0	Mesophyll	0	0.563805	0.976	0.836	0
BdiBd21-3.1G0516200	0	Mesophyll	0	0.436884	0.982	0.847	0
BdiBd21-3.1G0804000	0	Mesophyll	0	-1.75463	0.586	0.716	0
BdiBd21-3.1G0713600	0	Mesophyll	0	0.597545	0.987	0.861	0
BdiBd21-3.5G0098300	0	Mesophyll	0	0.695006	0.992	0.866	0
BdiBd21-3.1G0623700	0	Mesophyll	0	0.45139	0.98	0.858	0
BdiBd21-3.3G0576200	0	Mesophyll	0	0.511765	0.987	0.868	0
BdiBd21-3.4G0418500	0	Mesophyll	0	-1.37164	0.759	0.876	0
BdiBd21-3.3G0540600	0	Mesophyll	0	0.680933	0.991	0.879	0
BdiBd21-3.1G0615600	0	Mesophyll	0	0.47273	0.987	0.876	0
BdiBd21-3.1G0085400	0	Mesophyll	0	0.502769	0.988	0.878	0
BdiBd21-3.3G0581200	0	Mesophyll	0	0.476077	0.988	0.878	0
BdiBd21-3.2G0378800	0	Mesophyll	0	0.473017	0.987	0.881	0
BdiBd21-3.2G0081500	0	Mesophyll	0	0.420915	0.989	0.884	0
BdiBd21-3.4G0090000	0	Mesophyll	0	0.589282	0.993	0.894	0
BdiBd21-3.3G0487200	0	Mesophyll	0	0.420421	0.992	0.894	0
BdiBd21-3.1G0070400	0	Mesophyll	0	0.626211	0.995	0.899	0
BdiBd21-3.1G1010100	0	Mesophyll	0	0.483482	0.99	0.894	0
BdiBd21-3.2G0284800	0	Mesophyll	0	0.412699	0.989	0.895	0
BdiBd21-3.4G0365900	0	Mesophyll	0	0.502934	0.993	0.9	0
BdiBd21-3.5G0283500	0	Mesophyll	0	0.66538	0.993	0.901	0
BdiBd21-3.2G0696400	0	Mesophyll	0	0.58396	0.991	0.9	0
BdiBd21-3.1G0282500	0	Mesophyll	0	0.406028	0.992	0.906	0
BdiBd21-3.1G0358500	0	Mesophyll	0	0.501129	0.994	0.909	0
BdiBd21-3.1G0687400	0	Mesophyll	0	0.440246	0.995	0.912	0
BdiBd21-3.2G0790800	0	Mesophyll	0	0.42805	0.992	0.909	0
BdiBd21-3.1G0396900	0	Mesophyll	0	0.905353	0.996	0.916	0
BdiBd21-3.5G0149800	0	Mesophyll	0	1.68228	0.997	0.917	0
BdiBd21-3.2G0681200	0	Mesophyll	0	0.532367	0.996	0.918	0
BdiBd21-3.3G0730100	0	Mesophyll	0	0.638946	0.996	0.92	0
BdiBd21-3.2G0306600	0	Mesophyll	0	0.434109	0.995	0.92	0
BdiBd21-3.3G0575100	0	Mesophyll	0	0.467824	0.995	0.922	0
BdiBd21-3.3G0014200	0	Mesophyll	0	0.535835	0.997	0.938	0
BdiBd21-3.1G0846800	0	Mesophyll	0	0.579464	0.998	0.94	0
BdiBd21-3.1G0331900	0	Mesophyll	0	0.567124	0.998	0.942	0
BdiBd21-3.1G0663000	0	Mesophyll	0	1.22117	0.999	0.945	0
BdiBd21-3.2G0594800	0	Mesophyll	0	0.627185	0.999	0.947	0
BdiBd21-3.1G0780500	0	Mesophyll	0	0.568718	0.997	0.953	0
BdiBd21-3.1G0784900	0	Mesophyll	0	-1.29605	0.756	0.797	0
BdiBd21-3.1G0929200	0	Mesophyll	0	0.580865	0.999	0.961	0
BdiBd21-3.1G0461900	0	Mesophyll	0	0.4566	0.999	0.968	0
BdiBd21-3.1G0170800	0	Mesophyll	0	0.37658	0.998	0.972	0
BdiBd21-3.2G0478000	0	Mesophyll	0	-0.864337	0.947	0.927	0
BdiBd21-3.4G0477300	0	Mesophyll	0	-1.04197	0.865	0.851	0
BdiBd21-3.1G0264700	0	Mesophyll	0	-1.02578	0.921	0.908	0
BdiBd21-3.3G0539800	0	Mesophyll	0	-1.36702	0.829	0.841	0
BdiBd21-3.2G0202600	0	Mesophyll	0	-1.17801	0.836	0.846	0
BdiBd21-3.3G0243301	0	Mesophyll	0	-1.10024	0.86	0.868	0
BdiBd21-3.1G0732400	0	Mesophyll	0	-0.955161	0.951	0.949	0
BdiBd21-3.1G0964300	0	Mesophyll	1.95914e-307	0.603942	0.574	0.311	7.65395e-303
BdiBd21-3.1G0312200	0	Mesophyll	2.12559e-307	0.969364	0.274	0.104	8.30424e-303
BdiBd21-3.2G0407600	0	Mesophyll	2.61255e-307	0.539512	0.874	0.63	1.02067e-302
BdiBd21-3.2G0332200	0	Mesophyll	5.82079e-307	0.728983	0.382	0.171	2.27406e-302
BdiBd21-3.3G0543800	0	Mesophyll	9.73205e-307	0.395395	0.99	0.896	3.80212e-302
BdiBd21-3.5G0279800	0	Mesophyll	3.542e-306	0.718799	0.379	0.166	1.38379e-301
BdiBd21-3.3G0039700	0	Mesophyll	4.10475e-306	0.609102	0.476	0.231	1.60364e-301
BdiBd21-3.3G0074500	0	Mesophyll	2.88859e-305	0.568626	0.594	0.322	1.12851e-300
BdiBd21-3.5G0116500	0	Mesophyll	9.35427e-305	0.27234	0.741	0.387	3.65452e-300
BdiBd21-3.1G0847100	0	Mesophyll	8.55883e-304	0.670909	0.453	0.219	3.34376e-299
BdiBd21-3.3G0598700	0	Mesophyll	8.8662e-304	0.450788	0.901	0.622	3.46385e-299
BdiBd21-3.1G0497500	0	Mesophyll	1.03132e-302	0.672988	0.416	0.19	4.02915e-298
BdiBd21-3.3G0771200	0	Mesophyll	1.39331e-302	0.525617	0.758	0.475	5.44339e-298
BdiBd21-3.1G0977800	0	Mesophyll	2.58631e-302	0.456648	0.57	0.281	1.01042e-297
BdiBd21-3.1G0226300	0	Mesophyll	5.04669e-302	0.616395	0.582	0.323	1.97164e-297
BdiBd21-3.4G0570800	0	Mesophyll	7.87e-302	0.409158	0.984	0.876	3.07465e-297
BdiBd21-3.5G0120200	0	Mesophyll	6.42698e-300	-2.07494	0.382	0.551	2.51089e-295
BdiBd21-3.3G0724600	0	Mesophyll	5.93529e-299	0.624004	0.58	0.328	2.3188e-294
BdiBd21-3.4G0413900	0	Mesophyll	2.6717e-298	0.707382	0.411	0.193	1.04378e-293
BdiBd21-3.3G0182500	0	Mesophyll	1.81754e-297	0.459549	0.935	0.73	7.10077e-293
BdiBd21-3.4G0621400	0	Mesophyll	7.35187e-297	0.546728	0.832	0.576	2.87223e-292
BdiBd21-3.3G0707100	0	Mesophyll	8.34274e-297	-2.08303	0.463	0.647	3.25934e-292
BdiBd21-3.2G0315700	0	Mesophyll	2.04199e-296	0.941276	0.274	0.107	7.97766e-292
BdiBd21-3.1G0340100	0	Mesophyll	1.25118e-295	0.377167	0.996	0.922	4.88812e-291
BdiBd21-3.3G0769600	0	Mesophyll	1.62065e-294	0.582702	0.548	0.293	6.33155e-290
BdiBd21-3.1G1048400	0	Mesophyll	2.03419e-294	0.414025	0.616	0.318	7.94719e-290
BdiBd21-3.2G0264400	0	Mesophyll	2.77259e-294	0.708985	0.535	0.294	1.0832e-289
BdiBd21-3.5G0147200	0	Mesophyll	5.39751e-294	0.787575	0.395	0.188	2.1087e-289
BdiBd21-3.5G0307200	0	Mesophyll	4.47237e-293	0.52935	0.751	0.47	1.74727e-288
BdiBd21-3.3G0365000	0	Mesophyll	1.54113e-291	0.815667	0.29	0.115	6.02087e-287
BdiBd21-3.3G0765000	0	Mesophyll	1.57822e-291	0.452104	0.757	0.447	6.16579e-287
BdiBd21-3.1G0619400	0	Mesophyll	2.55321e-291	0.446967	0.737	0.432	9.97488e-287
BdiBd21-3.3G0402000	0	Mesophyll	3.54749e-291	0.63525	0.458	0.219	1.38593e-286
BdiBd21-3.1G0055300	0	Mesophyll	7.02333e-291	0.603298	0.387	0.175	2.74388e-286
BdiBd21-3.2G0653800	0	Mesophyll	8.84727e-291	0.560545	0.71	0.436	3.45645e-286
BdiBd21-3.1G0201200	0	Mesophyll	4.63511e-290	0.735625	0.381	0.175	1.81084e-285
BdiBd21-3.5G0100900	0	Mesophyll	3.16795e-289	0.598626	0.473	0.237	1.23766e-284
BdiBd21-3.1G0206000	0	Mesophyll	8.72249e-289	0.629745	0.54	0.296	3.4077e-284
BdiBd21-3.1G0962900	0	Mesophyll	1.84027e-288	0.538274	0.71	0.434	7.18957e-284
BdiBd21-3.5G0306200	0	Mesophyll	2.95937e-288	0.735777	0.309	0.128	1.15617e-283
BdiBd21-3.2G0314700	0	Mesophyll	4.63857e-288	0.468036	0.971	0.839	1.8122e-283
BdiBd21-3.4G0118900	0	Mesophyll	6.68235e-288	0.41243	0.976	0.825	2.61066e-283
BdiBd21-3.3G0746500	0	Mesophyll	7.43019e-287	0.715128	0.334	0.143	2.90283e-282
BdiBd21-3.3G0316800	0	Mesophyll	8.49629e-287	0.497691	0.528	0.271	3.31933e-282
BdiBd21-3.3G0357000	0	Mesophyll	4.21157e-286	0.706983	0.396	0.188	1.64537e-281
BdiBd21-3.1G0740200	0	Mesophyll	5.50372e-286	0.87444	0.287	0.112	2.15019e-281
BdiBd21-3.3G0550200	0	Mesophyll	9.21495e-286	-1.08358	0.816	0.814	3.6001e-281
BdiBd21-3.5G0313400	0	Mesophyll	9.42025e-286	0.462998	0.574	0.309	3.6803e-281
BdiBd21-3.1G0317200	0	Mesophyll	1.08468e-285	0.476012	0.604	0.326	4.23761e-281
BdiBd21-3.5G0111500	0	Mesophyll	1.54903e-285	0.431148	0.969	0.804	6.05176e-281
BdiBd21-3.1G0043800	0	Mesophyll	2.37464e-285	0.252692	0.712	0.369	9.27723e-281
BdiBd21-3.1G0384900	0	Mesophyll	7.31107e-285	0.203812	0.933	0.518	2.85629e-280
BdiBd21-3.3G0588100	0	Mesophyll	9.10058e-285	0.885953	0.287	0.117	3.55542e-280
BdiBd21-3.5G0165200	0	Mesophyll	3.58934e-284	0.549801	0.581	0.326	1.40228e-279
BdiBd21-3.1G0579400	0	Mesophyll	3.46701e-283	-1.44564	0.594	0.679	1.35449e-278
BdiBd21-3.4G0537400	0	Mesophyll	3.67262e-283	0.425725	0.973	0.836	1.43482e-278
BdiBd21-3.3G0724650	0	Mesophyll	6.21853e-283	0.549087	0.698	0.436	2.42946e-278
BdiBd21-3.3G0005100	0	Mesophyll	1.59566e-282	0.424123	0.981	0.886	6.23394e-278
BdiBd21-3.3G0767100	0	Mesophyll	1.7207e-282	0.670171	0.415	0.199	6.72243e-278
BdiBd21-3.5G0093800	0	Mesophyll	2.10144e-281	0.513894	0.732	0.463	8.20992e-277
BdiBd21-3.1G0343800	0	Mesophyll	3.99749e-281	0.529175	0.733	0.459	1.56174e-276
BdiBd21-3.5G0149550	0	Mesophyll	4.3467e-281	0.47643	0.911	0.665	1.69817e-276
BdiBd21-3.5G0303800	0	Mesophyll	2.58854e-280	0.768131	0.453	0.226	1.01129e-275
BdiBd21-3.3G0240400	0	Mesophyll	2.95466e-280	0.432337	0.959	0.786	1.15433e-275
BdiBd21-3.3G0672100	0	Mesophyll	2.26518e-279	0.553898	0.657	0.395	8.8496e-275
BdiBd21-3.3G0001500	0	Mesophyll	9.3395e-279	0.433053	0.781	0.475	3.64876e-274
BdiBd21-3.3G0223000	0	Mesophyll	2.27665e-278	0.419059	0.971	0.816	8.8944e-274
BdiBd21-3.2G0250700	0	Mesophyll	4.50154e-278	0.677704	0.422	0.209	1.75866e-273
BdiBd21-3.3G0648800	0	Mesophyll	9.39424e-277	0.550554	0.627	0.365	3.67014e-272
BdiBd21-3.3G0777000	0	Mesophyll	1.90986e-276	-3.00303	0.197	0.399	7.46144e-272
BdiBd21-3.2G0586800	0	Mesophyll	4.84363e-276	0.382266	0.984	0.885	1.89231e-271
BdiBd21-3.1G0553500	0	Mesophyll	1.06416e-275	0.395729	0.655	0.346	4.15744e-271
BdiBd21-3.4G0454400	0	Mesophyll	3.58437e-275	0.836885	0.291	0.121	1.40034e-270
BdiBd21-3.3G0160300	0	Mesophyll	6.32797e-275	0.627562	0.429	0.216	2.47221e-270
BdiBd21-3.4G0115800	0	Mesophyll	4.61166e-274	0.483809	0.801	0.54	1.80168e-269
BdiBd21-3.2G0499800	0	Mesophyll	5.06162e-274	0.687162	0.392	0.183	1.97747e-269
BdiBd21-3.1G0278500	0	Mesophyll	2.02846e-273	0.542951	0.663	0.401	7.92477e-269
BdiBd21-3.4G0269800	0	Mesophyll	3.4712e-273	0.418112	0.346	0.151	1.35613e-268
BdiBd21-3.2G0556800	0	Mesophyll	3.67395e-273	0.492818	0.483	0.236	1.43534e-268
BdiBd21-3.5G0126400	0	Mesophyll	1.09655e-272	0.499816	0.601	0.328	4.28399e-268
BdiBd21-3.1G0044500	0	Mesophyll	1.82425e-272	0.620479	0.413	0.197	7.12699e-268
BdiBd21-3.1G0692300	0	Mesophyll	3.22533e-272	0.522471	0.456	0.22	1.26007e-267
BdiBd21-3.3G0249600	0	Mesophyll	3.24878e-271	0.813298	0.303	0.13	1.26923e-266
BdiBd21-3.4G0407100	0	Mesophyll	4.55686e-271	0.698392	0.303	0.128	1.78027e-266
BdiBd21-3.5G0155400	0	Mesophyll	4.5601e-271	0.137964	0.798	0.434	1.78154e-266
BdiBd21-3.1G0916700	0	Mesophyll	1.32707e-270	0.687615	0.383	0.184	5.18458e-266
BdiBd21-3.5G0111800	0	Mesophyll	4.70614e-270	0.380994	0.984	0.875	1.83859e-265
BdiBd21-3.1G0852200	0	Mesophyll	1.58435e-269	0.433967	0.625	0.342	6.18975e-265
BdiBd21-3.5G0204300	0	Mesophyll	1.9174e-269	0.464137	0.596	0.323	7.49091e-265
BdiBd21-3.1G0148800	0	Mesophyll	1.45667e-268	0.585037	0.379	0.176	5.69093e-264
BdiBd21-3.3G0713500	0	Mesophyll	1.89514e-268	0.414308	0.534	0.272	7.40394e-264
BdiBd21-3.4G0274700	0	Mesophyll	2.11549e-268	0.707963	0.4	0.194	8.26479e-264
BdiBd21-3.1G0678800	0	Mesophyll	7.50367e-268	0.881672	0.251	0.097	2.93153e-263
BdiBd21-3.1G0234600	0	Mesophyll	3.33802e-267	0.361762	0.989	0.901	1.3041e-262
BdiBd21-3.4G0492200	0	Mesophyll	3.56018e-267	0.409661	0.942	0.712	1.39089e-262
BdiBd21-3.3G0174200	0	Mesophyll	1.42877e-266	0.160451	0.844	0.476	5.58192e-262
BdiBd21-3.3G0004200	0	Mesophyll	1.03746e-265	0.491398	0.743	0.479	4.05313e-261
BdiBd21-3.4G0385300	0	Mesophyll	1.90431e-265	0.511348	0.706	0.456	7.43978e-261
BdiBd21-3.3G0756200	0	Mesophyll	4.5185e-265	0.564191	0.419	0.205	1.76529e-260
BdiBd21-3.2G0649101	0	Mesophyll	4.31829e-264	0.559388	0.473	0.243	1.68707e-259
BdiBd21-3.4G0359200	0	Mesophyll	1.81461e-263	0.468901	0.536	0.28	7.0893e-259
BdiBd21-3.2G0260301	0	Mesophyll	2.27159e-263	0.49385	0.778	0.516	8.87464e-259
BdiBd21-3.3G0789600	0	Mesophyll	5.93344e-263	-1.28948	0.625	0.682	2.31808e-258
BdiBd21-3.1G0074800	0	Mesophyll	1.37228e-261	0.415133	0.85	0.579	5.36121e-257
BdiBd21-3.1G0129800	0	Mesophyll	2.28472e-261	0.413472	0.536	0.276	8.92593e-257
BdiBd21-3.3G0569200	0	Mesophyll	9.37766e-261	0.444196	0.983	0.909	3.66366e-256
BdiBd21-3.4G0224800	0	Mesophyll	1.49566e-260	0.45401	0.673	0.401	5.84325e-256
BdiBd21-3.5G0304400	0	Mesophyll	9.25478e-260	0.469898	0.871	0.631	3.61566e-255
BdiBd21-3.5G0271200	0	Mesophyll	1.74312e-259	0.362973	0.569	0.291	6.81001e-255
BdiBd21-3.1G0380200	0	Mesophyll	1.76863e-259	0.454786	0.948	0.764	6.90969e-255
BdiBd21-3.3G0350600	0	Mesophyll	4.0371e-259	0.388007	0.967	0.802	1.57721e-254
BdiBd21-3.1G0103700	0	Mesophyll	4.31845e-259	0.41406	0.695	0.416	1.68713e-254
BdiBd21-3.2G0301400	0	Mesophyll	2.54763e-258	0.436792	0.978	0.871	9.95308e-254
BdiBd21-3.3G0606700	0	Mesophyll	6.68167e-258	0.60601	0.39	0.182	2.61039e-253
BdiBd21-3.2G0038200	0	Mesophyll	3.5115e-257	0.601902	0.43	0.218	1.37187e-252
BdiBd21-3.3G0545200	0	Mesophyll	4.57985e-257	0.434918	0.708	0.422	1.78926e-252
BdiBd21-3.3G0526400	0	Mesophyll	1.22671e-256	0.731349	0.364	0.171	4.79249e-252
BdiBd21-3.3G0389300	0	Mesophyll	1.84086e-256	0.476717	0.564	0.315	7.19186e-252
BdiBd21-3.2G0793000	0	Mesophyll	2.20005e-256	0.721975	0.323	0.145	8.59516e-252
BdiBd21-3.1G1013350	0	Mesophyll	2.40903e-256	0.683425	0.398	0.196	9.41161e-252
BdiBd21-3.4G0524000	0	Mesophyll	3.71047e-256	0.772895	0.282	0.118	1.44961e-251
BdiBd21-3.1G0061900	0	Mesophyll	4.74692e-256	0.113835	0.874	0.499	1.85453e-251
BdiBd21-3.3G0449000	0	Mesophyll	7.75756e-256	0.440554	0.483	0.235	3.03073e-251
BdiBd21-3.1G0087601	0	Mesophyll	1.16264e-255	0.441726	0.897	0.675	4.54221e-251
BdiBd21-3.3G0432600	0	Mesophyll	7.53142e-255	0.43456	0.373	0.17	2.94238e-250
BdiBd21-3.5G0311700	0	Mesophyll	4.83142e-254	-0.452753	0.781	0.43	1.88754e-249
BdiBd21-3.1G0090800	0	Mesophyll	7.41416e-254	0.414623	0.973	0.84	2.89656e-249
BdiBd21-3.1G0204500	0	Mesophyll	8.47101e-254	0.225065	0.671	0.364	3.30946e-249
BdiBd21-3.3G0642000	0	Mesophyll	1.76363e-253	0.622992	0.424	0.214	6.89014e-249
BdiBd21-3.4G0619500	0	Mesophyll	1.98453e-253	0.881699	0.263	0.107	7.75318e-249
BdiBd21-3.2G0132300	0	Mesophyll	7.45438e-253	0.624449	0.324	0.145	2.91228e-248
BdiBd21-3.1G0057100	0	Mesophyll	1.35794e-252	0.49574	0.449	0.224	5.3052e-248
BdiBd21-3.4G0119100	0	Mesophyll	2.48283e-252	0.533347	0.562	0.322	9.69993e-248
BdiBd21-3.1G0402700	0	Mesophyll	4.416e-252	0.340121	0.99	0.906	1.72524e-247
BdiBd21-3.3G0446801	0	Mesophyll	4.43062e-252	0.748048	0.444	0.238	1.73095e-247
BdiBd21-3.2G0050600	0	Mesophyll	9.8273e-252	0.594434	0.349	0.163	3.83933e-247
BdiBd21-3.4G0535800	0	Mesophyll	1.09084e-251	0.437551	0.487	0.245	4.26168e-247
BdiBd21-3.1G0441500	0	Mesophyll	3.42135e-251	-2.16992	0.492	0.59	1.33665e-246
BdiBd21-3.3G0387400	0	Mesophyll	8.77001e-251	-1.2824	0.729	0.776	3.42627e-246
BdiBd21-3.2G0215200	0	Mesophyll	9.72384e-251	0.410729	0.95	0.786	3.79891e-246
BdiBd21-3.1G0441400	0	Mesophyll	1.42746e-250	0.403845	0.961	0.797	5.5768e-246
BdiBd21-3.3G0649100	0	Mesophyll	1.59308e-250	0.435754	0.882	0.644	6.22385e-246
BdiBd21-3.2G0518900	0	Mesophyll	4.97255e-250	-0.875379	0.864	0.841	1.94268e-245
BdiBd21-3.3G0656700	0	Mesophyll	1.31935e-249	0.620113	0.352	0.167	5.15445e-245
BdiBd21-3.2G0585100	0	Mesophyll	9.37077e-249	0.640483	0.304	0.134	3.66097e-244
BdiBd21-3.1G0101300	0	Mesophyll	1.32807e-248	0.535319	0.55	0.31	5.1885e-244
BdiBd21-3.3G0143400	0	Mesophyll	1.46848e-248	0.552089	0.369	0.173	5.73706e-244
BdiBd21-3.3G0168600	0	Mesophyll	1.92211e-248	0.693693	0.362	0.173	7.50928e-244
BdiBd21-3.1G0989900	0	Mesophyll	6.8522e-248	0.585927	0.417	0.209	2.67702e-243
BdiBd21-3.1G1011800	0	Mesophyll	8.79221e-248	0.445626	0.916	0.709	3.43494e-243
BdiBd21-3.2G0547600	0	Mesophyll	9.00744e-248	0.863962	0.258	0.107	3.51903e-243
BdiBd21-3.3G0217700	0	Mesophyll	1.14974e-247	0.36843	0.977	0.877	4.49182e-243
BdiBd21-3.4G0208400	0	Mesophyll	3.15511e-247	0.485755	0.739	0.493	1.23264e-242
BdiBd21-3.4G0610200	0	Mesophyll	3.25606e-247	0.434518	0.788	0.534	1.27208e-242
BdiBd21-3.3G0284600	0	Mesophyll	3.61522e-247	0.452053	0.694	0.425	1.41239e-242
BdiBd21-3.3G0698000	0	Mesophyll	4.43136e-247	0.557643	0.484	0.264	1.73124e-242
BdiBd21-3.4G0029100	0	Mesophyll	9.14806e-247	0.443599	0.411	0.204	3.57396e-242
BdiBd21-3.1G0933600	0	Mesophyll	1.1553e-246	0.659216	0.352	0.166	4.51352e-242
BdiBd21-3.3G0564600	0	Mesophyll	3.16176e-246	0.630634	0.381	0.183	1.23524e-241
BdiBd21-3.1G0167300	0	Mesophyll	3.23145e-246	0.54752	0.405	0.198	1.26246e-241
BdiBd21-3.3G0620700	0	Mesophyll	6.23133e-246	0.633974	0.355	0.167	2.43446e-241
BdiBd21-3.2G0191400	0	Mesophyll	2.20712e-245	0.563613	0.523	0.29	8.62279e-241
BdiBd21-3.2G0222400	0	Mesophyll	2.50195e-245	0.621262	0.395	0.198	9.77464e-241
BdiBd21-3.1G0753300	0	Mesophyll	2.82367e-245	0.481679	0.555	0.314	1.10315e-240
BdiBd21-3.3G0716400	0	Mesophyll	1.10151e-244	0.370115	0.967	0.823	4.30337e-240
BdiBd21-3.1G0139100	0	Mesophyll	1.10349e-244	0.516965	0.252	0.1	4.31112e-240
BdiBd21-3.3G0003800	0	Mesophyll	1.55532e-244	0.903104	0.27	0.114	6.07634e-240
BdiBd21-3.3G0131100	0	Mesophyll	2.11547e-244	0.300238	0.622	0.328	8.2647e-240
BdiBd21-3.1G0318100	0	Mesophyll	2.2453e-244	0.743221	0.312	0.139	8.77196e-240
BdiBd21-3.3G0387300	0	Mesophyll	7.47603e-244	0.467175	0.695	0.439	2.92074e-239
BdiBd21-3.2G0397200	0	Mesophyll	1.6573e-243	0.487225	0.292	0.125	6.47474e-239
BdiBd21-3.1G0924400	0	Mesophyll	1.96043e-243	0.465185	0.665	0.407	7.65902e-239
BdiBd21-3.5G0130200	0	Mesophyll	1.12562e-242	0.564689	0.42	0.21	4.39757e-238
BdiBd21-3.2G0748100	0	Mesophyll	1.38276e-242	0.607363	0.393	0.19	5.40215e-238
BdiBd21-3.1G0702900	0	Mesophyll	1.43721e-242	-1.23673	0.701	0.765	5.61488e-238
BdiBd21-3.3G0552800	0	Mesophyll	4.64096e-241	0.691557	0.461	0.251	1.81313e-236
BdiBd21-3.5G0038600	0	Mesophyll	6.8634e-241	0.331956	0.58	0.312	2.68139e-236
BdiBd21-3.5G0223900	0	Mesophyll	7.2751e-241	0.435248	0.621	0.366	2.84223e-236
BdiBd21-3.1G0741000	0	Mesophyll	9.38465e-241	0.434456	0.657	0.39	3.66639e-236
BdiBd21-3.3G0184400	0	Mesophyll	1.86763e-240	0.113077	0.811	0.446	7.29645e-236
BdiBd21-3.3G0784600	0	Mesophyll	4.07812e-239	0.459479	0.833	0.594	1.59324e-234
BdiBd21-3.1G0074300	0	Mesophyll	6.03105e-239	0.402974	0.727	0.448	2.35621e-234
BdiBd21-3.1G0846500	0	Mesophyll	6.23902e-239	0.498325	0.537	0.307	2.43746e-234
BdiBd21-3.3G0344900	0	Mesophyll	1.34158e-238	-2.37794	0.472	0.584	5.24128e-234
BdiBd21-3.4G0570900	0	Mesophyll	2.98581e-237	0.670974	0.359	0.175	1.1665e-232
BdiBd21-3.5G0310700	0	Mesophyll	4.7364e-237	0.502289	0.445	0.23	1.85042e-232
BdiBd21-3.1G0760100	0	Mesophyll	7.21918e-237	0.598173	0.3	0.133	2.82039e-232
BdiBd21-3.2G0078700	0	Mesophyll	9.92592e-237	0.628243	0.39	0.194	3.87786e-232
BdiBd21-3.2G0626100	0	Mesophyll	1.48953e-236	0.641431	0.341	0.16	5.81929e-232
BdiBd21-3.3G0635000	0	Mesophyll	2.56898e-236	0.372643	0.521	0.268	1.00365e-231
BdiBd21-3.3G0344100	0	Mesophyll	2.94153e-236	0.388069	0.562	0.301	1.1492e-231
BdiBd21-3.1G0827100	0	Mesophyll	4.83804e-236	0.449048	0.676	0.422	1.89013e-231
BdiBd21-3.1G0018400	0	Mesophyll	1.00681e-235	0.292276	0.696	0.379	3.93341e-231
BdiBd21-3.1G0950400	0	Mesophyll	1.30782e-235	0.589919	0.344	0.163	5.10937e-231
BdiBd21-3.1G0634900	0	Mesophyll	1.48217e-235	0.316806	0.994	0.916	5.79053e-231
BdiBd21-3.2G0787300	0	Mesophyll	1.67274e-235	0.611675	0.35	0.165	6.53507e-231
BdiBd21-3.1G0559400	0	Mesophyll	2.33467e-235	0.632784	0.35	0.167	9.12109e-231
BdiBd21-3.3G0597300	0	Mesophyll	3.03708e-235	0.523296	0.425	0.21	1.18653e-230
BdiBd21-3.1G0245100	0	Mesophyll	6.30324e-235	0.495427	0.644	0.4	2.46255e-230
BdiBd21-3.3G0018900	0	Mesophyll	8.59624e-235	0.390342	0.95	0.776	3.35838e-230
BdiBd21-3.4G0085800	0	Mesophyll	1.2208e-234	0.341416	0.557	0.307	4.76943e-230
BdiBd21-3.2G0363300	0	Mesophyll	1.28691e-234	0.504266	0.585	0.35	5.02772e-230
BdiBd21-3.1G0022400	0	Mesophyll	1.45356e-234	0.4442	0.526	0.287	5.67877e-230
BdiBd21-3.5G0085200	0	Mesophyll	9.90142e-234	0.636552	0.258	0.108	3.86829e-229
BdiBd21-3.1G0457100	0	Mesophyll	1.18658e-233	0.539448	0.559	0.33	4.63572e-229
BdiBd21-3.1G0730600	0	Mesophyll	3.24737e-233	0.593965	0.365	0.175	1.26868e-228
BdiBd21-3.2G0357600	0	Mesophyll	6.99896e-233	0.477835	0.57	0.337	2.73435e-228
BdiBd21-3.4G0057100	0	Mesophyll	7.26564e-233	0.406633	0.885	0.654	2.83854e-228
BdiBd21-3.2G0633200	0	Mesophyll	1.46777e-232	0.568812	0.386	0.192	5.73427e-228
BdiBd21-3.1G0433400	0	Mesophyll	1.60936e-232	0.350445	0.648	0.374	6.28745e-228
BdiBd21-3.5G0235500	0	Mesophyll	2.58026e-232	-0.826255	0.918	0.91	1.00806e-227
BdiBd21-3.5G0236700	0	Mesophyll	1.73241e-230	0.592496	0.381	0.192	6.76818e-226
BdiBd21-3.2G0213700	0	Mesophyll	1.78173e-230	0.511366	0.463	0.247	6.96087e-226
BdiBd21-3.3G0352400	0	Mesophyll	3.7773e-229	0.274947	0.971	0.772	1.47571e-224
BdiBd21-3.1G0110400	0	Mesophyll	4.7952e-229	0.318033	0.672	0.412	1.87339e-224
BdiBd21-3.3G0694700	0	Mesophyll	9.06143e-229	0.33976	0.98	0.867	3.54012e-224
BdiBd21-3.4G0163500	0	Mesophyll	1.04473e-228	0.629591	0.3	0.133	4.08155e-224
BdiBd21-3.1G0693100	0	Mesophyll	1.80396e-228	0.620596	0.385	0.196	7.04771e-224
BdiBd21-3.1G0155000	0	Mesophyll	5.08794e-228	0.432442	0.611	0.358	1.98776e-223
BdiBd21-3.3G0287200	0	Mesophyll	5.52018e-228	0.615489	0.313	0.144	2.15662e-223
BdiBd21-3.2G0485000	0	Mesophyll	9.71465e-228	0.545735	0.409	0.212	3.79532e-223
BdiBd21-3.1G0932900	0	Mesophyll	1.00142e-227	0.657291	0.361	0.179	3.91234e-223
BdiBd21-3.2G0717000	0	Mesophyll	1.25875e-227	0.356326	0.723	0.459	4.91768e-223
BdiBd21-3.1G0047100	0	Mesophyll	3.84007e-226	0.509459	0.511	0.287	1.50024e-221
BdiBd21-3.4G0444400	0	Mesophyll	6.40075e-226	0.580444	0.387	0.191	2.50064e-221
BdiBd21-3.3G0782200	0	Mesophyll	8.49563e-226	0.555377	0.411	0.215	3.31907e-221
BdiBd21-3.5G0224300	0	Mesophyll	1.00762e-225	0.657992	0.271	0.118	3.93655e-221
BdiBd21-3.2G0188400	0	Mesophyll	1.40926e-225	0.459973	0.504	0.28	5.50572e-221
BdiBd21-3.1G0812100	0	Mesophyll	1.73393e-225	0.613763	0.355	0.174	6.7741e-221
BdiBd21-3.3G0652200	0	Mesophyll	4.16521e-225	0.719443	0.307	0.142	1.62726e-220
BdiBd21-3.3G0366900	0	Mesophyll	8.13392e-225	0.393174	0.953	0.819	3.17776e-220
BdiBd21-3.1G0245700	0	Mesophyll	9.44075e-225	-0.737271	0.937	0.894	3.68831e-220
BdiBd21-3.3G0017200	0	Mesophyll	6.26525e-224	0.634848	0.317	0.147	2.44771e-219
BdiBd21-3.1G0974900	0	Mesophyll	2.40261e-223	-4.19791	0.088	0.288	9.38653e-219
BdiBd21-3.5G0274400	0	Mesophyll	6.91156e-223	0.378063	0.923	0.729	2.70021e-218
BdiBd21-3.2G0083700	0	Mesophyll	9.8346e-223	0.769582	0.277	0.124	3.84218e-218
BdiBd21-3.1G0339900	0	Mesophyll	1.10224e-222	0.376281	0.565	0.331	4.30624e-218
BdiBd21-3.2G0670300	0	Mesophyll	1.64036e-222	0.422944	0.464	0.238	6.40855e-218
BdiBd21-3.1G0235100	0	Mesophyll	1.78746e-222	0.406519	0.806	0.556	6.98323e-218
BdiBd21-3.1G0183300	0	Mesophyll	3.83326e-222	0.434667	0.727	0.479	1.49758e-217
BdiBd21-3.1G0587900	0	Mesophyll	3.83918e-222	0.567137	0.362	0.178	1.49989e-217
BdiBd21-3.3G0266100	0	Mesophyll	4.80306e-222	0.4404	0.576	0.329	1.87646e-217
BdiBd21-3.4G0406200	0	Mesophyll	5.2659e-222	0.612291	0.337	0.164	2.05728e-217
BdiBd21-3.2G0467400	0	Mesophyll	2.56843e-221	0.471596	0.296	0.132	1.00343e-216
BdiBd21-3.2G0135400	0	Mesophyll	3.58882e-221	0.495802	0.458	0.247	1.40208e-216
BdiBd21-3.2G0185200	0	Mesophyll	4.31696e-221	0.701029	0.256	0.108	1.68655e-216
BdiBd21-3.3G0652400	0	Mesophyll	7.24892e-221	0.465798	0.44	0.233	2.83201e-216
BdiBd21-3.2G0108600	0	Mesophyll	7.86816e-221	0.436202	0.658	0.419	3.07393e-216
BdiBd21-3.1G0948700	0	Mesophyll	1.35118e-220	0.595231	0.343	0.162	5.27879e-216
BdiBd21-3.1G0388400	0	Mesophyll	1.96637e-220	0.59327	0.351	0.171	7.6822e-216
BdiBd21-3.3G0182400	0	Mesophyll	2.33192e-220	0.385256	0.912	0.706	9.11033e-216
BdiBd21-3.4G0511000	0	Mesophyll	7.37933e-219	-1.73001	0.438	0.543	2.88296e-214
BdiBd21-3.2G0076300	0	Mesophyll	1.00374e-218	0.765499	0.25	0.106	3.92143e-214
BdiBd21-3.3G0223200	0	Mesophyll	1.0128e-218	0.388233	0.929	0.732	3.95679e-214
BdiBd21-3.3G0087800	0	Mesophyll	1.90358e-218	0.40331	0.58	0.345	7.4369e-214
BdiBd21-3.1G0073900	0	Mesophyll	3.44276e-218	0.32545	0.979	0.866	1.34502e-213
BdiBd21-3.5G0157500	0	Mesophyll	4.25711e-218	0.284255	0.877	0.599	1.66317e-213
BdiBd21-3.1G0851200	0	Mesophyll	5.01355e-218	0.38476	0.934	0.758	1.9587e-213
BdiBd21-3.1G1043400	0	Mesophyll	5.5251e-218	-0.552045	0.777	0.41	2.15855e-213
BdiBd21-3.2G0721400	0	Mesophyll	5.7286e-218	0.466	0.37	0.186	2.23805e-213
BdiBd21-3.1G0855500	0	Mesophyll	6.69978e-218	0.455937	0.55	0.317	2.61747e-213
BdiBd21-3.3G0175300	0	Mesophyll	1.03415e-217	0.426549	0.754	0.504	4.04021e-213
BdiBd21-3.3G0644200	0	Mesophyll	1.1443e-217	0.504786	0.593	0.364	4.47057e-213
BdiBd21-3.2G0320900	0	Mesophyll	1.48426e-217	-0.857291	0.89	0.856	5.79871e-213
BdiBd21-3.1G0663100	0	Mesophyll	2.19966e-217	0.648721	0.971	0.882	8.59365e-213
BdiBd21-3.1G0176100	0	Mesophyll	1.44044e-216	0.775679	0.267	0.118	5.62752e-212
BdiBd21-3.3G0621200	0	Mesophyll	1.55978e-216	0.381376	0.814	0.566	6.09373e-212
BdiBd21-3.3G0187600	0	Mesophyll	4.07758e-216	0.427893	0.499	0.276	1.59303e-211
BdiBd21-3.3G0628400	0	Mesophyll	4.50614e-216	0.356539	0.946	0.77	1.76046e-211
BdiBd21-3.2G0742900	0	Mesophyll	4.75045e-216	0.684912	0.295	0.137	1.8559e-211
BdiBd21-3.2G0206800	0	Mesophyll	5.82497e-216	0.417893	0.703	0.456	2.2757e-211
BdiBd21-3.1G0193200	0	Mesophyll	2.24954e-215	0.516917	0.44	0.239	8.78852e-211
BdiBd21-3.1G0921600	0	Mesophyll	5.05204e-215	0.711972	0.27	0.12	1.97373e-210
BdiBd21-3.4G0100600	0	Mesophyll	1.28759e-214	0.517537	0.533	0.315	5.03034e-210
BdiBd21-3.1G0279200	0	Mesophyll	1.46592e-214	0.54331	0.437	0.24	5.72705e-210
BdiBd21-3.4G0567600	0	Mesophyll	2.92554e-214	0.318256	0.476	0.243	1.14295e-209
BdiBd21-3.3G0626200	0	Mesophyll	3.08782e-214	0.38342	0.807	0.555	1.20635e-209
BdiBd21-3.5G0212400	0	Mesophyll	3.76909e-214	0.549752	0.395	0.205	1.47251e-209
BdiBd21-3.4G0478600	0	Mesophyll	5.96065e-214	0.404967	0.768	0.52	2.32871e-209
BdiBd21-3.1G0441800	0	Mesophyll	1.03076e-213	-0.833138	0.959	0.935	4.02697e-209
BdiBd21-3.1G0692500	0	Mesophyll	2.54819e-213	0.381246	0.948	0.805	9.95525e-209
BdiBd21-3.1G0854600	0	Mesophyll	3.14667e-213	0.216046	0.667	0.37	1.22934e-208
BdiBd21-3.1G0109800	0	Mesophyll	3.1599e-213	0.575375	0.334	0.158	1.23451e-208
BdiBd21-3.1G0109000	0	Mesophyll	3.26652e-213	0.514472	0.492	0.283	1.27616e-208
BdiBd21-3.2G0597800	0	Mesophyll	4.22703e-213	0.260826	0.255	0.105	1.65142e-208
BdiBd21-3.5G0342900	0	Mesophyll	2.01302e-212	0.58518	0.382	0.194	7.86446e-208
BdiBd21-3.4G0097000	0	Mesophyll	6.90937e-212	0.309712	0.988	0.898	2.69935e-207
BdiBd21-3.1G0721000	0	Mesophyll	7.13685e-212	0.348629	0.952	0.794	2.78822e-207
BdiBd21-3.1G0459400	0	Mesophyll	1.24052e-211	0.581649	0.342	0.167	4.84646e-207
BdiBd21-3.1G0915900	0	Mesophyll	2.97632e-211	0.277735	0.546	0.294	1.16279e-206
BdiBd21-3.3G0744300	0	Mesophyll	4.26938e-211	0.417767	0.532	0.306	1.66796e-206
BdiBd21-3.3G0243000	0	Mesophyll	8.50353e-211	-1.7221	0.562	0.662	3.32216e-206
BdiBd21-3.1G0216500	0	Mesophyll	1.7954e-210	0.613723	0.314	0.148	7.01427e-206
BdiBd21-3.2G0159100	0	Mesophyll	4.21751e-210	0.429334	0.67	0.429	1.6477e-205
BdiBd21-3.1G0961300	0	Mesophyll	9.49106e-210	0.52415	0.341	0.167	3.70797e-205
BdiBd21-3.3G0588500	0	Mesophyll	1.29882e-209	0.430388	0.545	0.319	5.07424e-205
BdiBd21-3.4G0269900	0	Mesophyll	2.00051e-209	0.535338	0.422	0.23	7.81558e-205
BdiBd21-3.5G0222200	0	Mesophyll	2.16684e-209	0.244228	0.543	0.293	8.46542e-205
BdiBd21-3.4G0053500	0	Mesophyll	3.25438e-209	0.504583	0.464	0.26	1.27142e-204
BdiBd21-3.3G0084300	0	Mesophyll	3.84142e-209	0.418806	0.612	0.367	1.50077e-204
BdiBd21-3.2G0209000	0	Mesophyll	5.91119e-209	0.54711	0.444	0.242	2.30938e-204
BdiBd21-3.1G0477900	0	Mesophyll	1.44763e-208	0.435012	0.546	0.321	5.65559e-204
BdiBd21-3.3G0217400	0	Mesophyll	1.76711e-208	0.299724	0.992	0.936	6.90374e-204
BdiBd21-3.3G0716700	0	Mesophyll	3.13666e-208	0.387353	0.584	0.346	1.22543e-203
BdiBd21-3.3G0609800	0	Mesophyll	1.12759e-207	0.462443	0.547	0.328	4.40527e-203
BdiBd21-3.1G0420300	0	Mesophyll	1.96359e-207	0.387179	0.874	0.651	7.67136e-203
BdiBd21-3.3G0069700	0	Mesophyll	2.50225e-207	0.531578	0.41	0.222	9.77577e-203
BdiBd21-3.4G0050300	0	Mesophyll	3.43264e-207	0.459195	0.446	0.243	1.34106e-202
BdiBd21-3.1G0564400	0	Mesophyll	3.54442e-207	0.333087	0.624	0.384	1.38473e-202
BdiBd21-3.2G0084100	0	Mesophyll	5.31858e-207	0.601342	0.291	0.133	2.07786e-202
BdiBd21-3.2G0607300	0	Mesophyll	9.37385e-207	0.522684	0.327	0.159	3.66218e-202
BdiBd21-3.3G0706700	0	Mesophyll	1.14783e-206	0.29975	0.991	0.92	4.48435e-202
BdiBd21-3.3G0715700	0	Mesophyll	1.47131e-206	0.472491	0.494	0.285	5.7481e-202
BdiBd21-3.3G0778700	0	Mesophyll	1.98333e-206	0.174756	0.653	0.361	7.74847e-202
BdiBd21-3.1G1015800	0	Mesophyll	5.35665e-206	0.41576	0.583	0.353	2.09274e-201
BdiBd21-3.1G0296900	0	Mesophyll	8.37817e-206	0.438666	0.594	0.365	3.27319e-201
BdiBd21-3.1G0544300	0	Mesophyll	4.97576e-205	0.408981	0.64	0.404	1.94393e-200
BdiBd21-3.4G0193200	0	Mesophyll	6.38506e-205	0.233703	0.536	0.284	2.49451e-200
BdiBd21-3.1G0705500	0	Mesophyll	7.75249e-205	0.504808	0.344	0.167	3.02874e-200
BdiBd21-3.1G0883400	0	Mesophyll	2.06259e-204	0.331197	0.512	0.279	8.05811e-200
BdiBd21-3.3G0308700	0	Mesophyll	2.60901e-204	0.363922	0.509	0.287	1.01929e-199
BdiBd21-3.3G0645300	0	Mesophyll	3.31432e-204	0.422772	0.611	0.373	1.29484e-199
BdiBd21-3.2G0583000	0	Mesophyll	3.45508e-204	0.642057	0.255	0.113	1.34983e-199
BdiBd21-3.3G0700400	0	Mesophyll	3.57248e-204	0.432655	0.607	0.376	1.3957e-199
BdiBd21-3.3G0243800	0	Mesophyll	6.89242e-204	0.412411	0.528	0.309	2.69273e-199
BdiBd21-3.1G0244800	0	Mesophyll	9.44005e-204	0.308508	0.985	0.91	3.68804e-199
BdiBd21-3.2G0493900	0	Mesophyll	1.46561e-203	0.186301	0.829	0.52	5.72586e-199
BdiBd21-3.1G0878100	0	Mesophyll	1.60867e-202	0.407669	0.617	0.384	6.28475e-198
BdiBd21-3.3G0620100	0	Mesophyll	3.21193e-202	0.295027	0.383	0.194	1.25484e-197
BdiBd21-3.1G0825300	0	Mesophyll	3.46798e-202	0.273961	0.825	0.559	1.35487e-197
BdiBd21-3.2G0195200	0	Mesophyll	6.80507e-202	0.695964	0.254	0.113	2.6586e-197
BdiBd21-3.5G0267200	0	Mesophyll	7.78248e-202	0.389279	0.81	0.577	3.04046e-197
BdiBd21-3.1G1040800	0	Mesophyll	1.89989e-201	0.277948	0.604	0.352	7.42248e-197
BdiBd21-3.1G1040400	0	Mesophyll	1.99889e-201	0.515328	0.424	0.23	7.80926e-197
BdiBd21-3.3G0459000	0	Mesophyll	4.20825e-201	0.378653	0.446	0.235	1.64408e-196
BdiBd21-3.2G0629300	0	Mesophyll	4.2301e-201	0.379505	0.607	0.369	1.65262e-196
BdiBd21-3.2G0229100	0	Mesophyll	1.03564e-200	0.420101	0.412	0.218	4.04603e-196
BdiBd21-3.2G0214300	0	Mesophyll	1.28093e-200	0.722846	0.25	0.11	5.00434e-196
BdiBd21-3.5G0288800	0	Mesophyll	1.50709e-200	0.601877	0.352	0.18	5.8879e-196
BdiBd21-3.2G0803000	0	Mesophyll	2.01869e-200	0.415534	0.636	0.401	7.88663e-196
BdiBd21-3.3G0740500	0	Mesophyll	2.42793e-200	0.502425	0.509	0.304	9.48544e-196
BdiBd21-3.2G0436100	0	Mesophyll	3.56987e-200	0.528596	0.352	0.181	1.39468e-195
BdiBd21-3.1G0011200	0	Mesophyll	3.94254e-200	0.430818	0.474	0.26	1.54027e-195
BdiBd21-3.3G0745000	0	Mesophyll	5.70937e-200	0.409199	0.797	0.559	2.23054e-195
BdiBd21-3.2G0208000	0	Mesophyll	6.60586e-200	0.502641	0.359	0.183	2.58078e-195
BdiBd21-3.5G0096100	0	Mesophyll	7.534e-200	0.50762	0.371	0.193	2.94338e-195
BdiBd21-3.4G0086300	0	Mesophyll	9.40721e-200	0.474875	0.493	0.287	3.67521e-195
BdiBd21-3.1G0071600	0	Mesophyll	1.82283e-199	0.521607	0.318	0.154	7.12144e-195
BdiBd21-3.2G0625600	0	Mesophyll	3.47303e-199	0.609978	0.302	0.146	1.35684e-194
BdiBd21-3.1G0235500	0	Mesophyll	8.6734e-199	0.312379	0.981	0.881	3.38852e-194
BdiBd21-3.1G0268600	0	Mesophyll	1.07589e-198	0.394124	0.76	0.52	4.20327e-194
BdiBd21-3.1G0330400	0	Mesophyll	1.44838e-198	0.462695	0.501	0.293	5.65853e-194
BdiBd21-3.3G0240200	0	Mesophyll	3.71768e-198	0.291773	0.966	0.743	1.45242e-193
BdiBd21-3.2G0800600	0	Mesophyll	6.04325e-198	0.503005	0.384	0.202	2.36098e-193
BdiBd21-3.1G0895000	0	Mesophyll	6.35199e-198	-1.00257	0.844	0.798	2.4816e-193
BdiBd21-3.5G0115400	0	Mesophyll	1.26372e-197	0.35298	0.924	0.734	4.93708e-193
BdiBd21-3.3G0459200	0	Mesophyll	2.32253e-197	0.35801	0.433	0.232	9.07366e-193
BdiBd21-3.2G0551900	0	Mesophyll	2.37405e-197	-2.27607	0.397	0.512	9.27493e-193
BdiBd21-3.3G0340500	0	Mesophyll	2.82636e-197	-0.585184	0.855	0.476	1.1042e-192
BdiBd21-3.2G0518200	0	Mesophyll	4.70305e-197	0.318037	0.665	0.426	1.83739e-192
BdiBd21-3.1G0201700	0	Mesophyll	5.00631e-197	0.449687	0.502	0.295	1.95587e-192
BdiBd21-3.2G0129400	0	Mesophyll	1.84594e-196	0.509201	0.333	0.167	7.21172e-192
BdiBd21-3.5G0348600	0	Mesophyll	9.64687e-196	0.427107	0.636	0.401	3.76884e-191
BdiBd21-3.1G0186000	0	Mesophyll	1.25111e-195	0.625497	0.253	0.113	4.88782e-191
BdiBd21-3.2G0693300	0	Mesophyll	1.8856e-195	0.321089	0.969	0.841	7.36667e-191
BdiBd21-3.1G0281400	0	Mesophyll	5.96648e-195	0.3384	0.956	0.828	2.33098e-190
BdiBd21-3.1G0314600	0	Mesophyll	6.44011e-195	0.734251	0.297	0.145	2.51602e-190
BdiBd21-3.2G0084900	0	Mesophyll	1.3035e-194	0.346442	0.504	0.281	5.09253e-190
BdiBd21-3.3G0240300	0	Mesophyll	4.06005e-194	0.320006	0.929	0.741	1.58618e-189
BdiBd21-3.2G0050400	0	Mesophyll	4.92767e-194	0.412773	0.403	0.215	1.92514e-189
BdiBd21-3.2G0181800	0	Mesophyll	5.75513e-194	0.22828	0.929	0.674	2.24841e-189
BdiBd21-3.3G0360400	0	Mesophyll	1.43854e-193	0.630803	0.326	0.164	5.62008e-189
BdiBd21-3.1G0994600	0	Mesophyll	1.58803e-193	0.453049	0.398	0.213	6.2041e-189
BdiBd21-3.3G0070700	0	Mesophyll	2.18612e-193	0.717094	0.252	0.114	8.54074e-189
BdiBd21-3.1G1038300	0	Mesophyll	5.28481e-193	0.333708	0.5	0.288	2.06467e-188
BdiBd21-3.2G0137000	0	Mesophyll	7.86711e-193	0.357943	0.738	0.494	3.07352e-188
BdiBd21-3.5G0245400	0	Mesophyll	1.02397e-192	0.484041	0.282	0.131	4.00044e-188
BdiBd21-3.1G0702100	0	Mesophyll	1.40864e-192	0.385394	0.423	0.229	5.50329e-188
BdiBd21-3.2G0147500	0	Mesophyll	2.86537e-192	0.455864	0.371	0.193	1.11944e-187
BdiBd21-3.2G0560600	0	Mesophyll	3.34144e-192	0.4177	0.461	0.255	1.30543e-187
BdiBd21-3.1G0955300	0	Mesophyll	3.5027e-192	0.52178	0.465	0.269	1.36844e-187
BdiBd21-3.5G0211900	0	Mesophyll	7.30073e-192	-3.68681	0.109	0.29	2.85225e-187
BdiBd21-3.3G0197000	0	Mesophyll	8.11262e-192	-1.46353	0.501	0.59	3.16944e-187
BdiBd21-3.3G0402700	0	Mesophyll	1.12964e-191	-2.68907	0.184	0.35	4.41326e-187
BdiBd21-3.5G0318500	0	Mesophyll	1.46172e-191	0.273986	0.49	0.281	5.71067e-187
BdiBd21-3.1G0040400	0	Mesophyll	3.81362e-191	0.376733	0.43	0.236	1.48991e-186
BdiBd21-3.3G0468800	0	Mesophyll	7.25691e-191	0.349071	0.868	0.662	2.83513e-186
BdiBd21-3.1G0707200	0	Mesophyll	9.36691e-191	0.380315	0.71	0.468	3.65946e-186
BdiBd21-3.2G0591800	0	Mesophyll	1.89408e-190	0.520646	0.298	0.144	7.39979e-186
BdiBd21-3.5G0218200	0	Mesophyll	2.11283e-190	-0.862466	0.888	0.851	8.2544e-186
BdiBd21-3.4G0567300	0	Mesophyll	2.17422e-190	-0.174601	0.71	0.391	8.49425e-186
BdiBd21-3.1G0360900	0	Mesophyll	4.22027e-190	0.419347	0.42	0.228	1.64877e-185
BdiBd21-3.2G0341100	0	Mesophyll	6.81426e-190	0.36775	0.514	0.293	2.66219e-185
BdiBd21-3.3G0031700	0	Mesophyll	1.11178e-189	0.371555	0.76	0.515	4.34352e-185
BdiBd21-3.2G0320300	0	Mesophyll	1.53408e-189	0.258906	0.57	0.321	5.99335e-185
BdiBd21-3.4G0525100	0	Mesophyll	3.10734e-189	0.259708	0.803	0.56	1.21398e-184
BdiBd21-3.4G0358900	0	Mesophyll	3.47628e-189	0.559444	0.296	0.141	1.35811e-184
BdiBd21-3.3G0243400	0	Mesophyll	3.76244e-189	-0.690868	0.936	0.921	1.46991e-184
BdiBd21-3.1G0732200	0	Mesophyll	4.37805e-189	-0.713686	0.908	0.901	1.71042e-184
BdiBd21-3.1G0108200	0	Mesophyll	1.27501e-188	-1.4583	0.574	0.626	4.98121e-184
BdiBd21-3.3G0367500	0	Mesophyll	1.73628e-188	0.64944	0.272	0.129	6.7833e-184
BdiBd21-3.1G0737900	0	Mesophyll	2.76944e-188	0.369499	0.638	0.405	1.08196e-183
BdiBd21-3.2G0277500	0	Mesophyll	1.09326e-187	0.189659	0.817	0.512	4.27113e-183
BdiBd21-3.5G0278600	0	Mesophyll	3.22385e-187	0.294597	0.663	0.403	1.25949e-182
BdiBd21-3.5G0242400	0	Mesophyll	3.70409e-187	0.602075	0.324	0.165	1.44712e-182
BdiBd21-3.1G0312500	0	Mesophyll	4.78632e-187	0.437675	0.443	0.248	1.86992e-182
BdiBd21-3.1G0895300	0	Mesophyll	4.85054e-187	0.569629	0.263	0.121	1.89501e-182
BdiBd21-3.3G0621100	0	Mesophyll	5.4602e-187	0.171382	0.699	0.438	2.13319e-182
BdiBd21-3.1G0113700	0	Mesophyll	5.93299e-187	0.479657	0.422	0.235	2.3179e-182
BdiBd21-3.3G0641200	0	Mesophyll	6.76849e-187	0.363452	0.49	0.287	2.64432e-182
BdiBd21-3.2G0135200	0	Mesophyll	1.62526e-186	0.483767	0.405	0.225	6.34956e-182
BdiBd21-3.2G0462700	0	Mesophyll	2.60455e-186	0.360108	0.618	0.39	1.01754e-181
BdiBd21-3.5G0124100	0	Mesophyll	3.06916e-186	0.429623	0.427	0.238	1.19906e-181
BdiBd21-3.3G0496700	0	Mesophyll	5.24272e-186	-0.265408	0.815	0.491	2.04823e-181
BdiBd21-3.1G0401300	0	Mesophyll	5.36715e-186	0.615663	0.281	0.134	2.09684e-181
BdiBd21-3.4G0243400	0	Mesophyll	1.22558e-185	0.410347	0.415	0.226	4.78809e-181
BdiBd21-3.1G0759500	0	Mesophyll	1.65192e-185	0.578553	0.355	0.188	6.45371e-181
BdiBd21-3.5G0116300	0	Mesophyll	1.72413e-185	0.624868	0.288	0.141	6.73585e-181
BdiBd21-3.2G0438600	0	Mesophyll	4.90253e-185	0.423826	0.487	0.288	1.91532e-180
BdiBd21-3.2G0581800	0	Mesophyll	5.16502e-185	0.336319	0.696	0.455	2.01787e-180
BdiBd21-3.2G0275600	0	Mesophyll	5.56133e-185	0.240039	0.61	0.365	2.1727e-180
BdiBd21-3.5G0200600	0	Mesophyll	1.05106e-184	0.515566	0.382	0.205	4.10628e-180
BdiBd21-3.5G0025000	0	Mesophyll	1.41321e-184	0.318771	0.74	0.494	5.52112e-180
BdiBd21-3.2G0513600	0	Mesophyll	2.29109e-184	0.619143	0.27	0.127	8.95084e-180
BdiBd21-3.2G0653600	0	Mesophyll	6.60967e-184	0.449445	0.494	0.292	2.58227e-179
BdiBd21-3.2G0438300	0	Mesophyll	2.90303e-183	0.276996	0.98	0.879	1.13416e-178
BdiBd21-3.2G0774100	0	Mesophyll	3.51992e-183	0.565571	0.271	0.127	1.37516e-178
BdiBd21-3.3G0685500	0	Mesophyll	6.66501e-183	0.408957	0.431	0.234	2.60388e-178
BdiBd21-3.1G1012900	0	Mesophyll	9.5249e-183	0.715447	0.265	0.125	3.72119e-178
BdiBd21-3.5G0322200	0	Mesophyll	1.23353e-182	0.118771	0.676	0.394	4.81917e-178
BdiBd21-3.2G0182200	0	Mesophyll	1.37184e-182	0.439416	0.377	0.2	5.3595e-178
BdiBd21-3.5G0187900	0	Mesophyll	3.09584e-182	-0.728503	0.945	0.902	1.20948e-177
BdiBd21-3.1G0553100	0	Mesophyll	3.36437e-182	0.478857	0.316	0.156	1.31439e-177
BdiBd21-3.3G0137900	0	Mesophyll	3.54051e-182	0.390818	0.529	0.319	1.38321e-177
BdiBd21-3.4G0204700	0	Mesophyll	1.39775e-181	0.340565	0.969	0.859	5.46071e-177
BdiBd21-3.5G0049300	0	Mesophyll	1.40531e-181	0.398379	0.396	0.21	5.49025e-177
BdiBd21-3.1G0904300	0	Mesophyll	1.82467e-181	0.636727	0.254	0.117	7.12861e-177
BdiBd21-3.2G0445300	0	Mesophyll	3.26371e-181	-0.579419	0.971	0.949	1.27506e-176
BdiBd21-3.2G0160400	0	Mesophyll	3.39025e-181	0.386518	0.688	0.454	1.3245e-176
BdiBd21-3.1G0600800	0	Mesophyll	9.76065e-181	-0.910807	0.832	0.812	3.81329e-176
BdiBd21-3.3G0285900	0	Mesophyll	1.0635e-180	0.482324	0.274	0.13	4.1549e-176
BdiBd21-3.1G0201000	0	Mesophyll	1.12823e-180	0.359998	0.864	0.652	4.40775e-176
BdiBd21-3.4G0476300	0	Mesophyll	7.42823e-180	0.336251	0.623	0.389	2.90206e-175
BdiBd21-3.2G0153900	0	Mesophyll	8.1084e-180	0.427972	0.284	0.136	3.16779e-175
BdiBd21-3.2G0309700	0	Mesophyll	8.70293e-180	0.342333	0.475	0.267	3.40006e-175
BdiBd21-3.1G0502000	0	Mesophyll	1.04189e-179	0.372183	0.754	0.528	4.07046e-175
BdiBd21-3.3G0553500	0	Mesophyll	1.91312e-179	0.335363	0.981	0.881	7.47417e-175
BdiBd21-3.3G0229600	0	Mesophyll	2.59399e-179	0.359691	0.765	0.534	1.01342e-174
BdiBd21-3.4G0551000	0	Mesophyll	3.6133e-179	0.461424	0.353	0.185	1.41164e-174
BdiBd21-3.3G0719300	0	Mesophyll	3.77165e-179	0.539912	0.302	0.149	1.47351e-174
BdiBd21-3.2G0109400	0	Mesophyll	6.92576e-179	0.226303	0.765	0.482	2.70576e-174
BdiBd21-3.1G0196400	0	Mesophyll	7.42519e-179	0.449961	0.348	0.182	2.90087e-174
BdiBd21-3.3G0659000	0	Mesophyll	1.11716e-178	0.502593	0.326	0.167	4.36453e-174
BdiBd21-3.4G0473500	0	Mesophyll	1.44348e-178	0.377846	0.637	0.416	5.63938e-174
BdiBd21-3.1G0555700	0	Mesophyll	3.35584e-178	0.177001	0.549	0.309	1.31106e-173
BdiBd21-3.1G0316900	0	Mesophyll	3.40359e-178	0.515769	0.304	0.149	1.32971e-173
BdiBd21-3.4G0111200	0	Mesophyll	5.22462e-178	0.372825	0.716	0.487	2.04116e-173
BdiBd21-3.1G0203200	0	Mesophyll	7.16397e-178	0.366172	0.534	0.327	2.79882e-173
BdiBd21-3.1G0454900	0	Mesophyll	1.06392e-177	0.376968	0.413	0.221	4.15654e-173
BdiBd21-3.5G0004600	0	Mesophyll	6.9783e-177	0.336941	0.465	0.268	2.72628e-172
BdiBd21-3.5G0195200	0	Mesophyll	8.55686e-177	0.65322	0.254	0.119	3.34299e-172
BdiBd21-3.2G0543300	0	Mesophyll	1.1384e-176	-0.909603	0.844	0.816	4.4475e-172
BdiBd21-3.1G0742300	0	Mesophyll	1.41701e-176	-3.64445	0.108	0.307	5.53599e-172
BdiBd21-3.2G0370800	0	Mesophyll	1.84847e-176	0.543419	0.303	0.151	7.22162e-172
BdiBd21-3.1G0889100	0	Mesophyll	2.96944e-176	0.391695	0.64	0.419	1.1601e-171
BdiBd21-3.1G0098000	0	Mesophyll	4.33713e-176	0.319878	0.909	0.702	1.69443e-171
BdiBd21-3.3G0566800	0	Mesophyll	4.40091e-176	0.44679	0.498	0.301	1.71935e-171
BdiBd21-3.1G0327100	0	Mesophyll	2.58071e-175	-0.897398	0.785	0.775	1.00823e-170
BdiBd21-3.5G0201400	0	Mesophyll	3.28382e-175	0.304489	0.958	0.804	1.28292e-170
BdiBd21-3.2G0125900	0	Mesophyll	5.58882e-175	0.429933	0.385	0.211	2.18344e-170
BdiBd21-3.5G0124400	0	Mesophyll	6.41732e-175	0.369027	0.732	0.513	2.50712e-170
BdiBd21-3.1G0919300	0	Mesophyll	1.14964e-174	-1.06756	0.753	0.753	4.49142e-170
BdiBd21-3.4G0104600	0	Mesophyll	1.35563e-174	0.434439	0.38	0.204	5.29618e-170
BdiBd21-3.2G0167100	0	Mesophyll	5.47617e-174	0.446751	0.369	0.201	2.13943e-169
BdiBd21-3.1G0973700	0	Mesophyll	6.41819e-174	0.338407	0.761	0.531	2.50746e-169
BdiBd21-3.1G0986900	0	Mesophyll	7.48032e-174	0.143	0.76	0.473	2.92241e-169
BdiBd21-3.1G0904100	0	Mesophyll	9.29444e-174	0.529315	0.323	0.167	3.63115e-169
BdiBd21-3.3G0088700	0	Mesophyll	1.60628e-173	0.446484	0.362	0.19	6.27542e-169
BdiBd21-3.4G0255000	0	Mesophyll	2.15182e-173	0.287476	0.678	0.442	8.40672e-169
BdiBd21-3.3G0747500	0	Mesophyll	2.59674e-172	0.341725	0.737	0.504	1.01449e-167
BdiBd21-3.3G0265400	0	Mesophyll	2.90153e-172	0.381173	0.587	0.374	1.13357e-167
BdiBd21-3.2G0674900	0	Mesophyll	3.77633e-172	0.213881	0.436	0.233	1.47533e-167
BdiBd21-3.3G0176300	0	Mesophyll	4.91475e-172	0.500934	0.33	0.172	1.92009e-167
BdiBd21-3.1G0399000	0	Mesophyll	5.13817e-172	0.279434	0.564	0.332	2.00738e-167
BdiBd21-3.5G0324400	0	Mesophyll	6.63001e-172	-1.7019	0.473	0.552	2.59021e-167
BdiBd21-3.1G0019300	0	Mesophyll	1.60073e-171	0.382569	0.552	0.338	6.25374e-167
BdiBd21-3.5G0141000	0	Mesophyll	1.79556e-171	0.365594	0.557	0.342	7.01488e-167
BdiBd21-3.3G0272400	0	Mesophyll	2.03962e-171	0.432731	0.379	0.209	7.96838e-167
BdiBd21-3.1G0163500	0	Mesophyll	2.97639e-171	0.426219	0.328	0.166	1.16282e-166
BdiBd21-3.3G0767600	0	Mesophyll	1.86008e-170	0.365023	0.34	0.172	7.26695e-166
BdiBd21-3.5G0112900	0	Mesophyll	2.13583e-170	0.53331	0.266	0.128	8.34425e-166
BdiBd21-3.2G0049400	0	Mesophyll	2.87072e-170	0.241673	0.751	0.49	1.12153e-165
BdiBd21-3.1G0269300	0	Mesophyll	4.18565e-170	0.471262	0.36	0.196	1.63525e-165
BdiBd21-3.1G0705200	0	Mesophyll	4.22842e-170	0.31589	0.556	0.344	1.65196e-165
BdiBd21-3.1G0378800	0	Mesophyll	5.8664e-170	0.415632	0.417	0.237	2.29188e-165
BdiBd21-3.5G0134600	0	Mesophyll	1.63747e-169	-2.3983	0.143	0.297	6.39725e-165
BdiBd21-3.3G0652800	0	Mesophyll	1.65432e-169	0.305402	0.407	0.227	6.4631e-165
BdiBd21-3.1G0899800	0	Mesophyll	2.60206e-169	0.347946	0.435	0.251	1.01657e-164
BdiBd21-3.4G0290600	0	Mesophyll	2.63748e-169	-1.59338	0.602	0.63	1.03041e-164
BdiBd21-3.5G0291000	0	Mesophyll	3.48274e-169	0.404688	0.359	0.187	1.36064e-164
BdiBd21-3.5G0248700	0	Mesophyll	3.69073e-169	0.522614	0.271	0.133	1.4419e-164
BdiBd21-3.4G0308400	0	Mesophyll	6.08392e-169	0.381739	0.644	0.427	2.37687e-164
BdiBd21-3.5G0256400	0	Mesophyll	6.28504e-169	0.323673	0.486	0.289	2.45544e-164
BdiBd21-3.5G0259300	0	Mesophyll	6.98116e-169	0.412808	0.691	0.471	2.7274e-164
BdiBd21-3.3G0022800	0	Mesophyll	7.38948e-169	0.356414	0.462	0.267	2.88692e-164
BdiBd21-3.1G0892700	0	Mesophyll	7.71174e-169	0.522488	0.301	0.148	3.01282e-164
BdiBd21-3.1G0971400	0	Mesophyll	1.14491e-168	0.507977	0.358	0.195	4.47292e-164
BdiBd21-3.5G0324000	0	Mesophyll	1.31012e-168	0.29279	0.939	0.768	5.11838e-164
BdiBd21-3.3G0303200	0	Mesophyll	3.13783e-168	0.36051	0.884	0.692	1.22589e-163
BdiBd21-3.4G0116800	0	Mesophyll	4.59111e-168	-0.651943	0.777	0.436	1.79365e-163
BdiBd21-3.3G0644000	0	Mesophyll	7.67324e-168	0.248541	0.627	0.4	2.99778e-163
BdiBd21-3.2G0620500	0	Mesophyll	8.01883e-168	0.316653	0.639	0.418	3.1328e-163
BdiBd21-3.1G1023800	0	Mesophyll	2.31819e-167	0.48538	0.29	0.143	9.05672e-163
BdiBd21-3.3G0174100	0	Mesophyll	2.41663e-167	0.185019	0.529	0.294	9.44129e-163
BdiBd21-3.2G0705400	0	Mesophyll	3.21245e-167	0.245142	0.431	0.229	1.25504e-162
BdiBd21-3.5G0212500	0	Mesophyll	3.59628e-167	0.46189	0.397	0.225	1.405e-162
BdiBd21-3.2G0677400	0	Mesophyll	3.78477e-167	0.443181	0.301	0.152	1.47863e-162
BdiBd21-3.2G0724150	0	Mesophyll	5.17775e-167	0.525379	0.298	0.152	2.02284e-162
BdiBd21-3.2G0288500	0	Mesophyll	6.37447e-167	0.372178	0.39	0.218	2.49038e-162
BdiBd21-3.5G0216100	0	Mesophyll	7.39854e-167	-2.57522	0.271	0.415	2.89046e-162
BdiBd21-3.3G0119400	0	Mesophyll	7.66026e-167	0.304005	0.908	0.719	2.99271e-162
BdiBd21-3.3G0643300	0	Mesophyll	9.15869e-167	0.384527	0.481	0.286	3.57812e-162
BdiBd21-3.2G0070500	0	Mesophyll	1.04621e-166	0.518276	0.284	0.142	4.08732e-162
BdiBd21-3.1G0741600	0	Mesophyll	1.1051e-166	0.182828	0.469	0.274	4.31741e-162
BdiBd21-3.3G0483300	0	Mesophyll	1.19385e-166	0.11574	0.503	0.276	4.66415e-162
BdiBd21-3.5G0225700	0	Mesophyll	1.50916e-166	-2.53169	0.111	0.262	5.896e-162
BdiBd21-3.1G0758801	0	Mesophyll	1.62729e-166	0.558966	0.299	0.153	6.35752e-162
BdiBd21-3.2G0401100	0	Mesophyll	1.78963e-166	0.489198	0.327	0.172	6.99172e-162
BdiBd21-3.1G0332500	0	Mesophyll	2.52381e-166	0.328936	0.647	0.42	9.86004e-162
BdiBd21-3.3G0167500	0	Mesophyll	3.40911e-166	0.338595	0.785	0.562	1.33187e-161
BdiBd21-3.3G0562700	0	Mesophyll	5.6171e-166	0.435476	0.36	0.19	2.19449e-161
BdiBd21-3.2G0204300	0	Mesophyll	5.73919e-166	0.383016	0.8	0.587	2.24219e-161
BdiBd21-3.3G0007600	0	Mesophyll	6.67256e-166	0.433647	0.287	0.143	2.60683e-161
BdiBd21-3.3G0546600	0	Mesophyll	7.78025e-166	-4.35594	0.066	0.253	3.03959e-161
BdiBd21-3.4G0128000	0	Mesophyll	1.11685e-165	-1.10833	0.763	0.747	4.3633e-161
BdiBd21-3.2G0611000	0	Mesophyll	3.70397e-165	0.294834	0.965	0.819	1.44707e-160
BdiBd21-3.5G0054700	0	Mesophyll	5.8954e-165	0.465827	0.377	0.212	2.30322e-160
BdiBd21-3.4G0404000	0	Mesophyll	9.08619e-165	0.289059	0.736	0.493	3.54979e-160
BdiBd21-3.1G0991600	0	Mesophyll	1.67742e-164	0.326853	0.522	0.319	6.55335e-160
BdiBd21-3.3G0637800	0	Mesophyll	2.42903e-164	0.337584	0.411	0.226	9.48974e-160
BdiBd21-3.1G0644500	0	Mesophyll	3.39655e-164	0.328282	0.542	0.337	1.32696e-159
BdiBd21-3.2G0063900	0	Mesophyll	5.87232e-164	-3.07025	0.109	0.26	2.2942e-159
BdiBd21-3.1G0709300	0	Mesophyll	7.08187e-164	0.269109	0.751	0.527	2.76674e-159
BdiBd21-3.1G0265700	0	Mesophyll	1.07317e-163	0.403258	0.513	0.317	4.19267e-159
BdiBd21-3.1G0326100	0	Mesophyll	1.44958e-163	0.292761	0.528	0.306	5.66324e-159
BdiBd21-3.1G0191800	0	Mesophyll	1.88572e-163	0.432993	0.418	0.242	7.36714e-159
BdiBd21-3.3G0655100	0	Mesophyll	3.56762e-163	0.241179	0.968	0.855	1.3938e-158
BdiBd21-3.2G0686200	0	Mesophyll	3.69176e-163	0.318346	0.795	0.567	1.4423e-158
BdiBd21-3.2G0019400	0	Mesophyll	4.61272e-163	0.330558	0.353	0.186	1.8021e-158
BdiBd21-3.1G0077600	0	Mesophyll	6.17877e-163	0.282721	0.478	0.28	2.41392e-158
BdiBd21-3.4G0268600	0	Mesophyll	7.0967e-163	0.386446	0.491	0.299	2.77254e-158
BdiBd21-3.3G0584600	0	Mesophyll	1.22623e-162	0.521674	0.271	0.134	4.79065e-158
BdiBd21-3.5G0201000	0	Mesophyll	1.72262e-162	0.59059	0.254	0.12	6.72992e-158
BdiBd21-3.4G0294300	0	Mesophyll	3.23062e-162	0.349885	0.418	0.232	1.26214e-157
BdiBd21-3.3G0782500	0	Mesophyll	4.05725e-162	0.27902	0.449	0.245	1.58509e-157
BdiBd21-3.3G0657200	0	Mesophyll	4.26321e-162	0.252557	0.809	0.565	1.66555e-157
BdiBd21-3.1G0068900	0	Mesophyll	4.514e-162	0.468481	0.28	0.137	1.76353e-157
BdiBd21-3.3G0638200	0	Mesophyll	5.73455e-162	0.336391	0.774	0.553	2.24037e-157
BdiBd21-3.1G0316100	0	Mesophyll	8.70102e-162	0.268194	0.689	0.446	3.39931e-157
BdiBd21-3.3G0769300	0	Mesophyll	8.82048e-162	0.484568	0.291	0.147	3.44598e-157
BdiBd21-3.5G0090800	0	Mesophyll	9.41923e-162	0.422121	0.412	0.235	3.67991e-157
BdiBd21-3.3G0396900	0	Mesophyll	3.45705e-161	0.264827	0.579	0.363	1.3506e-156
BdiBd21-3.3G0082400	0	Mesophyll	5.06551e-161	0.402411	0.329	0.174	1.97899e-156
BdiBd21-3.1G0156100	0	Mesophyll	8.44722e-161	0.514527	0.259	0.124	3.30016e-156
BdiBd21-3.3G0778100	0	Mesophyll	1.03076e-160	0.540011	0.292	0.149	4.02699e-156
BdiBd21-3.2G0381900	0	Mesophyll	1.10243e-160	0.287606	0.786	0.564	4.30698e-156
BdiBd21-3.1G0722600	0	Mesophyll	1.25185e-160	0.411623	0.307	0.157	4.89074e-156
BdiBd21-3.4G0500300	0	Mesophyll	1.49186e-160	0.345547	0.593	0.382	5.8284e-156
BdiBd21-3.3G0533600	0	Mesophyll	1.84159e-160	0.394788	0.342	0.179	7.19474e-156
BdiBd21-3.3G0567400	0	Mesophyll	2.23822e-160	0.406661	0.315	0.165	8.74429e-156
BdiBd21-3.1G0482400	0	Mesophyll	4.3671e-160	0.357637	0.412	0.236	1.70614e-155
BdiBd21-3.5G0232700	0	Mesophyll	8.95847e-160	0.615263	0.258	0.122	3.49989e-155
BdiBd21-3.1G0233500	0	Mesophyll	1.78534e-159	0.394728	0.538	0.339	6.97497e-155
BdiBd21-3.3G0117600	0	Mesophyll	3.21722e-159	0.507199	0.283	0.143	1.2569e-154
BdiBd21-3.4G0488900	0	Mesophyll	3.60865e-159	0.330395	0.658	0.437	1.40983e-154
BdiBd21-3.1G0954500	0	Mesophyll	3.69254e-159	-0.740115	0.919	0.886	1.4426e-154
BdiBd21-3.1G0961200	0	Mesophyll	4.73179e-159	0.325266	0.67	0.447	1.84862e-154
BdiBd21-3.5G0320200	0	Mesophyll	1.23629e-158	0.340542	0.674	0.455	4.82995e-154
BdiBd21-3.3G0062300	0	Mesophyll	1.88758e-158	0.313264	0.879	0.665	7.3744e-154
BdiBd21-3.1G0188200	0	Mesophyll	2.55462e-158	0.370724	0.461	0.277	9.9804e-154
BdiBd21-3.5G0304100	0	Mesophyll	2.75243e-158	0.313867	0.383	0.204	1.07532e-153
BdiBd21-3.2G0686000	0	Mesophyll	2.86913e-158	-4.55509	0.062	0.261	1.12091e-153
BdiBd21-3.4G0403100	0	Mesophyll	3.52951e-158	0.400774	0.466	0.277	1.37891e-153
BdiBd21-3.4G0154600	0	Mesophyll	3.8428e-158	0.201275	0.999	0.977	1.5013e-153
BdiBd21-3.3G0224500	0	Mesophyll	5.25883e-158	0.263216	0.883	0.664	2.05452e-153
BdiBd21-3.2G0435100	0	Mesophyll	1.29251e-157	0.400111	0.388	0.22	5.04959e-153
BdiBd21-3.1G0324900	0	Mesophyll	2.07306e-157	0.251178	0.91	0.722	8.09901e-153
BdiBd21-3.3G0321900	0	Mesophyll	2.49569e-157	0.308549	0.603	0.388	9.75015e-153
BdiBd21-3.3G0730600	0	Mesophyll	4.00326e-157	0.464211	0.266	0.129	1.56399e-152
BdiBd21-3.4G0291100	0	Mesophyll	4.15633e-157	0.303819	0.443	0.26	1.6238e-152
BdiBd21-3.1G0542800	0	Mesophyll	5.0251e-157	0.33108	0.32	0.167	1.96321e-152
BdiBd21-3.1G0730900	0	Mesophyll	5.42128e-157	-2.05826	0.292	0.413	2.11799e-152
BdiBd21-3.1G0491300	0	Mesophyll	6.30587e-157	0.337488	0.475	0.284	2.46358e-152
BdiBd21-3.2G0628300	0	Mesophyll	8.49382e-157	-0.838831	0.868	0.836	3.31837e-152
BdiBd21-3.2G0741200	0	Mesophyll	8.73438e-157	0.445623	0.262	0.13	3.41235e-152
BdiBd21-3.1G0642800	0	Mesophyll	1.14371e-156	0.390886	0.296	0.152	4.46823e-152
BdiBd21-3.1G0011400	0	Mesophyll	1.56485e-156	0.245861	0.542	0.333	6.11354e-152
BdiBd21-3.3G0269000	0	Mesophyll	2.05031e-156	0.306978	0.433	0.245	8.01014e-152
BdiBd21-3.4G0102600	0	Mesophyll	2.35559e-156	-3.34654	0.134	0.277	9.20281e-152
BdiBd21-3.4G0334400	0	Mesophyll	2.56242e-156	0.302352	0.449	0.255	1.00109e-151
BdiBd21-3.1G0486100	0	Mesophyll	3.35066e-156	0.27702	0.504	0.307	1.30904e-151
BdiBd21-3.5G0291900	0	Mesophyll	6.09706e-156	0.373889	0.334	0.179	2.382e-151
BdiBd21-3.3G0025500	0	Mesophyll	6.85717e-156	0.307132	0.694	0.474	2.67896e-151
BdiBd21-3.1G0035220	0	Mesophyll	9.95233e-156	0.268373	0.857	0.648	3.88818e-151
BdiBd21-3.2G0125200	0	Mesophyll	1.2243e-155	0.283094	0.646	0.428	4.7831e-151
BdiBd21-3.3G0314400	0	Mesophyll	1.27655e-155	0.351933	0.329	0.171	4.98722e-151
BdiBd21-3.5G0349300	0	Mesophyll	3.65639e-155	0.478033	0.322	0.171	1.42848e-150
BdiBd21-3.5G0292100	0	Mesophyll	3.71278e-155	0.350941	0.35	0.189	1.45051e-150
BdiBd21-3.1G0325400	0	Mesophyll	6.60484e-155	-1.50478	0.768	0.736	2.58038e-150
BdiBd21-3.3G0094300	0	Mesophyll	7.45337e-155	0.300522	0.264	0.129	2.91188e-150
BdiBd21-3.4G0244200	0	Mesophyll	1.38688e-154	0.366323	0.334	0.175	5.41827e-150
BdiBd21-3.2G0174700	0	Mesophyll	1.45344e-154	-1.1013	0.692	0.717	5.67828e-150
BdiBd21-3.1G0912300	0	Mesophyll	1.55404e-154	0.316117	0.469	0.279	6.07133e-150
BdiBd21-3.1G0285400	0	Mesophyll	2.63756e-154	-5.03659	0.044	0.277	1.03044e-149
BdiBd21-3.4G0017700	0	Mesophyll	3.28147e-154	0.286538	0.733	0.506	1.282e-149
BdiBd21-3.1G0284100	0	Mesophyll	4.2508e-154	0.426677	0.415	0.242	1.6607e-149
BdiBd21-3.1G0888700	0	Mesophyll	5.19633e-154	0.318571	0.658	0.44	2.0301e-149
BdiBd21-3.5G0258600	0	Mesophyll	7.27863e-154	0.45473	0.325	0.174	2.84362e-149
BdiBd21-3.3G0295400	0	Mesophyll	7.54529e-154	0.512096	0.259	0.127	2.94779e-149
BdiBd21-3.1G0072100	0	Mesophyll	2.44273e-153	0.27908	0.879	0.677	9.54326e-149
BdiBd21-3.3G0529900	0	Mesophyll	3.45466e-153	0.223394	0.554	0.345	1.34967e-148
BdiBd21-3.3G0643200	0	Mesophyll	3.67915e-153	-0.835164	0.828	0.792	1.43737e-148
BdiBd21-3.3G0659900	0	Mesophyll	6.45903e-153	0.449836	0.344	0.186	2.52342e-148
BdiBd21-3.1G0260500	0	Mesophyll	7.04505e-153	0.296587	0.533	0.335	2.75236e-148
BdiBd21-3.4G0548800	0	Mesophyll	1.51651e-152	0.294057	0.557	0.35	5.9247e-148
BdiBd21-3.3G0765400	0	Mesophyll	2.05309e-152	0.442805	0.399	0.231	8.02101e-148
BdiBd21-3.2G0556600	0	Mesophyll	2.39436e-152	0.364155	0.271	0.136	9.35427e-148
BdiBd21-3.3G0429300	0	Mesophyll	3.83224e-152	0.379174	0.395	0.228	1.49718e-147
BdiBd21-3.2G0006000	0	Mesophyll	1.2776e-151	0.307762	0.858	0.651	4.99131e-147
BdiBd21-3.2G0163800	0	Mesophyll	3.21467e-151	0.305621	0.815	0.603	1.25591e-146
BdiBd21-3.1G1010400	0	Mesophyll	4.46109e-151	0.341379	0.383	0.215	1.74286e-146
BdiBd21-3.1G0056200	0	Mesophyll	4.81043e-151	0.39531	0.351	0.194	1.87934e-146
BdiBd21-3.3G0730800	0	Mesophyll	1.04786e-150	0.39231	0.326	0.173	4.09379e-146
BdiBd21-3.4G0571200	0	Mesophyll	1.08075e-150	0.325485	0.862	0.669	4.22229e-146
BdiBd21-3.1G0202700	0	Mesophyll	1.45368e-150	0.365403	0.264	0.132	5.67924e-146
BdiBd21-3.1G0034500	0	Mesophyll	3.21537e-150	0.328135	0.555	0.356	1.25618e-145
BdiBd21-3.2G0043700	0	Mesophyll	3.66207e-150	0.341235	0.324	0.173	1.4307e-145
BdiBd21-3.1G0074600	0	Mesophyll	1.27239e-149	0.220101	0.581	0.365	4.97098e-145
BdiBd21-3.2G0026700	0	Mesophyll	1.58565e-149	0.387421	0.413	0.242	6.1948e-145
BdiBd21-3.2G0501400	0	Mesophyll	2.89634e-149	0.382643	0.421	0.25	1.13154e-144
BdiBd21-3.5G0013300	0	Mesophyll	3.19479e-149	0.274196	0.463	0.269	1.24814e-144
BdiBd21-3.2G0059800	0	Mesophyll	4.38594e-149	0.324345	0.572	0.369	1.7135e-144
BdiBd21-3.3G0559700	0	Mesophyll	6.22441e-149	0.261502	0.63	0.408	2.43175e-144
BdiBd21-3.4G0548900	0	Mesophyll	9.06547e-149	0.286424	0.802	0.58	3.5417e-144
BdiBd21-3.4G0275000	0	Mesophyll	1.03037e-148	0.134941	0.967	0.793	4.02545e-144
BdiBd21-3.1G0337900	0	Mesophyll	2.35188e-148	0.245699	0.446	0.25	9.18832e-144
BdiBd21-3.1G0155900	0	Mesophyll	3.78328e-148	0.344946	0.491	0.303	1.47805e-143
BdiBd21-3.1G0823700	0	Mesophyll	6.27579e-148	0.465031	0.279	0.143	2.45183e-143
BdiBd21-3.3G0585000	0	Mesophyll	8.49958e-148	0.37917	0.325	0.177	3.32062e-143
BdiBd21-3.2G0081700	0	Mesophyll	1.14462e-147	0.303003	0.423	0.247	4.47179e-143
BdiBd21-3.3G0781700	0	Mesophyll	2.30476e-147	0.418212	0.265	0.136	9.00422e-143
BdiBd21-3.5G0103600	0	Mesophyll	3.42129e-147	0.410861	0.335	0.183	1.33663e-142
BdiBd21-3.1G0910800	0	Mesophyll	3.50858e-147	0.316596	0.51	0.32	1.37073e-142
BdiBd21-3.2G0449800	0	Mesophyll	4.15953e-147	0.280482	0.378	0.213	1.62504e-142
BdiBd21-3.1G0612700	0	Mesophyll	4.3423e-147	0.481157	0.269	0.134	1.69645e-142
BdiBd21-3.3G0581700	0	Mesophyll	4.93873e-147	-2.74224	0.157	0.322	1.92946e-142
BdiBd21-3.1G0882000	0	Mesophyll	5.05149e-147	0.4199	0.304	0.157	1.97352e-142
BdiBd21-3.3G0686500	0	Mesophyll	5.67727e-147	0.288689	0.798	0.584	2.218e-142
BdiBd21-3.3G0224400	0	Mesophyll	1.08006e-146	0.244316	0.37	0.218	4.21956e-142
BdiBd21-3.4G0424100	0	Mesophyll	1.19468e-146	0.487692	0.273	0.139	4.66738e-142
BdiBd21-3.1G0902000	0	Mesophyll	1.60334e-146	-1.44842	0.4	0.491	6.26393e-142
BdiBd21-3.1G0236000	0	Mesophyll	1.63888e-146	0.143853	0.901	0.65	6.40276e-142
BdiBd21-3.1G0241200	0	Mesophyll	2.5971e-146	0.171357	0.479	0.285	1.01463e-141
BdiBd21-3.5G0092200	0	Mesophyll	2.68079e-146	0.390337	0.312	0.164	1.04733e-141
BdiBd21-3.1G0526100	0	Mesophyll	2.98726e-146	-2.32989	0.174	0.307	1.16706e-141
BdiBd21-3.3G0409600	0	Mesophyll	5.52353e-146	0.167679	0.924	0.713	2.15793e-141
BdiBd21-3.1G0900600	0	Mesophyll	6.0965e-146	-1.62364	0.342	0.45	2.38178e-141
BdiBd21-3.2G0518300	0	Mesophyll	1.27109e-145	0.282069	0.444	0.266	4.9659e-141
BdiBd21-3.1G0148900	0	Mesophyll	1.28542e-145	0.41638	0.328	0.182	5.02187e-141
BdiBd21-3.2G0121800	0	Mesophyll	1.58727e-145	0.304592	0.427	0.254	6.20113e-141
BdiBd21-3.1G0734500	0	Mesophyll	1.7978e-145	0.312287	0.936	0.784	7.02364e-141
BdiBd21-3.1G0283600	0	Mesophyll	2.44003e-145	0.281803	0.769	0.545	9.53269e-141
BdiBd21-3.3G0711400	0	Mesophyll	5.05625e-145	-2.66932	0.174	0.302	1.97538e-140
BdiBd21-3.4G0020100	0	Mesophyll	5.46354e-145	0.204466	0.393	0.223	2.1345e-140
BdiBd21-3.3G0735500	0	Mesophyll	1.4042e-144	0.292723	0.477	0.291	5.48591e-140
BdiBd21-3.5G0004100	0	Mesophyll	2.14142e-144	0.266629	0.385	0.215	8.36611e-140
BdiBd21-3.2G0212200	0	Mesophyll	2.63992e-144	-1.55778	0.426	0.508	1.03136e-139
BdiBd21-3.2G0357000	0	Mesophyll	3.53776e-144	0.395536	0.293	0.151	1.38213e-139
BdiBd21-3.1G0264500	0	Mesophyll	1.09809e-143	-1.4444	0.502	0.57	4.29002e-139
BdiBd21-3.4G0088800	0	Mesophyll	1.39861e-143	0.373388	0.508	0.321	5.46407e-139
BdiBd21-3.1G1003200	0	Mesophyll	1.64836e-143	0.245798	0.636	0.414	6.43983e-139
BdiBd21-3.2G0226800	0	Mesophyll	2.15235e-143	0.336521	0.298	0.158	8.40879e-139
BdiBd21-3.4G0441100	0	Mesophyll	3.13991e-143	0.246272	0.382	0.216	1.2267e-138
BdiBd21-3.2G0696900	0	Mesophyll	4.50498e-143	0.332807	0.441	0.265	1.76001e-138
BdiBd21-3.3G0418300	0	Mesophyll	6.13079e-143	0.331272	0.484	0.301	2.39518e-138
BdiBd21-3.4G0018500	0	Mesophyll	7.53314e-143	0.329389	0.387	0.218	2.94305e-138
BdiBd21-3.4G0431400	0	Mesophyll	1.13125e-142	-1.91901	0.486	0.549	4.41956e-138
BdiBd21-3.5G0055900	0	Mesophyll	1.22185e-142	0.392661	0.328	0.18	4.77354e-138
BdiBd21-3.5G0279400	0	Mesophyll	1.91352e-142	0.249989	0.853	0.643	7.47573e-138
BdiBd21-3.3G0641900	0	Mesophyll	1.92946e-142	0.349049	0.519	0.331	7.53801e-138
BdiBd21-3.1G0732100	0	Mesophyll	1.93962e-142	0.28787	0.529	0.337	7.57771e-138
BdiBd21-3.1G0341200	0	Mesophyll	1.99875e-142	0.336572	0.377	0.212	7.80871e-138
BdiBd21-3.3G0557600	0	Mesophyll	2.1751e-142	0.268895	0.661	0.445	8.49767e-138
BdiBd21-3.1G0038500	0	Mesophyll	2.82708e-142	0.281297	0.713	0.492	1.10448e-137
BdiBd21-3.2G0219100	0	Mesophyll	3.17822e-142	0.414046	0.376	0.22	1.24167e-137
BdiBd21-3.2G0367000	0	Mesophyll	3.70012e-142	0.41457	0.339	0.191	1.44556e-137
BdiBd21-3.1G0573700	0	Mesophyll	5.01279e-142	0.230549	0.437	0.251	1.9584e-137
BdiBd21-3.2G0172500	0	Mesophyll	5.5433e-142	0.425192	0.281	0.146	2.16566e-137
BdiBd21-3.2G0227500	0	Mesophyll	9.81024e-142	0.279169	0.723	0.502	3.83267e-137
BdiBd21-3.1G0311200	0	Mesophyll	1.08324e-141	0.274542	0.884	0.695	4.23201e-137
BdiBd21-3.1G0815200	0	Mesophyll	1.10779e-141	0.284516	0.618	0.41	4.3279e-137
BdiBd21-3.3G0757000	0	Mesophyll	1.30743e-141	0.469585	0.313	0.173	5.10787e-137
BdiBd21-3.3G0056600	0	Mesophyll	1.94461e-141	0.392732	0.285	0.148	7.59721e-137
BdiBd21-3.1G0671700	0	Mesophyll	3.75355e-141	0.387065	0.338	0.188	1.46644e-136
BdiBd21-3.3G0104600	0	Mesophyll	6.85196e-141	0.239855	0.506	0.315	2.67693e-136
BdiBd21-3.4G0260800	0	Mesophyll	9.03999e-141	0.306666	0.609	0.404	3.53175e-136
BdiBd21-3.3G0265900	0	Mesophyll	9.42968e-141	0.385577	0.288	0.151	3.68399e-136
BdiBd21-3.5G0329600	0	Mesophyll	1.65266e-140	0.237738	0.395	0.23	6.4566e-136
BdiBd21-3.2G0304400	0	Mesophyll	2.11962e-140	0.259708	0.946	0.796	8.28094e-136
BdiBd21-3.3G0067901	0	Mesophyll	2.36979e-140	0.404181	0.329	0.185	9.25831e-136
BdiBd21-3.2G0412000	0	Mesophyll	9.71387e-140	0.438848	0.298	0.161	3.79502e-135
BdiBd21-3.3G0408000	0	Mesophyll	1.26965e-139	-1.33265	0.473	0.537	4.96027e-135
BdiBd21-3.3G0792300	0	Mesophyll	1.36523e-139	0.296963	0.924	0.779	5.33367e-135
BdiBd21-3.3G0031800	0	Mesophyll	2.46661e-139	0.521206	0.284	0.153	9.63656e-135
BdiBd21-3.3G0076400	0	Mesophyll	2.88998e-139	0.391082	0.364	0.209	1.12906e-134
BdiBd21-3.1G0328900	0	Mesophyll	3.79247e-139	0.278424	0.763	0.541	1.48164e-134
BdiBd21-3.2G0268400	0	Mesophyll	4.96777e-139	0.297445	0.321	0.171	1.94081e-134
BdiBd21-3.3G0653900	0	Mesophyll	6.02004e-139	0.531911	0.373	0.219	2.35191e-134
BdiBd21-3.1G0356400	0	Mesophyll	7.49529e-139	0.285052	0.349	0.19	2.92826e-134
BdiBd21-3.2G0189400	0	Mesophyll	8.52258e-139	0.3001	0.381	0.222	3.3296e-134
BdiBd21-3.1G0203600	0	Mesophyll	9.80762e-139	0.439065	0.299	0.162	3.83164e-134
BdiBd21-3.1G0576200	0	Mesophyll	1.27696e-138	-1.10139	0.643	0.665	4.98883e-134
BdiBd21-3.1G0499600	0	Mesophyll	1.28074e-138	0.388091	0.361	0.21	5.00358e-134
BdiBd21-3.1G0658400	0	Mesophyll	1.37543e-138	0.272318	0.397	0.229	5.37355e-134
BdiBd21-3.1G0701000	0	Mesophyll	1.83402e-138	0.242401	0.327	0.179	7.16516e-134
BdiBd21-3.3G0738400	0	Mesophyll	2.324e-138	0.20049	0.455	0.272	9.0794e-134
BdiBd21-3.3G0547700	0	Mesophyll	4.41121e-138	0.282361	0.641	0.435	1.72337e-133
BdiBd21-3.3G0153000	0	Mesophyll	5.50713e-138	-1.59302	0.381	0.47	2.15153e-133
BdiBd21-3.5G0333400	0	Mesophyll	5.87707e-138	0.30233	0.35	0.198	2.29606e-133
BdiBd21-3.1G0978900	0	Mesophyll	8.31995e-138	0.378524	0.346	0.193	3.25044e-133
BdiBd21-3.1G0902900	0	Mesophyll	1.1434e-137	0.426515	0.268	0.137	4.46703e-133
BdiBd21-3.3G0181900	0	Mesophyll	1.17159e-137	0.23192	0.985	0.887	4.57717e-133
BdiBd21-3.1G0559000	0	Mesophyll	1.28675e-137	-1.13106	0.577	0.628	5.02708e-133
BdiBd21-3.1G0065800	0	Mesophyll	1.31588e-137	0.422762	0.311	0.172	5.1409e-133
BdiBd21-3.1G0158500	0	Mesophyll	1.75788e-137	0.247252	0.526	0.33	6.86769e-133
BdiBd21-3.1G0181600	0	Mesophyll	2.07071e-137	0.262978	0.879	0.687	8.08987e-133
BdiBd21-3.4G0101300	0	Mesophyll	2.1508e-137	0.322189	0.327	0.175	8.40273e-133
BdiBd21-3.5G0278200	0	Mesophyll	2.33707e-137	0.320482	0.351	0.196	9.13048e-133
BdiBd21-3.1G0245000	0	Mesophyll	7.85682e-137	0.155796	0.458	0.272	3.0695e-132
BdiBd21-3.1G0467500	0	Mesophyll	8.83241e-137	0.168399	0.429	0.241	3.45065e-132
BdiBd21-3.2G0121700	0	Mesophyll	1.35421e-136	0.267221	0.511	0.32	5.29062e-132
BdiBd21-3.4G0061300	0	Mesophyll	1.85262e-136	0.264844	0.674	0.462	7.23783e-132
BdiBd21-3.2G0108800	0	Mesophyll	2.70864e-136	0.188324	0.274	0.14	1.05821e-131
BdiBd21-3.2G0685100	0	Mesophyll	2.88837e-136	0.323575	0.363	0.21	1.12843e-131
BdiBd21-3.1G0089300	0	Mesophyll	2.95747e-136	0.302304	0.396	0.236	1.15542e-131
BdiBd21-3.3G0559500	0	Mesophyll	3.48401e-136	0.25165	0.97	0.84	1.36113e-131
BdiBd21-3.2G0121500	0	Mesophyll	5.15407e-136	0.299758	0.622	0.42	2.01359e-131
BdiBd21-3.1G0144300	0	Mesophyll	7.82127e-136	0.272107	0.7	0.476	3.05561e-131
BdiBd21-3.1G0177300	0	Mesophyll	7.88543e-136	-0.365325	0.982	0.974	3.08068e-131
BdiBd21-3.3G0058000	0	Mesophyll	2.0031e-135	-2.08105	0.178	0.305	7.82572e-131
BdiBd21-3.4G0102800	0	Mesophyll	3.31452e-135	0.394103	0.325	0.18	1.29492e-130
BdiBd21-3.4G0243800	0	Mesophyll	3.34017e-135	0.268501	0.305	0.167	1.30494e-130
BdiBd21-3.2G0342700	0	Mesophyll	3.6813e-135	0.247961	0.346	0.185	1.43821e-130
BdiBd21-3.2G0538900	0	Mesophyll	6.50194e-135	0.120025	0.544	0.323	2.54018e-130
BdiBd21-3.3G0288200	0	Mesophyll	1.07479e-134	0.19454	0.387	0.214	4.19897e-130
BdiBd21-3.3G0478300	0	Mesophyll	1.18697e-134	0.226627	0.31	0.168	4.63723e-130
BdiBd21-3.2G0318400	0	Mesophyll	1.89872e-134	-2.88449	0.16	0.308	7.41794e-130
BdiBd21-3.5G0321300	0	Mesophyll	2.01768e-134	0.221032	0.385	0.223	7.88267e-130
BdiBd21-3.3G0733800	0	Mesophyll	2.89007e-134	0.274036	0.327	0.178	1.12909e-129
BdiBd21-3.2G0119800	0	Mesophyll	3.98723e-134	0.273878	0.552	0.357	1.55773e-129
BdiBd21-3.3G0439200	0	Mesophyll	4.60742e-134	0.254147	0.588	0.389	1.80003e-129
BdiBd21-3.2G0668700	0	Mesophyll	6.2417e-134	0.372831	0.445	0.276	2.43851e-129
BdiBd21-3.3G0745301	0	Mesophyll	6.34827e-134	0.314086	0.329	0.186	2.48014e-129
BdiBd21-3.3G0544000	0	Mesophyll	1.1252e-133	0.309433	0.375	0.22	4.39592e-129
BdiBd21-3.2G0289800	0	Mesophyll	1.2899e-133	0.482856	0.25	0.127	5.03937e-129
BdiBd21-3.3G0542700	0	Mesophyll	2.46881e-133	0.323693	0.502	0.322	9.64514e-129
BdiBd21-3.3G0765600	0	Mesophyll	3.14535e-133	0.265048	0.599	0.398	1.22883e-128
BdiBd21-3.3G0667200	0	Mesophyll	3.473e-133	0.405861	0.316	0.176	1.35683e-128
BdiBd21-3.3G0705400	0	Mesophyll	4.58218e-133	0.267988	0.647	0.433	1.79017e-128
BdiBd21-3.1G0926500	0	Mesophyll	8.56464e-133	0.353248	0.267	0.141	3.34603e-128
BdiBd21-3.3G0367600	0	Mesophyll	1.07881e-132	0.186312	0.462	0.282	4.21468e-128
BdiBd21-3.3G0254800	0	Mesophyll	2.5081e-132	-0.113004	0.269	0.136	9.79865e-128
BdiBd21-3.3G0594200	0	Mesophyll	2.84364e-132	0.430883	0.263	0.137	1.11095e-127
BdiBd21-3.2G0049000	0	Mesophyll	4.88178e-132	0.256842	0.895	0.719	1.90721e-127
BdiBd21-3.2G0526800	0	Mesophyll	5.72326e-132	0.469725	0.276	0.148	2.23596e-127
BdiBd21-3.4G0022800	0	Mesophyll	5.79271e-132	0.172512	0.438	0.266	2.2631e-127
BdiBd21-3.3G0565500	0	Mesophyll	7.05825e-132	0.235253	0.981	0.885	2.75752e-127
BdiBd21-3.1G0885900	0	Mesophyll	7.64314e-132	-0.613825	0.913	0.872	2.98602e-127
BdiBd21-3.3G0154000	0	Mesophyll	1.12914e-131	0.319194	0.369	0.217	4.41132e-127
BdiBd21-3.3G0612000	0	Mesophyll	1.18414e-131	0.262205	0.646	0.441	4.62621e-127
BdiBd21-3.1G0393300	0	Mesophyll	1.21312e-131	0.182334	0.365	0.202	4.73942e-127
BdiBd21-3.3G0671400	0	Mesophyll	1.95182e-131	0.48918	0.311	0.175	7.62538e-127
BdiBd21-3.3G0248900	0	Mesophyll	2.09345e-131	-1.06834	0.617	0.655	8.17868e-127
BdiBd21-3.1G0148200	0	Mesophyll	2.11251e-131	0.206663	0.273	0.144	8.25316e-127
BdiBd21-3.1G0843000	0	Mesophyll	2.12729e-131	0.252834	0.651	0.44	8.31088e-127
BdiBd21-3.3G0443800	0	Mesophyll	3.18149e-131	0.444974	0.295	0.162	1.24295e-126
BdiBd21-3.3G0097000	0	Mesophyll	3.56427e-131	0.338879	0.333	0.185	1.39249e-126
BdiBd21-3.1G0633400	0	Mesophyll	4.0404e-131	0.457528	0.352	0.206	1.5785e-126
BdiBd21-3.2G0429100	0	Mesophyll	4.57614e-131	0.2067	0.999	0.983	1.78781e-126
BdiBd21-3.3G0509100	0	Mesophyll	5.07797e-131	-2.82122	0.196	0.331	1.98386e-126
BdiBd21-3.2G0521100	0	Mesophyll	7.86843e-131	0.416573	0.269	0.14	3.07404e-126
BdiBd21-3.3G0714400	0	Mesophyll	8.52802e-131	0.222243	0.603	0.399	3.33173e-126
BdiBd21-3.2G0127100	0	Mesophyll	9.11724e-131	0.274489	0.506	0.321	3.56192e-126
BdiBd21-3.1G0859500	0	Mesophyll	1.22712e-130	0.302551	0.489	0.308	4.79412e-126
BdiBd21-3.4G0007600	0	Mesophyll	1.48224e-130	0.232723	0.745	0.527	5.79081e-126
BdiBd21-3.1G0997200	0	Mesophyll	1.9625e-130	0.32397	0.558	0.371	7.66708e-126
BdiBd21-3.5G0083100	0	Mesophyll	2.1849e-130	0.309947	0.456	0.286	8.53598e-126
BdiBd21-3.1G0681300	0	Mesophyll	2.73319e-130	0.22275	0.72	0.498	1.0678e-125
BdiBd21-3.1G0893800	0	Mesophyll	2.89842e-130	0.386342	0.27	0.145	1.13236e-125
BdiBd21-3.5G0017100	0	Mesophyll	4.48939e-130	-1.33287	0.549	0.581	1.75391e-125
BdiBd21-3.2G0419500	0	Mesophyll	7.35723e-130	0.272253	0.596	0.396	2.87432e-125
BdiBd21-3.1G0797800	0	Mesophyll	9.84152e-130	0.282848	0.844	0.65	3.84488e-125
BdiBd21-3.4G0587700	0	Mesophyll	1.02141e-129	0.30293	0.47	0.295	3.99046e-125
BdiBd21-3.2G0263600	0	Mesophyll	1.20357e-129	0.289673	0.554	0.364	4.7021e-125
BdiBd21-3.3G0642300	0	Mesophyll	1.61025e-129	0.230471	0.788	0.57	6.29092e-125
BdiBd21-3.1G0816000	0	Mesophyll	2.22105e-129	0.202296	0.615	0.411	8.6772e-125
BdiBd21-3.1G1013200	0	Mesophyll	2.8248e-129	0.373663	0.366	0.215	1.10359e-124
BdiBd21-3.2G0551300	0	Mesophyll	4.63095e-129	0.271434	0.625	0.42	1.80922e-124
BdiBd21-3.1G0800100	0	Mesophyll	7.54929e-129	0.32258	0.366	0.212	2.94936e-124
BdiBd21-3.3G0633000	0	Mesophyll	7.98295e-129	0.345695	0.266	0.139	3.11878e-124
BdiBd21-3.2G0445500	0	Mesophyll	8.70428e-129	0.223745	0.99	0.92	3.40059e-124
BdiBd21-3.1G0420900	0	Mesophyll	1.14496e-128	0.333197	0.26	0.137	4.47312e-124
BdiBd21-3.2G0473500	0	Mesophyll	1.19802e-128	0.230073	0.409	0.245	4.68044e-124
BdiBd21-3.3G0418700	0	Mesophyll	1.42877e-128	0.187318	0.365	0.203	5.58191e-124
BdiBd21-3.3G0027800	0	Mesophyll	1.50044e-128	0.308135	0.446	0.278	5.86192e-124
BdiBd21-3.1G0682300	0	Mesophyll	1.7506e-128	0.229679	0.961	0.831	6.83923e-124
BdiBd21-3.3G0359200	0	Mesophyll	2.55133e-128	0.285589	0.617	0.424	9.96753e-124
BdiBd21-3.1G0130100	0	Mesophyll	2.71818e-128	0.254072	0.449	0.277	1.06194e-123
BdiBd21-3.3G0742400	0	Mesophyll	3.34731e-128	0.321845	0.784	0.577	1.30773e-123
BdiBd21-3.2G0457400	0	Mesophyll	4.20571e-128	0.279755	0.282	0.152	1.64309e-123
BdiBd21-3.1G0131333	0	Mesophyll	4.64869e-128	0.281197	0.38	0.225	1.81615e-123
BdiBd21-3.1G0916200	0	Mesophyll	4.79018e-128	0.36028	0.259	0.137	1.87143e-123
BdiBd21-3.2G0365200	0	Mesophyll	5.18651e-128	-1.83783	0.284	0.39	2.02627e-123
BdiBd21-3.2G0361800	0	Mesophyll	5.90317e-128	0.225892	0.335	0.189	2.30625e-123
BdiBd21-3.3G0688800	0	Mesophyll	8.45818e-128	0.234961	0.377	0.223	3.30444e-123
BdiBd21-3.2G0782600	0	Mesophyll	9.89039e-128	0.263817	0.538	0.347	3.86398e-123
BdiBd21-3.4G0467900	0	Mesophyll	1.25528e-127	-1.44676	0.661	0.714	4.90412e-123
BdiBd21-3.5G0343900	0	Mesophyll	1.86718e-127	-1.05411	0.705	0.697	7.29471e-123
BdiBd21-3.4G0109800	0	Mesophyll	2.09332e-127	0.480583	0.267	0.143	8.17816e-123
BdiBd21-3.2G0003900	0	Mesophyll	8.82417e-127	0.389991	0.252	0.132	3.44743e-122
BdiBd21-3.5G0267000	0	Mesophyll	1.10547e-126	-0.675153	0.948	0.932	4.31884e-122
BdiBd21-3.4G0428700	0	Mesophyll	1.77119e-126	0.476772	0.254	0.135	6.9197e-122
BdiBd21-3.1G0434600	0	Mesophyll	1.8935e-126	0.205913	0.535	0.35	7.39752e-122
BdiBd21-3.1G0064700	0	Mesophyll	2.24518e-126	0.238042	0.964	0.844	8.77146e-122
BdiBd21-3.1G0789200	0	Mesophyll	2.24612e-126	0.206015	0.305	0.168	8.77512e-122
BdiBd21-3.3G0321700	0	Mesophyll	3.17234e-126	0.320542	0.44	0.276	1.23937e-121
BdiBd21-3.2G0398300	0	Mesophyll	4.16434e-126	0.292512	0.282	0.152	1.62692e-121
BdiBd21-3.1G0612900	0	Mesophyll	4.29917e-126	0.405751	0.312	0.177	1.6796e-121
BdiBd21-3.1G0722200	0	Mesophyll	4.50647e-126	0.265593	0.329	0.186	1.76059e-121
BdiBd21-3.1G0091100	0	Mesophyll	4.98856e-126	0.256443	0.312	0.17	1.94893e-121
BdiBd21-3.1G0939600	0	Mesophyll	5.92757e-126	0.348397	0.364	0.215	2.31578e-121
BdiBd21-3.1G0601100	0	Mesophyll	9.60503e-126	0.332006	0.252	0.131	3.75249e-121
BdiBd21-3.3G0678500	0	Mesophyll	1.92424e-125	-1.30506	0.699	0.716	7.51763e-121
BdiBd21-3.1G0414200	0	Mesophyll	1.93568e-125	0.234932	0.509	0.324	7.56231e-121
BdiBd21-3.4G0276800	0	Mesophyll	1.96532e-125	0.289249	0.555	0.367	7.67812e-121
BdiBd21-3.1G0185000	0	Mesophyll	2.04353e-125	0.389009	0.292	0.163	7.98367e-121
BdiBd21-3.1G0118800	0	Mesophyll	2.10812e-125	0.372692	0.26	0.135	8.23602e-121
BdiBd21-3.5G0071200	0	Mesophyll	5.90839e-125	0.410749	0.252	0.132	2.30829e-120
BdiBd21-3.4G0568100	0	Mesophyll	6.78802e-125	0.2643	0.56	0.368	2.65194e-120
BdiBd21-3.3G0566200	0	Mesophyll	7.09645e-125	0.247849	0.822	0.607	2.77244e-120
BdiBd21-3.3G0264200	0	Mesophyll	9.29075e-125	0.473364	0.27	0.147	3.62971e-120
BdiBd21-3.1G0117200	0	Mesophyll	1.18938e-124	-1.25784	0.593	0.627	4.64667e-120
BdiBd21-3.1G0863700	0	Mesophyll	1.74256e-124	0.199809	0.515	0.333	6.80782e-120
BdiBd21-3.3G0453100	0	Mesophyll	2.07077e-124	0.334976	0.381	0.23	8.09007e-120
BdiBd21-3.2G0246900	0	Mesophyll	2.64507e-124	0.266899	0.353	0.202	1.03338e-119
BdiBd21-3.3G0255800	0	Mesophyll	2.67563e-124	0.308696	0.377	0.224	1.04531e-119
BdiBd21-3.2G0458400	0	Mesophyll	3.24062e-124	0.15487	0.314	0.174	1.26605e-119
BdiBd21-3.3G0802000	0	Mesophyll	4.14377e-124	0.233108	0.546	0.358	1.61889e-119
BdiBd21-3.2G0432000	0	Mesophyll	1.05275e-123	0.178965	0.573	0.378	4.11287e-119
BdiBd21-3.1G0875700	0	Mesophyll	1.2382e-123	-2.77222	0.215	0.358	4.83741e-119
BdiBd21-3.3G0631800	0	Mesophyll	3.33657e-123	-1.21234	0.579	0.594	1.30353e-118
BdiBd21-3.1G0391200	0	Mesophyll	4.9121e-123	0.434442	0.273	0.15	1.91906e-118
BdiBd21-3.1G0920300	0	Mesophyll	6.27356e-123	-2.0107	0.136	0.263	2.45096e-118
BdiBd21-3.4G0200100	0	Mesophyll	8.45729e-123	-2.40134	0.169	0.3	3.30409e-118
BdiBd21-3.5G0187300	0	Mesophyll	1.06688e-122	0.134548	0.343	0.193	4.16807e-118
BdiBd21-3.3G0222000	0	Mesophyll	1.07382e-122	-1.722	0.275	0.381	4.19522e-118
BdiBd21-3.2G0357800	0	Mesophyll	1.1658e-122	0.277157	0.713	0.506	4.55454e-118
BdiBd21-3.1G0838400	0	Mesophyll	1.68579e-122	0.189255	0.346	0.201	6.58604e-118
BdiBd21-3.2G0733100	0	Mesophyll	2.36546e-122	0.344156	0.288	0.155	9.24137e-118
BdiBd21-3.3G0552900	0	Mesophyll	2.5848e-122	0.175419	0.43	0.254	1.00983e-117
BdiBd21-3.2G0613400	0	Mesophyll	4.21916e-122	0.130681	0.664	0.446	1.64834e-117
BdiBd21-3.3G0485300	0	Mesophyll	4.69749e-122	0.317455	0.295	0.163	1.83522e-117
BdiBd21-3.1G0239200	0	Mesophyll	5.53969e-122	0.238031	0.423	0.252	2.16425e-117
BdiBd21-3.3G0415200	0	Mesophyll	7.63517e-122	-1.98782	0.327	0.444	2.98291e-117
BdiBd21-3.2G0614800	0	Mesophyll	7.72682e-122	0.233061	0.356	0.21	3.01871e-117
BdiBd21-3.1G0093800	0	Mesophyll	8.17347e-122	-0.19485	0.603	0.351	3.19321e-117
BdiBd21-3.2G0429200	0	Mesophyll	9.59854e-122	0.257278	0.853	0.665	3.74996e-117
BdiBd21-3.1G0822400	0	Mesophyll	1.01326e-121	0.229849	0.975	0.862	3.95861e-117
BdiBd21-3.1G0989400	0	Mesophyll	1.20711e-121	0.290326	0.272	0.147	4.71595e-117
BdiBd21-3.1G0585200	0	Mesophyll	1.40654e-121	0.420209	0.257	0.138	5.49508e-117
BdiBd21-3.3G0297600	0	Mesophyll	2.5322e-121	0.414266	0.29	0.162	9.89278e-117
BdiBd21-3.5G0187000	0	Mesophyll	1.31696e-120	0.256061	0.459	0.292	5.14512e-116
BdiBd21-3.1G0972900	0	Mesophyll	1.35815e-120	0.310714	0.293	0.162	5.30602e-116
BdiBd21-3.2G0084300	0	Mesophyll	1.40083e-120	0.241338	0.781	0.574	5.47274e-116
BdiBd21-3.2G0553750	0	Mesophyll	2.15594e-120	0.27338	0.385	0.23	8.42281e-116
BdiBd21-3.5G0352900	0	Mesophyll	2.50584e-120	0.226829	0.305	0.172	9.78983e-116
BdiBd21-3.3G0091800	0	Mesophyll	3.13655e-120	0.286598	0.327	0.189	1.22539e-115
BdiBd21-3.3G0653700	0	Mesophyll	3.25977e-120	-0.846219	0.813	0.787	1.27353e-115
BdiBd21-3.3G0125000	0	Mesophyll	4.63262e-120	0.196118	0.519	0.333	1.80987e-115
BdiBd21-3.3G0588300	0	Mesophyll	5.42972e-120	0.295884	0.414	0.256	2.12128e-115
BdiBd21-3.1G0697600	0	Mesophyll	6.05985e-120	-0.338235	0.65	0.38	2.36746e-115
BdiBd21-3.1G0844200	0	Mesophyll	8.29851e-120	0.222359	0.288	0.159	3.24206e-115
BdiBd21-3.3G0159300	0	Mesophyll	1.10082e-119	0.314924	0.369	0.222	4.3007e-115
BdiBd21-3.3G0498300	0	Mesophyll	1.59734e-119	0.142533	0.372	0.211	6.24051e-115
BdiBd21-3.4G0406400	0	Mesophyll	2.02427e-119	-2.39014	0.192	0.311	7.90843e-115
BdiBd21-3.1G0075500	0	Mesophyll	2.61243e-119	0.153162	0.491	0.304	1.02062e-114
BdiBd21-3.2G0751300	0	Mesophyll	4.53224e-119	0.124382	0.652	0.438	1.77065e-114
BdiBd21-3.4G0327900	0	Mesophyll	8.33678e-119	0.328366	0.319	0.182	3.25701e-114
BdiBd21-3.1G0175900	0	Mesophyll	1.64065e-118	0.282651	0.353	0.21	6.40968e-114
BdiBd21-3.3G0124000	0	Mesophyll	2.53067e-118	-1.72971	0.392	0.469	9.88681e-114
BdiBd21-3.2G0322300	0	Mesophyll	3.08479e-118	0.226793	0.298	0.168	1.20517e-113
BdiBd21-3.4G0605800	0	Mesophyll	6.71792e-118	0.253933	0.43	0.268	2.62456e-113
BdiBd21-3.1G0077000	0	Mesophyll	7.61621e-118	0.126543	0.804	0.569	2.9755e-113
BdiBd21-3.1G0324200	0	Mesophyll	9.3005e-118	0.106986	0.555	0.336	3.63352e-113
BdiBd21-3.1G0853200	0	Mesophyll	1.46992e-117	0.27109	0.373	0.226	5.74269e-113
BdiBd21-3.2G0570400	0	Mesophyll	1.70639e-117	-2.08791	0.181	0.296	6.66651e-113
BdiBd21-3.3G0233200	0	Mesophyll	1.71723e-117	0.30047	0.344	0.204	6.70889e-113
BdiBd21-3.3G0488200	0	Mesophyll	1.83142e-117	0.226871	0.576	0.384	7.15499e-113
BdiBd21-3.3G0379900	0	Mesophyll	2.58415e-117	0.238402	0.897	0.712	1.00958e-112
BdiBd21-3.3G0150200	0	Mesophyll	3.105e-117	0.161704	0.422	0.258	1.21306e-112
BdiBd21-3.1G0349800	0	Mesophyll	4.49568e-117	0.167363	0.416	0.257	1.75637e-112
BdiBd21-3.4G0096500	0	Mesophyll	5.71486e-117	0.208459	0.51	0.331	2.23268e-112
BdiBd21-3.2G0151600	0	Mesophyll	6.60759e-117	-1.7837	0.294	0.395	2.58145e-112
BdiBd21-3.1G0344600	0	Mesophyll	6.89153e-117	0.165542	0.369	0.212	2.69238e-112
BdiBd21-3.3G0261600	0	Mesophyll	7.97407e-117	0.163642	0.349	0.205	3.11531e-112
BdiBd21-3.5G0017600	0	Mesophyll	8.47929e-117	0.461342	0.273	0.153	3.31269e-112
BdiBd21-3.1G0352000	0	Mesophyll	1.0685e-116	-1.84182	0.221	0.335	4.17441e-112
BdiBd21-3.4G0163100	0	Mesophyll	1.09226e-116	0.291626	0.295	0.16	4.26724e-112
BdiBd21-3.1G0102400	0	Mesophyll	1.26834e-116	0.212703	0.741	0.528	4.95514e-112
BdiBd21-3.4G0017600	0	Mesophyll	1.6423e-116	0.364142	0.26	0.141	6.41613e-112
BdiBd21-3.3G0096700	0	Mesophyll	2.27823e-116	0.320024	0.309	0.177	8.90059e-112
BdiBd21-3.1G0076700	0	Mesophyll	2.77739e-116	0.219708	0.373	0.219	1.08507e-111
BdiBd21-3.1G0735800	0	Mesophyll	4.63989e-116	-1.34732	0.561	0.597	1.81271e-111
BdiBd21-3.1G0470000	0	Mesophyll	4.92796e-116	-0.61446	0.874	0.805	1.92525e-111
BdiBd21-3.1G0466300	0	Mesophyll	6.81777e-116	0.121609	0.623	0.406	2.66357e-111
BdiBd21-3.2G0646400	0	Mesophyll	7.92897e-116	-1.98414	0.2	0.315	3.09769e-111
BdiBd21-3.2G0743300	0	Mesophyll	8.56002e-116	-0.552409	0.899	0.839	3.34423e-111
BdiBd21-3.2G0510000	0	Mesophyll	9.00559e-116	0.24671	0.857	0.657	3.5183e-111
BdiBd21-3.1G0842100	0	Mesophyll	1.51344e-115	0.290257	0.354	0.212	5.91269e-111
BdiBd21-3.1G0683800	0	Mesophyll	1.60711e-115	0.339006	0.3	0.164	6.27866e-111
BdiBd21-3.2G0254600	0	Mesophyll	2.59692e-115	-1.86994	0.218	0.329	1.01457e-110
BdiBd21-3.2G0604300	0	Mesophyll	3.94617e-115	0.209462	0.413	0.256	1.54169e-110
BdiBd21-3.2G0726100	0	Mesophyll	4.6892e-115	-1.35918	0.539	0.57	1.83198e-110
BdiBd21-3.2G0373400	0	Mesophyll	5.49404e-115	-1.32411	0.544	0.582	2.14641e-110
BdiBd21-3.1G0313000	0	Mesophyll	6.88883e-115	0.308072	0.302	0.173	2.69133e-110
BdiBd21-3.2G0641400	0	Mesophyll	9.72414e-115	0.294197	0.3	0.17	3.79903e-110
BdiBd21-3.1G0061200	0	Mesophyll	1.92796e-114	0.213414	0.901	0.712	7.53215e-110
BdiBd21-3.2G0186800	0	Mesophyll	4.97988e-114	0.111795	0.782	0.56	1.94554e-109
BdiBd21-3.1G0964400	0	Mesophyll	6.65578e-114	0.224105	0.739	0.526	2.60028e-109
BdiBd21-3.2G0161200	0	Mesophyll	8.06687e-114	0.378479	0.279	0.143	3.15157e-109
BdiBd21-3.1G0113000	0	Mesophyll	9.37668e-114	0.227357	0.873	0.685	3.66328e-109
BdiBd21-3.4G0394700	0	Mesophyll	9.46268e-114	0.221251	0.428	0.263	3.69688e-109
BdiBd21-3.2G0643500	0	Mesophyll	1.36008e-113	0.214176	0.471	0.303	5.31357e-109
BdiBd21-3.1G0588800	0	Mesophyll	2.2974e-113	-0.767422	0.824	0.783	8.97548e-109
BdiBd21-3.1G0865800	0	Mesophyll	2.40539e-113	0.396212	0.285	0.161	9.39737e-109
BdiBd21-3.4G0422600	0	Mesophyll	3.75395e-113	0.339254	0.251	0.132	1.46659e-108
BdiBd21-3.3G0565000	0	Mesophyll	4.28935e-113	-0.638479	0.873	0.846	1.67576e-108
BdiBd21-3.3G0565700	0	Mesophyll	4.42691e-113	0.254526	0.3	0.166	1.72951e-108
BdiBd21-3.2G0128800	0	Mesophyll	5.25591e-113	0.292548	0.318	0.186	2.05338e-108
BdiBd21-3.4G0237300	0	Mesophyll	5.86553e-113	0.24484	0.663	0.464	2.29154e-108
BdiBd21-3.3G0663200	0	Mesophyll	6.12795e-113	0.367905	0.251	0.133	2.39407e-108
BdiBd21-3.4G0465300	0	Mesophyll	1.07479e-112	-0.226051	0.57	0.336	4.19897e-108
BdiBd21-3.3G0149700	0	Mesophyll	1.1507e-112	-0.846689	0.27	0.144	4.49554e-108
BdiBd21-3.4G0285400	0	Mesophyll	1.62875e-112	-1.57434	0.468	0.523	6.36321e-108
BdiBd21-3.3G0149400	0	Mesophyll	1.70042e-112	0.332813	0.307	0.178	6.64318e-108
BdiBd21-3.3G0609200	0	Mesophyll	2.13214e-112	0.30444	0.374	0.229	8.32983e-108
BdiBd21-3.1G0755500	0	Mesophyll	2.27147e-112	0.332824	0.289	0.162	8.87417e-108
BdiBd21-3.3G0510700	0	Mesophyll	2.55496e-112	0.15147	0.504	0.328	9.98173e-108
BdiBd21-3.1G0185700	0	Mesophyll	3.11524e-112	0.224554	0.314	0.182	1.21706e-107
BdiBd21-3.1G0280300	0	Mesophyll	3.75587e-112	0.313478	0.276	0.155	1.46734e-107
BdiBd21-3.5G0145700	0	Mesophyll	8.72698e-112	-1.81913	0.295	0.39	3.40945e-107
BdiBd21-3.2G0071300	0	Mesophyll	9.04642e-112	0.200863	0.333	0.197	3.53426e-107
BdiBd21-3.2G0578800	0	Mesophyll	9.85069e-112	0.303173	0.308	0.178	3.84847e-107
BdiBd21-3.2G0047800	0	Mesophyll	1.30332e-111	0.18119	0.348	0.198	5.09181e-107
BdiBd21-3.1G0283700	0	Mesophyll	1.50519e-111	0.188267	0.294	0.165	5.88047e-107
BdiBd21-3.3G0309800	0	Mesophyll	1.51001e-111	0.209373	0.254	0.138	5.8993e-107
BdiBd21-3.3G0202800	0	Mesophyll	4.12692e-111	0.159818	0.532	0.352	1.61231e-106
BdiBd21-3.1G0408100	0	Mesophyll	5.73897e-111	0.203137	0.283	0.159	2.2421e-106
BdiBd21-3.4G0368300	0	Mesophyll	7.11102e-111	0.313651	0.331	0.195	2.77813e-106
BdiBd21-3.2G0717700	0	Mesophyll	7.99828e-111	0.150907	0.447	0.282	3.12477e-106
BdiBd21-3.4G0549800	0	Mesophyll	8.36997e-111	0.296269	0.357	0.216	3.26998e-106
BdiBd21-3.2G0215900	0	Mesophyll	1.01368e-110	0.243062	0.644	0.444	3.96026e-106
BdiBd21-3.3G0650600	0	Mesophyll	1.15409e-110	-0.103263	0.653	0.433	4.5088e-106
BdiBd21-3.1G0300900	0	Mesophyll	1.68268e-110	0.166666	0.573	0.388	6.57388e-106
BdiBd21-3.2G0571200	0	Mesophyll	2.14403e-110	0.325606	0.319	0.188	8.37629e-106
BdiBd21-3.1G0197000	0	Mesophyll	2.59803e-110	0.307454	0.263	0.144	1.015e-105
BdiBd21-3.1G0987000	0	Mesophyll	3.01213e-110	0.261514	0.349	0.208	1.17678e-105
BdiBd21-3.1G0871600	0	Mesophyll	3.31218e-110	0.222149	0.372	0.226	1.294e-105
BdiBd21-3.3G0710400	0	Mesophyll	1.26359e-109	0.214278	0.584	0.398	4.93658e-105
BdiBd21-3.1G0835100	0	Mesophyll	1.38598e-109	0.287078	0.285	0.161	5.41475e-105
BdiBd21-3.1G0271300	0	Mesophyll	2.06533e-109	0.237701	0.318	0.186	8.06884e-105
BdiBd21-3.2G0577700	0	Mesophyll	2.131e-109	0.146737	0.442	0.28	8.32538e-105
BdiBd21-3.3G0102700	0	Mesophyll	2.37977e-109	-0.804231	0.753	0.715	9.29727e-105
BdiBd21-3.4G0361900	0	Mesophyll	2.58912e-109	-4.92764	0.068	0.292	1.01152e-104
BdiBd21-3.3G0643100	0	Mesophyll	3.05136e-109	0.178007	0.544	0.36	1.1921e-104
BdiBd21-3.2G0531200	0	Mesophyll	5.7764e-109	0.249943	0.333	0.198	2.25673e-104
BdiBd21-3.3G0584900	0	Mesophyll	6.74526e-109	0.19512	0.542	0.36	2.63524e-104
BdiBd21-3.1G0224900	0	Mesophyll	8.53459e-109	0.35211	0.282	0.16	3.33429e-104
BdiBd21-3.2G0192800	0	Mesophyll	9.16673e-109	0.135919	0.443	0.279	3.58126e-104
BdiBd21-3.1G0700700	0	Mesophyll	9.95636e-109	0.176149	0.622	0.426	3.88975e-104
BdiBd21-3.4G0393100	0	Mesophyll	1.12048e-108	0.261413	0.277	0.156	4.3775e-104
BdiBd21-3.1G0081900	0	Mesophyll	1.23755e-108	0.190619	0.347	0.203	4.83486e-104
BdiBd21-3.2G0640300	0	Mesophyll	1.28328e-108	0.190598	0.85	0.657	5.0135e-104
BdiBd21-3.3G0743700	0	Mesophyll	1.64302e-108	0.158365	0.299	0.165	6.41896e-104
BdiBd21-3.5G0121000	0	Mesophyll	1.73852e-108	0.327577	0.285	0.164	6.79207e-104
BdiBd21-3.3G0359500	0	Mesophyll	2.26302e-108	0.230944	0.525	0.35	8.84117e-104
BdiBd21-3.1G0049300	0	Mesophyll	3.58849e-108	-1.62393	0.442	0.511	1.40195e-103
BdiBd21-3.3G0310500	0	Mesophyll	7.2381e-108	0.191445	0.403	0.251	2.82778e-103
BdiBd21-3.3G0181100	0	Mesophyll	8.46426e-108	0.165688	0.406	0.254	3.30682e-103
BdiBd21-3.1G0716300	0	Mesophyll	1.07629e-107	0.19367	0.639	0.45	4.20484e-103
BdiBd21-3.1G0932000	0	Mesophyll	1.8969e-107	0.313407	0.321	0.191	7.41081e-103
BdiBd21-3.1G0153700	0	Mesophyll	1.95002e-107	0.147322	0.351	0.207	7.61833e-103
BdiBd21-3.1G0506400	0	Mesophyll	2.94297e-107	0.28476	0.329	0.195	1.14976e-102
BdiBd21-3.2G0537200	0	Mesophyll	2.95532e-107	-2.34096	0.184	0.3	1.15458e-102
BdiBd21-3.4G0011900	0	Mesophyll	3.16046e-107	0.181733	0.328	0.194	1.23473e-102
BdiBd21-3.1G0510600	0	Mesophyll	3.8862e-107	0.2832	0.437	0.281	1.51826e-102
BdiBd21-3.1G0945500	0	Mesophyll	8.55206e-107	-1.76391	0.213	0.326	3.34112e-102
BdiBd21-3.2G0691500	0	Mesophyll	9.46645e-107	0.267091	0.269	0.151	3.69835e-102
BdiBd21-3.1G0531300	0	Mesophyll	1.03691e-106	-0.396983	0.965	0.94	4.05102e-102
BdiBd21-3.1G0035340	0	Mesophyll	1.28968e-106	0.173109	0.852	0.656	5.03851e-102
BdiBd21-3.1G0922600	0	Mesophyll	1.6016e-106	-1.78168	0.316	0.408	6.25714e-102
BdiBd21-3.1G0096900	0	Mesophyll	1.81326e-106	0.190916	0.284	0.158	7.08405e-102
BdiBd21-3.3G0443600	0	Mesophyll	2.10561e-106	0.170339	0.355	0.214	8.22618e-102
BdiBd21-3.2G0569100	0	Mesophyll	3.22483e-106	0.276357	0.345	0.209	1.25988e-101
BdiBd21-3.1G0236800	0	Mesophyll	3.81459e-106	0.191996	0.774	0.573	1.49028e-101
BdiBd21-3.1G0000550	0	Mesophyll	5.6344e-106	0.167724	0.637	0.435	2.20125e-101
BdiBd21-3.2G0389500	0	Mesophyll	7.00143e-106	0.184701	0.585	0.403	2.73532e-101
BdiBd21-3.3G0396800	0	Mesophyll	8.20828e-106	0.251915	0.262	0.147	3.20681e-101
BdiBd21-3.5G0110400	0	Mesophyll	9.73517e-106	0.235698	0.933	0.771	3.80334e-101
BdiBd21-3.4G0168500	0	Mesophyll	1.54139e-105	0.169519	0.36	0.218	6.02191e-101
BdiBd21-3.2G0517900	0	Mesophyll	1.72708e-105	0.114723	0.437	0.276	6.74734e-101
BdiBd21-3.3G0104500	0	Mesophyll	2.21156e-105	0.148708	0.301	0.172	8.64014e-101
BdiBd21-3.3G0632300	0	Mesophyll	2.65453e-105	0.199228	0.367	0.224	1.03707e-100
BdiBd21-3.4G0394900	0	Mesophyll	3.4574e-105	0.254925	0.327	0.194	1.35074e-100
BdiBd21-3.3G0080600	0	Mesophyll	3.91474e-105	0.107925	0.646	0.449	1.52941e-100
BdiBd21-3.5G0274300	0	Mesophyll	5.98141e-105	-1.31977	0.528	0.562	2.33682e-100
BdiBd21-3.1G0357500	0	Mesophyll	7.12622e-105	0.242063	0.253	0.136	2.78407e-100
BdiBd21-3.2G0276500	0	Mesophyll	8.30229e-105	0.195225	0.384	0.238	3.24354e-100
BdiBd21-3.3G0673200	0	Mesophyll	8.51784e-105	0.188274	0.567	0.385	3.32775e-100
BdiBd21-3.4G0050400	0	Mesophyll	9.45462e-105	0.118847	0.366	0.214	3.69373e-100
BdiBd21-3.1G0905900	0	Mesophyll	1.02878e-104	0.131863	0.823	0.626	4.01926e-100
BdiBd21-3.2G0466300	0	Mesophyll	1.10752e-104	0.26973	0.318	0.188	4.32686e-100
BdiBd21-3.5G0106600	0	Mesophyll	1.11124e-104	0.22572	0.411	0.259	4.34139e-100
BdiBd21-3.3G0210100	0	Mesophyll	1.99223e-104	0.229282	0.468	0.304	7.78325e-100
BdiBd21-3.1G0323900	0	Mesophyll	3.74215e-104	0.234828	0.314	0.186	1.46198e-99
BdiBd21-3.2G0324100	0	Mesophyll	5.06142e-104	0.26113	0.831	0.648	1.97739e-99
BdiBd21-3.3G0512000	0	Mesophyll	5.57692e-104	0.170707	0.466	0.305	2.17879e-99
BdiBd21-3.5G0118300	0	Mesophyll	6.66714e-104	-2.42269	0.137	0.251	2.60472e-99
BdiBd21-3.1G0170900	0	Mesophyll	7.127e-104	0.278567	0.501	0.335	2.78438e-99
BdiBd21-3.3G0066800	0	Mesophyll	8.9641e-104	0.278758	0.358	0.22	3.50209e-99
BdiBd21-3.2G0554100	0	Mesophyll	1.60194e-103	0.421762	0.254	0.143	6.25848e-99
BdiBd21-3.5G0351200	0	Mesophyll	2.95383e-103	0.304885	0.264	0.147	1.154e-98
BdiBd21-3.5G0198600	0	Mesophyll	3.38044e-103	0.156592	0.306	0.179	1.32067e-98
BdiBd21-3.1G0127800	0	Mesophyll	6.144e-103	0.234224	0.636	0.448	2.40034e-98
BdiBd21-3.2G0124400	0	Mesophyll	6.54229e-103	0.246222	0.381	0.239	2.55594e-98
BdiBd21-3.3G0553700	0	Mesophyll	7.26935e-103	0.157575	0.623	0.428	2.83999e-98
BdiBd21-3.3G0261400	0	Mesophyll	7.9959e-103	0.189406	0.373	0.228	3.12384e-98
BdiBd21-3.2G0198200	0	Mesophyll	8.22451e-103	0.110521	0.37	0.227	3.21315e-98
BdiBd21-3.3G0785100	0	Mesophyll	1.08394e-102	0.2407	0.271	0.155	4.23473e-98
BdiBd21-3.1G0605000	0	Mesophyll	1.22245e-102	0.121153	0.5	0.331	4.77588e-98
BdiBd21-3.1G1042500	0	Mesophyll	1.2994e-102	0.211743	0.911	0.755	5.07651e-98
BdiBd21-3.2G0506200	0	Mesophyll	1.54211e-102	0.129949	0.521	0.344	6.02473e-98
BdiBd21-3.2G0302300	0	Mesophyll	2.49696e-102	0.189471	0.36	0.221	9.75512e-98
BdiBd21-3.1G0265000	0	Mesophyll	3.42971e-102	-1.94442	0.233	0.333	1.33992e-97
BdiBd21-3.5G0181700	0	Mesophyll	3.86925e-102	0.3151	0.322	0.194	1.51164e-97
BdiBd21-3.1G0053600	0	Mesophyll	5.29911e-102	0.194805	0.985	0.91	2.07026e-97
BdiBd21-3.1G0283800	0	Mesophyll	7.26528e-102	0.145463	0.332	0.2	2.8384e-97
BdiBd21-3.3G0414400	0	Mesophyll	8.0619e-102	-1.9433	0.364	0.463	3.14962e-97
BdiBd21-3.1G0952100	0	Mesophyll	1.01686e-101	0.200778	0.535	0.36	3.97266e-97
BdiBd21-3.5G0173900	0	Mesophyll	1.02146e-101	0.235766	0.442	0.286	3.99064e-97
BdiBd21-3.2G0398400	0	Mesophyll	1.2645e-101	0.169018	0.5	0.329	4.94015e-97
BdiBd21-3.4G0115200	0	Mesophyll	1.35833e-101	0.352621	0.254	0.144	5.30671e-97
BdiBd21-3.1G1034100	0	Mesophyll	1.4965e-101	0.35143	0.312	0.188	5.84653e-97
BdiBd21-3.1G0249800	0	Mesophyll	1.6979e-101	-1.4686	0.445	0.505	6.63334e-97
BdiBd21-3.3G0549500	0	Mesophyll	1.80424e-101	0.140347	0.443	0.285	7.04882e-97
BdiBd21-3.1G0848700	0	Mesophyll	1.99319e-101	0.183704	0.618	0.421	7.787e-97
BdiBd21-3.4G0418800	0	Mesophyll	2.02285e-101	0.2786	0.877	0.734	7.90287e-97
BdiBd21-3.3G0026400	0	Mesophyll	2.07061e-101	0.141641	0.604	0.417	8.08945e-97
BdiBd21-3.1G0764600	0	Mesophyll	2.35782e-101	-0.994876	0.688	0.659	9.21153e-97
BdiBd21-3.1G1013300	0	Mesophyll	2.37598e-101	0.132502	0.346	0.21	9.28247e-97
BdiBd21-3.2G0046500	0	Mesophyll	2.4486e-101	0.219979	0.255	0.142	9.5662e-97
BdiBd21-3.3G0191900	0	Mesophyll	2.77131e-101	0.301187	0.308	0.184	1.08269e-96
BdiBd21-3.3G0048400	0	Mesophyll	3.07119e-101	0.216991	0.429	0.277	1.19985e-96
BdiBd21-3.3G0776500	0	Mesophyll	3.14237e-101	0.274342	0.371	0.233	1.22766e-96
BdiBd21-3.3G0515900	0	Mesophyll	3.15199e-101	0.182426	0.469	0.308	1.23142e-96
BdiBd21-3.3G0509400	0	Mesophyll	3.15379e-101	0.240876	0.286	0.165	1.23212e-96
BdiBd21-3.5G0215900	0	Mesophyll	3.2823e-101	0.163507	0.554	0.363	1.28233e-96
BdiBd21-3.2G0802800	0	Mesophyll	3.74907e-101	-1.11551	0.63	0.637	1.46469e-96
BdiBd21-3.1G0876500	0	Mesophyll	5.62989e-101	0.160179	0.568	0.387	2.19948e-96
BdiBd21-3.4G0271100	0	Mesophyll	6.25677e-101	0.154317	0.277	0.158	2.44439e-96
BdiBd21-3.1G0039500	0	Mesophyll	7.10266e-101	0.109189	0.57	0.388	2.77487e-96
BdiBd21-3.2G0556400	0	Mesophyll	8.05623e-101	0.117463	0.396	0.248	3.14741e-96
BdiBd21-3.3G0245100	0	Mesophyll	8.17763e-101	0.171328	0.272	0.154	3.19484e-96
BdiBd21-3.4G0455600	0	Mesophyll	1.02984e-100	-1.59666	0.259	0.356	4.02339e-96
BdiBd21-3.1G0614700	0	Mesophyll	1.14371e-100	-1.43746	0.403	0.462	4.46824e-96
BdiBd21-3.5G0111000	0	Mesophyll	1.3557e-100	0.110799	0.373	0.23	5.29644e-96
BdiBd21-3.1G0968200	0	Mesophyll	1.64517e-100	-0.982691	0.699	0.702	6.42734e-96
BdiBd21-3.1G0866300	0	Mesophyll	1.94774e-100	0.369595	0.294	0.173	7.60942e-96
BdiBd21-3.1G0107200	0	Mesophyll	3.07202e-100	0.337369	0.26	0.149	1.20018e-95
BdiBd21-3.1G0055500	0	Mesophyll	3.75838e-100	-0.57666	0.826	0.756	1.46833e-95
BdiBd21-3.4G0484800	0	Mesophyll	4.22267e-100	0.236186	0.287	0.168	1.64971e-95
BdiBd21-3.1G0172700	0	Mesophyll	5.15777e-100	0.215203	0.376	0.235	2.01504e-95
BdiBd21-3.2G0595100	0	Mesophyll	5.55905e-100	0.268838	0.377	0.237	2.17181e-95
BdiBd21-3.2G0646100	0	Mesophyll	6.52885e-100	0.139554	0.61	0.428	2.55069e-95
BdiBd21-3.1G0429700	0	Mesophyll	6.77789e-100	0.113382	0.261	0.146	2.64799e-95
BdiBd21-3.2G0592600	0	Mesophyll	8.32714e-100	0.197211	0.371	0.233	3.25325e-95
BdiBd21-3.4G0040900	0	Mesophyll	1.52385e-99	-2.0318	0.165	0.273	5.95337e-95
BdiBd21-3.4G0361000	0	Mesophyll	1.88359e-99	0.257992	0.288	0.167	7.35882e-95
BdiBd21-3.3G0452200	0	Mesophyll	2.05266e-99	0.201696	0.45	0.294	8.01933e-95
BdiBd21-3.2G0160000	0	Mesophyll	2.27514e-99	-1.08764	0.585	0.598	8.88853e-95
BdiBd21-3.1G1017300	0	Mesophyll	2.54777e-99	0.201415	0.496	0.331	9.95363e-95
BdiBd21-3.5G0187400	0	Mesophyll	7.25317e-99	0.205708	0.293	0.168	2.83367e-94
BdiBd21-3.2G0697200	0	Mesophyll	1.856e-98	0.182124	0.374	0.232	7.25101e-94
BdiBd21-3.4G0373300	0	Mesophyll	1.85626e-98	0.212836	0.668	0.474	7.25204e-94
BdiBd21-3.1G0853000	0	Mesophyll	2.05696e-98	0.187887	0.424	0.273	8.03614e-94
BdiBd21-3.1G1024000	0	Mesophyll	2.23748e-98	0.26464	0.271	0.157	8.74138e-94
BdiBd21-3.1G0741900	0	Mesophyll	2.29593e-98	0.10641	0.497	0.318	8.96975e-94
BdiBd21-3.3G0754400	0	Mesophyll	3.19149e-98	0.375924	0.279	0.165	1.24685e-93
BdiBd21-3.1G0054800	0	Mesophyll	3.67858e-98	0.188525	0.35	0.215	1.43715e-93
BdiBd21-3.1G0756000	0	Mesophyll	3.99838e-98	-0.594388	0.894	0.878	1.56209e-93
BdiBd21-3.1G1019600	0	Mesophyll	4.68089e-98	0.200275	0.337	0.206	1.82873e-93
BdiBd21-3.1G0155700	0	Mesophyll	4.73403e-98	-1.33515	0.495	0.562	1.84949e-93
BdiBd21-3.4G0272200	0	Mesophyll	4.81565e-98	0.247236	0.287	0.167	1.88138e-93
BdiBd21-3.1G0053200	0	Mesophyll	5.87308e-98	0.279834	0.285	0.168	2.2945e-93
BdiBd21-3.1G0272600	0	Mesophyll	6.73252e-98	0.174976	0.895	0.713	2.63026e-93
BdiBd21-3.3G0026100	0	Mesophyll	1.70464e-97	0.238259	0.266	0.149	6.65971e-93
BdiBd21-3.3G0664600	0	Mesophyll	1.84441e-97	0.161009	0.464	0.305	7.20574e-93
BdiBd21-3.1G0496000	0	Mesophyll	1.88221e-97	0.326421	0.271	0.158	7.35342e-93
BdiBd21-3.1G0202200	0	Mesophyll	2.45735e-97	0.234445	0.394	0.25	9.60037e-93
BdiBd21-3.3G0018200	0	Mesophyll	2.55846e-97	0.264996	0.359	0.225	9.99539e-93
BdiBd21-3.1G0665600	0	Mesophyll	2.76039e-97	0.17859	0.614	0.425	1.07843e-92
BdiBd21-3.2G0426100	0	Mesophyll	4.16856e-97	-1.10872	0.565	0.584	1.62857e-92
BdiBd21-3.1G0304400	0	Mesophyll	4.18968e-97	0.225999	0.255	0.146	1.63682e-92
BdiBd21-3.3G0514300	0	Mesophyll	4.61068e-97	-1.99517	0.211	0.309	1.8013e-92
BdiBd21-3.3G0531300	0	Mesophyll	1.28961e-96	0.356174	0.256	0.147	5.03824e-92
BdiBd21-3.1G0149200	0	Mesophyll	1.54838e-96	0.199692	0.32	0.187	6.0492e-92
BdiBd21-3.2G0078000	0	Mesophyll	2.28622e-96	0.179637	0.555	0.379	8.9318e-92
BdiBd21-3.4G0165400	0	Mesophyll	2.49873e-96	0.141523	0.257	0.146	9.76203e-92
BdiBd21-3.4G0543600	0	Mesophyll	3.65073e-96	0.172824	0.384	0.241	1.42627e-91
BdiBd21-3.5G0220100	0	Mesophyll	3.84893e-96	0.158351	0.425	0.274	1.5037e-91
BdiBd21-3.3G0664700	0	Mesophyll	4.24424e-96	0.220518	0.408	0.263	1.65814e-91
BdiBd21-3.1G0901100	0	Mesophyll	4.43435e-96	0.236249	0.391	0.25	1.73241e-91
BdiBd21-3.2G0668500	0	Mesophyll	5.55999e-96	0.141776	0.709	0.515	2.17218e-91
BdiBd21-3.3G0639400	0	Mesophyll	5.60373e-96	0.202655	0.434	0.284	2.18927e-91
BdiBd21-3.1G0677300	0	Mesophyll	6.85235e-96	0.318168	0.319	0.195	2.67707e-91
BdiBd21-3.3G0510600	0	Mesophyll	7.956e-96	0.246538	0.371	0.232	3.10825e-91
BdiBd21-3.1G0448900	0	Mesophyll	8.06979e-96	-0.861995	0.702	0.678	3.15271e-91
BdiBd21-3.5G0017200	0	Mesophyll	8.23168e-96	0.183295	0.637	0.444	3.21595e-91
BdiBd21-3.4G0536800	0	Mesophyll	1.23669e-95	0.22957	0.978	0.88	4.8315e-91
BdiBd21-3.1G0018900	0	Mesophyll	1.25486e-95	0.129462	0.367	0.229	4.90247e-91
BdiBd21-3.1G0071500	0	Mesophyll	1.39114e-95	0.109527	0.342	0.208	5.4349e-91
BdiBd21-3.1G0128200	0	Mesophyll	1.50285e-95	0.184232	0.653	0.475	5.87134e-91
BdiBd21-3.4G0512200	0	Mesophyll	1.52187e-95	0.205313	0.642	0.469	5.94563e-91
BdiBd21-3.1G0300100	0	Mesophyll	1.90125e-95	0.102691	0.867	0.68	7.42781e-91
BdiBd21-3.1G0417600	0	Mesophyll	2.7788e-95	0.230912	0.979	0.873	1.08562e-90
BdiBd21-3.1G0824400	0	Mesophyll	2.95087e-95	0.125279	0.3	0.178	1.15285e-90
BdiBd21-3.3G0158600	0	Mesophyll	4.07016e-95	0.17897	0.38	0.241	1.59013e-90
BdiBd21-3.3G0193600	0	Mesophyll	5.00031e-95	0.206028	0.463	0.307	1.95352e-90
BdiBd21-3.2G0757300	0	Mesophyll	7.47798e-95	0.180305	0.499	0.336	2.9215e-90
BdiBd21-3.3G0568800	0	Mesophyll	9.48483e-95	0.128381	0.464	0.301	3.70553e-90
BdiBd21-3.5G0020200	0	Mesophyll	1.12632e-94	0.16772	0.258	0.147	4.40032e-90
BdiBd21-3.2G0796300	0	Mesophyll	1.30444e-94	0.178139	0.605	0.425	5.09618e-90
BdiBd21-3.4G0085900	0	Mesophyll	1.71746e-94	0.132307	0.265	0.153	6.70978e-90
BdiBd21-3.1G0893600	0	Mesophyll	1.98077e-94	0.255778	0.287	0.171	7.73847e-90
BdiBd21-3.3G0588000	0	Mesophyll	2.17265e-94	0.204452	0.662	0.473	8.4881e-90
BdiBd21-3.2G0096400	0	Mesophyll	2.2733e-94	0.246006	0.289	0.173	8.88133e-90
BdiBd21-3.4G0481900	0	Mesophyll	2.91293e-94	0.189532	0.809	0.612	1.13802e-89
BdiBd21-3.3G0540000	0	Mesophyll	3.13007e-94	0.215441	0.912	0.752	1.22285e-89
BdiBd21-3.4G0591000	0	Mesophyll	3.55277e-94	0.330739	0.27	0.159	1.388e-89
BdiBd21-3.3G0545500	0	Mesophyll	4.29112e-94	0.28392	0.281	0.166	1.67646e-89
BdiBd21-3.1G0059600	0	Mesophyll	4.88804e-94	0.18824	0.581	0.403	1.90966e-89
BdiBd21-3.4G0241500	0	Mesophyll	5.29595e-94	0.15341	0.469	0.308	2.06902e-89
BdiBd21-3.2G0370100	0	Mesophyll	6.12367e-94	0.292099	0.294	0.177	2.39239e-89
BdiBd21-3.3G0652700	0	Mesophyll	8.42078e-94	0.174936	0.554	0.383	3.28983e-89
BdiBd21-3.1G0970400	0	Mesophyll	1.53898e-93	0.254553	0.317	0.195	6.0125e-89
BdiBd21-3.4G0209600	0	Mesophyll	1.54581e-93	0.195399	0.635	0.453	6.03915e-89
BdiBd21-3.3G0246300	0	Mesophyll	1.85839e-93	-1.54193	0.461	0.518	7.26036e-89
BdiBd21-3.4G0265400	0	Mesophyll	2.16419e-93	-1.62434	0.373	0.444	8.45505e-89
BdiBd21-3.3G0705300	0	Mesophyll	2.69773e-93	0.237406	0.78	0.591	1.05395e-88
BdiBd21-3.3G0522900	0	Mesophyll	3.15745e-93	0.269224	0.302	0.181	1.23355e-88
BdiBd21-3.1G0310700	0	Mesophyll	3.22983e-93	0.112026	0.297	0.176	1.26183e-88
BdiBd21-3.3G0117501	0	Mesophyll	3.81275e-93	0.216652	0.288	0.169	1.48957e-88
BdiBd21-3.3G0799300	0	Mesophyll	4.55711e-93	0.149079	0.3	0.18	1.78037e-88
BdiBd21-3.5G0340800	0	Mesophyll	8.62021e-93	0.307322	0.284	0.168	3.36774e-88
BdiBd21-3.4G0483500	0	Mesophyll	1.62164e-92	0.187919	0.91	0.752	6.33544e-88
BdiBd21-3.3G0446400	0	Mesophyll	2.35627e-92	0.23261	0.727	0.531	9.20548e-88
BdiBd21-3.2G0245200	0	Mesophyll	3.7085e-92	0.125446	0.746	0.545	1.44884e-87
BdiBd21-3.1G0999600	0	Mesophyll	3.81409e-92	0.107958	0.253	0.146	1.49009e-87
BdiBd21-3.1G0959600	0	Mesophyll	7.05742e-92	-1.82301	0.221	0.315	2.75719e-87
BdiBd21-3.4G0507600	0	Mesophyll	7.61139e-92	0.184945	0.686	0.493	2.97362e-87
BdiBd21-3.3G0681000	0	Mesophyll	8.02649e-92	-1.73625	0.237	0.334	3.13579e-87
BdiBd21-3.3G0653300	0	Mesophyll	1.50159e-91	-0.655402	0.831	0.761	5.8664e-87
BdiBd21-3.1G0898600	0	Mesophyll	1.67425e-91	0.136263	0.439	0.285	6.54096e-87
BdiBd21-3.4G0017800	0	Mesophyll	3.49233e-91	0.208579	0.4	0.26	1.36438e-86
BdiBd21-3.2G0361300	0	Mesophyll	6.20894e-91	0.146233	0.497	0.334	2.42571e-86
BdiBd21-3.2G0688200	0	Mesophyll	7.33158e-91	0.16079	0.287	0.169	2.8643e-86
BdiBd21-3.2G0557900	0	Mesophyll	7.9768e-91	0.139224	0.264	0.152	3.11637e-86
BdiBd21-3.1G0835800	0	Mesophyll	1.06595e-90	0.215616	0.397	0.256	4.16446e-86
BdiBd21-3.2G0276700	0	Mesophyll	1.40568e-90	-1.13336	0.674	0.657	5.49169e-86
BdiBd21-3.3G0488100	0	Mesophyll	1.52781e-90	-1.76455	0.448	0.511	5.96884e-86
BdiBd21-3.1G0683200	0	Mesophyll	1.81734e-90	0.18293	0.268	0.158	7.09997e-86
BdiBd21-3.2G0368500	0	Mesophyll	1.82613e-90	0.183939	0.366	0.233	7.13431e-86
BdiBd21-3.1G0131800	0	Mesophyll	3.26016e-90	0.184381	0.384	0.244	1.27368e-85
BdiBd21-3.3G0183800	0	Mesophyll	3.49165e-90	0.277884	0.254	0.149	1.36412e-85
BdiBd21-3.1G0800900	0	Mesophyll	4.43151e-90	0.17059	0.953	0.819	1.7313e-85
BdiBd21-3.4G0415800	0	Mesophyll	5.4168e-90	0.164719	0.317	0.194	2.11623e-85
BdiBd21-3.1G1046400	0	Mesophyll	1.16634e-89	0.247315	0.358	0.227	4.55665e-85
BdiBd21-3.1G0829400	0	Mesophyll	1.23159e-89	0.185738	0.363	0.231	4.81159e-85
BdiBd21-3.1G0083200	0	Mesophyll	1.77657e-89	-1.76175	0.407	0.46	6.9407e-85
BdiBd21-3.1G0897400	0	Mesophyll	2.05723e-89	0.125443	0.589	0.41	8.03717e-85
BdiBd21-3.4G0447800	0	Mesophyll	2.96037e-89	0.182103	0.502	0.344	1.15656e-84
BdiBd21-3.1G1032400	0	Mesophyll	3.93594e-89	-0.706683	0.844	0.787	1.53769e-84
BdiBd21-3.4G0422500	0	Mesophyll	4.01379e-89	0.136593	0.432	0.284	1.56811e-84
BdiBd21-3.4G0503500	0	Mesophyll	4.11036e-89	-1.14928	0.594	0.604	1.60584e-84
BdiBd21-3.3G0169400	0	Mesophyll	4.92375e-89	0.136783	0.311	0.183	1.92361e-84
BdiBd21-3.3G0761200	0	Mesophyll	5.19575e-89	0.202534	0.311	0.192	2.02988e-84
BdiBd21-3.1G0298300	0	Mesophyll	5.27002e-89	-0.838502	0.713	0.684	2.05889e-84
BdiBd21-3.2G0255000	0	Mesophyll	5.29132e-89	-1.24786	0.401	0.458	2.06721e-84
BdiBd21-3.4G0029200	0	Mesophyll	5.82294e-89	0.18075	0.732	0.539	2.2749e-84
BdiBd21-3.1G0104400	0	Mesophyll	6.27842e-89	0.217879	0.288	0.169	2.45285e-84
BdiBd21-3.3G0050300	0	Mesophyll	6.42036e-89	0.202292	0.807	0.619	2.50831e-84
BdiBd21-3.2G0322000	0	Mesophyll	1.63932e-88	0.13297	0.336	0.208	6.4045e-84
BdiBd21-3.2G0566300	0	Mesophyll	1.67854e-88	0.185864	0.633	0.454	6.5577e-84
BdiBd21-3.2G0517100	0	Mesophyll	1.90493e-88	0.190189	0.525	0.361	7.44219e-84
BdiBd21-3.3G0232900	0	Mesophyll	4.4486e-88	0.193591	0.291	0.172	1.73798e-83
BdiBd21-3.1G0059000	0	Mesophyll	5.45046e-88	0.20569	0.287	0.174	2.12939e-83
BdiBd21-3.4G0432500	0	Mesophyll	1.02331e-87	0.152472	0.3	0.183	3.99788e-83
BdiBd21-3.3G0657600	0	Mesophyll	1.7061e-87	0.149454	0.719	0.521	6.66539e-83
BdiBd21-3.3G0471000	0	Mesophyll	1.96783e-87	-1.79873	0.22	0.313	7.68792e-83
BdiBd21-3.4G0601600	0	Mesophyll	2.42119e-87	-0.927652	0.556	0.571	9.45912e-83
BdiBd21-3.3G0354900	0	Mesophyll	2.60796e-87	0.154049	0.471	0.313	1.01888e-82
BdiBd21-3.5G0210500	0	Mesophyll	5.01507e-87	0.181994	0.302	0.184	1.95929e-82
BdiBd21-3.1G0100900	0	Mesophyll	5.75298e-87	-0.790016	0.791	0.736	2.24757e-82
BdiBd21-3.4G0016500	0	Mesophyll	8.23205e-87	0.304337	0.256	0.15	3.2161e-82
BdiBd21-3.5G0227000	0	Mesophyll	1.32621e-86	-1.35995	0.427	0.478	5.18123e-82
BdiBd21-3.3G0192400	0	Mesophyll	1.36086e-86	0.171201	0.57	0.4	5.31662e-82
BdiBd21-3.4G0444500	0	Mesophyll	1.57138e-86	0.13346	0.315	0.194	6.13907e-82
BdiBd21-3.3G0437000	0	Mesophyll	2.13836e-86	0.152188	0.514	0.354	8.35415e-82
BdiBd21-3.4G0246200	0	Mesophyll	2.68778e-86	-0.966785	0.618	0.62	1.05006e-81
BdiBd21-3.2G0059400	0	Mesophyll	2.69146e-86	0.168872	0.735	0.543	1.0515e-81
BdiBd21-3.3G0080100	0	Mesophyll	2.70664e-86	0.150281	0.624	0.439	1.05743e-81
BdiBd21-3.2G0134800	0	Mesophyll	2.87152e-86	0.193298	0.937	0.786	1.12184e-81
BdiBd21-3.4G0125600	0	Mesophyll	3.14199e-86	-0.209256	0.48	0.292	1.22751e-81
BdiBd21-3.2G0667500	0	Mesophyll	3.97465e-86	0.142436	0.679	0.487	1.55282e-81
BdiBd21-3.4G0025200	0	Mesophyll	4.37483e-86	0.187117	0.264	0.157	1.70916e-81
BdiBd21-3.1G0259100	0	Mesophyll	4.68824e-86	0.177741	0.625	0.446	1.8316e-81
BdiBd21-3.1G0884300	0	Mesophyll	5.3929e-86	0.260466	0.261	0.155	2.1069e-81
BdiBd21-3.4G0090700	0	Mesophyll	8.30313e-86	0.198744	0.518	0.359	3.24387e-81
BdiBd21-3.3G0372200	0	Mesophyll	2.29727e-85	-1.61804	0.29	0.371	8.97496e-81
BdiBd21-3.2G0729300	0	Mesophyll	2.698e-85	-0.897292	0.701	0.666	1.05406e-80
BdiBd21-3.1G0105600	0	Mesophyll	2.84618e-85	0.180815	0.301	0.186	1.11195e-80
BdiBd21-3.2G0368600	0	Mesophyll	2.94423e-85	0.179396	0.357	0.229	1.15025e-80
BdiBd21-3.4G0430100	0	Mesophyll	2.98508e-85	0.24537	0.318	0.199	1.16621e-80
BdiBd21-3.4G0077400	0	Mesophyll	3.29288e-85	0.211807	0.307	0.191	1.28646e-80
BdiBd21-3.3G0439100	0	Mesophyll	3.33464e-85	0.124648	0.553	0.377	1.30278e-80
BdiBd21-3.1G0979500	0	Mesophyll	3.48039e-85	0.155866	0.446	0.295	1.35972e-80
BdiBd21-3.1G0634200	0	Mesophyll	3.72969e-85	0.101929	0.394	0.256	1.45712e-80
BdiBd21-3.1G0892800	0	Mesophyll	4.97088e-85	0.228442	0.296	0.181	1.94202e-80
BdiBd21-3.2G0067400	0	Mesophyll	5.3575e-85	0.286111	0.924	0.809	2.09307e-80
BdiBd21-3.5G0084500	0	Mesophyll	5.80577e-85	0.15446	0.466	0.315	2.2682e-80
BdiBd21-3.2G0463400	0	Mesophyll	8.14063e-85	0.171983	0.41	0.271	3.18038e-80
BdiBd21-3.5G0195700	0	Mesophyll	9.46678e-85	0.201033	0.262	0.156	3.69848e-80
BdiBd21-3.1G0885400	0	Mesophyll	1.00582e-84	0.128398	0.394	0.257	3.92955e-80
BdiBd21-3.3G0581300	0	Mesophyll	2.09815e-84	0.191842	0.394	0.258	8.19707e-80
BdiBd21-3.2G0121400	0	Mesophyll	2.21633e-84	0.187558	0.339	0.213	8.65875e-80
BdiBd21-3.5G0298500	0	Mesophyll	3.83132e-84	0.134333	0.318	0.196	1.49682e-79
BdiBd21-3.4G0013400	0	Mesophyll	4.07833e-84	-0.711585	0.83	0.774	1.59332e-79
BdiBd21-3.1G0713100	0	Mesophyll	5.04847e-84	0.136259	0.361	0.229	1.97234e-79
BdiBd21-3.5G0090900	0	Mesophyll	5.6117e-84	0.119142	0.55	0.383	2.19238e-79
BdiBd21-3.3G0536400	0	Mesophyll	6.41307e-84	0.154981	0.324	0.204	2.50546e-79
BdiBd21-3.3G0333600	0	Mesophyll	6.55232e-84	0.145995	0.318	0.195	2.55986e-79
BdiBd21-3.4G0601900	0	Mesophyll	7.04728e-84	-0.983975	0.615	0.614	2.75323e-79
BdiBd21-3.1G0175400	0	Mesophyll	9.44903e-84	0.12885	0.397	0.26	3.69155e-79
BdiBd21-3.2G0087500	0	Mesophyll	1.11008e-83	-3.14822	0.224	0.327	4.33687e-79
BdiBd21-3.1G0190500	0	Mesophyll	2.10481e-83	0.139734	0.562	0.394	8.22305e-79
BdiBd21-3.1G0728800	0	Mesophyll	2.26764e-83	0.187803	0.372	0.242	8.85922e-79
BdiBd21-3.1G0971300	0	Mesophyll	3.73505e-83	0.117296	0.477	0.322	1.45921e-78
BdiBd21-3.1G0934500	0	Mesophyll	4.0286e-83	-0.109806	0.711	0.514	1.57389e-78
BdiBd21-3.1G0067400	0	Mesophyll	7.50434e-83	0.119277	0.334	0.211	2.9318e-78
BdiBd21-3.1G0482301	0	Mesophyll	7.62914e-83	0.173002	0.305	0.189	2.98055e-78
BdiBd21-3.3G0245800	0	Mesophyll	8.82614e-83	0.222677	0.264	0.159	3.44819e-78
BdiBd21-3.1G0027300	0	Mesophyll	9.64468e-83	-0.842367	0.68	0.638	3.76798e-78
BdiBd21-3.3G0691500	0	Mesophyll	9.88835e-83	0.240019	0.327	0.207	3.86318e-78
BdiBd21-3.5G0195500	0	Mesophyll	9.89039e-83	0.181723	0.833	0.648	3.86398e-78
BdiBd21-3.1G0858400	0	Mesophyll	1.01802e-82	-1.86337	0.546	0.551	3.9772e-78
BdiBd21-3.3G0462100	0	Mesophyll	1.62558e-82	0.138657	0.531	0.371	6.35084e-78
BdiBd21-3.3G0592900	0	Mesophyll	2.31418e-82	0.171353	0.323	0.203	9.04105e-78
BdiBd21-3.2G0773200	0	Mesophyll	3.5427e-82	0.138683	0.424	0.284	1.38406e-77
BdiBd21-3.2G0603200	0	Mesophyll	4.59716e-82	0.232301	0.259	0.154	1.79602e-77
BdiBd21-3.1G0694900	0	Mesophyll	5.85023e-82	0.101252	0.585	0.407	2.28557e-77
BdiBd21-3.3G0295300	0	Mesophyll	7.62465e-82	0.115714	0.45	0.303	2.9788e-77
BdiBd21-3.2G0074800	0	Mesophyll	8.40685e-82	0.143003	0.45	0.302	3.28439e-77
BdiBd21-3.1G0021800	0	Mesophyll	1.04869e-81	0.165869	0.393	0.259	4.09704e-77
BdiBd21-3.2G0540800	0	Mesophyll	2.31204e-81	0.226323	0.268	0.163	9.03268e-77
BdiBd21-3.5G0231400	0	Mesophyll	2.87223e-81	-1.60573	0.296	0.372	1.12212e-76
BdiBd21-3.2G0228700	0	Mesophyll	2.99048e-81	0.111369	0.727	0.539	1.16832e-76
BdiBd21-3.4G0486900	0	Mesophyll	5.87611e-81	0.162513	0.623	0.446	2.29568e-76
BdiBd21-3.3G0301600	0	Mesophyll	6.38419e-81	0.156635	0.379	0.248	2.49418e-76
BdiBd21-3.4G0199800	0	Mesophyll	8.32783e-81	0.142122	0.934	0.793	3.25352e-76
BdiBd21-3.3G0415600	0	Mesophyll	8.54635e-81	-1.63242	0.317	0.391	3.33889e-76
BdiBd21-3.3G0654400	0	Mesophyll	1.10818e-80	0.239089	0.299	0.185	4.32943e-76
BdiBd21-3.5G0361700	0	Mesophyll	1.34564e-80	0.161132	0.303	0.189	5.25715e-76
BdiBd21-3.1G0869932	0	Mesophyll	1.3671e-80	0.147656	0.514	0.355	5.34097e-76
BdiBd21-3.2G0240300	0	Mesophyll	1.6802e-80	0.160342	0.288	0.179	6.56419e-76
BdiBd21-3.3G0322100	0	Mesophyll	3.02474e-80	0.121304	0.571	0.397	1.1817e-75
BdiBd21-3.3G0197600	0	Mesophyll	3.3575e-80	-1.64528	0.25	0.333	1.31171e-75
BdiBd21-3.4G0381300	0	Mesophyll	3.97995e-80	0.170011	0.317	0.201	1.55489e-75
BdiBd21-3.1G0110200	0	Mesophyll	4.41108e-80	0.135401	0.4	0.265	1.72332e-75
BdiBd21-3.3G0171700	0	Mesophyll	5.29955e-80	0.210974	0.375	0.245	2.07043e-75
BdiBd21-3.2G0649500	0	Mesophyll	1.10805e-79	-1.28875	0.596	0.592	4.32892e-75
BdiBd21-3.1G0406100	0	Mesophyll	2.33751e-79	0.146468	0.709	0.519	9.13219e-75
BdiBd21-3.3G0711500	0	Mesophyll	3.73292e-79	-0.718903	0.79	0.736	1.45838e-74
BdiBd21-3.1G0908500	0	Mesophyll	3.93027e-79	0.150117	0.593	0.42	1.53548e-74
BdiBd21-3.2G0344500	0	Mesophyll	4.9481e-79	0.140421	0.686	0.501	1.93312e-74
BdiBd21-3.1G0064600	0	Mesophyll	6.43489e-79	0.175727	0.275	0.168	2.51398e-74
BdiBd21-3.1G0056000	0	Mesophyll	1.05874e-78	0.153611	0.621	0.444	4.13629e-74
BdiBd21-3.1G0728500	0	Mesophyll	1.38108e-78	-1.56923	0.262	0.346	5.39562e-74
BdiBd21-3.1G0507600	0	Mesophyll	2.39464e-78	0.144329	0.828	0.643	9.35536e-74
BdiBd21-3.2G0025600	0	Mesophyll	2.43792e-78	-0.50612	0.91	0.858	9.52446e-74
BdiBd21-3.1G0687100	0	Mesophyll	2.5113e-78	0.236604	0.313	0.198	9.81113e-74
BdiBd21-3.5G0344600	0	Mesophyll	4.3592e-78	0.13871	0.269	0.156	1.70305e-73
BdiBd21-3.1G0426000	0	Mesophyll	5.71702e-78	-1.48387	0.259	0.341	2.23352e-73
BdiBd21-3.2G0170400	0	Mesophyll	1.17659e-77	-1.02498	0.501	0.524	4.59671e-73
BdiBd21-3.2G0767100	0	Mesophyll	1.21368e-77	-1.06844	0.797	0.752	4.7416e-73
BdiBd21-3.1G0284300	0	Mesophyll	1.48246e-77	0.123208	0.448	0.317	5.79169e-73
BdiBd21-3.3G0108800	0	Mesophyll	1.92251e-77	0.138517	0.418	0.281	7.51088e-73
BdiBd21-3.3G0480200	0	Mesophyll	1.99299e-77	0.127647	0.487	0.336	7.78623e-73
BdiBd21-3.1G0150800	0	Mesophyll	2.76191e-77	0.175126	0.743	0.564	1.07902e-72
BdiBd21-3.5G0195800	0	Mesophyll	2.79458e-77	-0.582533	0.889	0.879	1.09179e-72
BdiBd21-3.2G0761000	0	Mesophyll	4.31958e-77	-1.0306	0.541	0.55	1.68757e-72
BdiBd21-3.1G0555600	0	Mesophyll	5.19916e-77	0.155769	0.372	0.245	2.03121e-72
BdiBd21-3.1G0203500	0	Mesophyll	7.50688e-77	0.181268	0.253	0.148	2.93279e-72
BdiBd21-3.5G0217800	0	Mesophyll	8.57765e-77	0.253833	0.264	0.162	3.35112e-72
BdiBd21-3.2G0524300	0	Mesophyll	1.35089e-76	-0.42408	0.946	0.892	5.27766e-72
BdiBd21-3.4G0490700	0	Mesophyll	1.57183e-76	0.171445	0.267	0.163	6.14083e-72
BdiBd21-3.3G0801700	0	Mesophyll	1.64942e-76	0.118842	0.532	0.373	6.44397e-72
BdiBd21-3.5G0212300	0	Mesophyll	2.07773e-76	0.177344	0.759	0.577	8.11729e-72
BdiBd21-3.3G0094600	0	Mesophyll	2.14964e-76	0.103039	0.532	0.369	8.39822e-72
BdiBd21-3.1G0617400	0	Mesophyll	2.57272e-76	0.113176	0.589	0.419	1.00511e-71
BdiBd21-3.5G0278100	0	Mesophyll	2.99276e-76	-0.527977	0.961	0.929	1.16921e-71
BdiBd21-3.2G0693400	0	Mesophyll	3.36822e-76	0.133166	0.251	0.152	1.31589e-71
BdiBd21-3.3G0061300	0	Mesophyll	4.1115e-76	-0.422763	0.965	0.93	1.60628e-71
BdiBd21-3.1G0602200	0	Mesophyll	6.26281e-76	0.195865	0.256	0.155	2.44675e-71
BdiBd21-3.1G0272100	0	Mesophyll	8.20014e-76	0.144828	0.299	0.188	3.20363e-71
BdiBd21-3.2G0623200	0	Mesophyll	1.03664e-75	0.155438	0.872	0.714	4.04994e-71
BdiBd21-3.3G0604400	0	Mesophyll	1.11064e-75	-0.901204	0.722	0.692	4.33905e-71
BdiBd21-3.2G0138000	0	Mesophyll	3.21566e-75	0.149593	0.357	0.233	1.2563e-70
BdiBd21-3.1G0813400	0	Mesophyll	3.77462e-75	0.16537	0.912	0.75	1.47467e-70
BdiBd21-3.3G0401100	0	Mesophyll	5.79054e-75	-1.7916	0.176	0.265	2.26225e-70
BdiBd21-3.1G1016600	0	Mesophyll	1.76335e-74	-0.113083	0.547	0.379	6.88907e-70
BdiBd21-3.4G0479400	0	Mesophyll	1.8378e-74	-1.7849	0.196	0.284	7.1799e-70
BdiBd21-3.4G0533400	0	Mesophyll	2.16421e-74	0.116882	0.352	0.231	8.45513e-70
BdiBd21-3.2G0362500	0	Mesophyll	3.45173e-74	-0.681712	0.893	0.822	1.34852e-69
BdiBd21-3.2G0707900	0	Mesophyll	4.76561e-74	-1.18703	0.562	0.569	1.86183e-69
BdiBd21-3.3G0138700	0	Mesophyll	9.06613e-74	0.117822	0.495	0.345	3.54195e-69
BdiBd21-3.1G0681800	0	Mesophyll	1.07173e-73	-1.77207	0.233	0.313	4.18703e-69
BdiBd21-3.3G0719400	0	Mesophyll	1.16411e-73	0.139438	0.806	0.61	4.54796e-69
BdiBd21-3.3G0767400	0	Mesophyll	1.17859e-73	-2.32976	0.277	0.382	4.60451e-69
BdiBd21-3.5G0191300	0	Mesophyll	1.97402e-73	-1.66216	0.204	0.29	7.71211e-69
BdiBd21-3.2G0250200	0	Mesophyll	2.07306e-73	0.144421	0.27	0.168	8.09905e-69
BdiBd21-3.3G0099300	0	Mesophyll	2.08234e-73	0.239146	0.261	0.162	8.13529e-69
BdiBd21-3.4G0540700	0	Mesophyll	2.30193e-73	-1.04199	0.621	0.612	8.99318e-69
BdiBd21-3.1G0278400	0	Mesophyll	3.54305e-73	-1.78037	0.188	0.272	1.3842e-68
BdiBd21-3.1G0446100	0	Mesophyll	3.72625e-73	0.153441	0.288	0.183	1.45577e-68
BdiBd21-3.2G0754900	0	Mesophyll	3.88628e-73	0.138366	0.347	0.228	1.51829e-68
BdiBd21-3.2G0133700	0	Mesophyll	3.92016e-73	-1.08585	0.546	0.55	1.53153e-68
BdiBd21-3.1G0894800	0	Mesophyll	4.3927e-73	0.178194	0.877	0.728	1.71614e-68
BdiBd21-3.3G0710200	0	Mesophyll	8.58104e-73	-1.32137	0.337	0.401	3.35244e-68
BdiBd21-3.4G0099800	0	Mesophyll	1.49374e-72	0.105256	0.433	0.294	5.83575e-68
BdiBd21-3.2G0149000	0	Mesophyll	1.63149e-72	-1.62278	0.406	0.447	6.3739e-68
BdiBd21-3.1G0575400	0	Mesophyll	1.719e-72	0.120226	0.485	0.337	6.71579e-68
BdiBd21-3.1G0162200	0	Mesophyll	1.93724e-72	0.126639	0.344	0.227	7.56842e-68
BdiBd21-3.3G0516100	0	Mesophyll	2.73075e-72	0.138626	0.26	0.161	1.06685e-67
BdiBd21-3.1G0145800	0	Mesophyll	3.03692e-72	0.151815	0.299	0.191	1.18647e-67
BdiBd21-3.2G0591200	0	Mesophyll	7.04289e-72	0.165955	0.409	0.278	2.75152e-67
BdiBd21-3.3G0478900	0	Mesophyll	8.15456e-72	0.120928	0.358	0.237	3.18582e-67
BdiBd21-3.1G0243100	0	Mesophyll	8.20753e-72	0.142262	0.484	0.338	3.20652e-67
BdiBd21-3.1G0086800	0	Mesophyll	8.7838e-72	-0.582862	0.841	0.788	3.43165e-67
BdiBd21-3.1G0914500	0	Mesophyll	1.27148e-71	-0.805894	0.698	0.689	4.96741e-67
BdiBd21-3.4G0233900	0	Mesophyll	1.46999e-71	0.108646	0.327	0.212	5.74297e-67
BdiBd21-3.3G0649700	0	Mesophyll	1.96903e-71	0.121732	0.314	0.203	7.69261e-67
BdiBd21-3.4G0032200	0	Mesophyll	2.89673e-71	-1.34187	0.302	0.374	1.13169e-66
BdiBd21-3.3G0014400	0	Mesophyll	3.13178e-71	0.141262	0.893	0.731	1.22352e-66
BdiBd21-3.2G0735300	0	Mesophyll	3.68302e-71	0.110265	0.644	0.467	1.43888e-66
BdiBd21-3.3G0379600	0	Mesophyll	6.9374e-71	0.160501	0.917	0.764	2.7103e-66
BdiBd21-3.3G0465200	0	Mesophyll	7.13185e-71	0.169517	0.275	0.172	2.78627e-66
BdiBd21-3.4G0058300	0	Mesophyll	9.50848e-71	0.129073	0.669	0.487	3.71477e-66
BdiBd21-3.1G0381300	0	Mesophyll	1.27095e-70	0.191102	0.392	0.266	4.96535e-66
BdiBd21-3.1G0137000	0	Mesophyll	1.83527e-70	-1.50801	0.515	0.523	7.17003e-66
BdiBd21-3.4G0208300	0	Mesophyll	2.19293e-70	-1.2531	0.366	0.427	8.56733e-66
BdiBd21-3.3G0519800	0	Mesophyll	3.26163e-70	0.147601	0.597	0.436	1.27425e-65
BdiBd21-3.2G0481900	0	Mesophyll	4.57951e-70	-1.90742	0.169	0.251	1.78912e-65
BdiBd21-3.1G0595500	0	Mesophyll	5.14991e-70	-1.90072	0.183	0.26	2.01197e-65
BdiBd21-3.2G0333600	0	Mesophyll	6.58332e-70	-0.639279	0.772	0.721	2.57197e-65
BdiBd21-3.2G0486900	0	Mesophyll	1.04858e-69	0.221188	0.347	0.231	4.09659e-65
BdiBd21-3.4G0499900	0	Mesophyll	1.06981e-69	0.167786	0.387	0.263	4.17955e-65
BdiBd21-3.3G0786700	0	Mesophyll	1.17022e-69	-1.24583	0.487	0.506	4.57183e-65
BdiBd21-3.4G0486300	0	Mesophyll	1.34651e-69	-1.20184	0.545	0.558	5.26053e-65
BdiBd21-3.3G0450300	0	Mesophyll	1.4612e-69	0.205285	0.273	0.172	5.7086e-65
BdiBd21-3.3G0319800	0	Mesophyll	1.59855e-69	-0.884101	0.682	0.653	6.2452e-65
BdiBd21-3.3G0617100	0	Mesophyll	2.44852e-69	-1.40187	0.412	0.453	9.56587e-65
BdiBd21-3.2G0693100	0	Mesophyll	4.03643e-69	0.100719	0.362	0.241	1.57695e-64
BdiBd21-3.4G0394300	0	Mesophyll	4.16708e-69	0.112717	0.355	0.237	1.628e-64
BdiBd21-3.3G0446000	0	Mesophyll	4.33439e-69	-0.158518	0.351	0.223	1.69336e-64
BdiBd21-3.1G0446900	0	Mesophyll	5.08383e-69	-0.739185	0.796	0.73	1.98615e-64
BdiBd21-3.4G0394600	0	Mesophyll	6.06945e-69	0.190808	0.281	0.18	2.37121e-64
BdiBd21-3.3G0268600	0	Mesophyll	1.04848e-68	0.153654	0.343	0.227	4.09621e-64
BdiBd21-3.2G0341000	0	Mesophyll	1.06781e-68	0.109561	0.382	0.257	4.17171e-64
BdiBd21-3.1G0921000	0	Mesophyll	1.242e-68	-1.59217	0.279	0.348	4.85225e-64
BdiBd21-3.1G0843200	0	Mesophyll	1.70463e-68	-1.44615	0.25	0.33	6.65967e-64
BdiBd21-3.2G0458700	0	Mesophyll	2.82202e-68	0.142946	0.293	0.188	1.10251e-63
BdiBd21-3.1G0861000	0	Mesophyll	3.15457e-68	0.195139	0.367	0.249	1.23243e-63
BdiBd21-3.2G0386500	0	Mesophyll	6.55487e-68	-0.158602	0.323	0.198	2.56086e-63
BdiBd21-3.3G0759400	0	Mesophyll	7.60279e-68	-0.114851	0.434	0.288	2.97026e-63
BdiBd21-3.1G0514500	0	Mesophyll	8.25559e-68	0.119556	0.526	0.373	3.22529e-63
BdiBd21-3.3G0691700	0	Mesophyll	1.45463e-67	0.170357	0.332	0.22	5.68294e-63
BdiBd21-3.2G0152900	0	Mesophyll	1.77075e-67	0.103187	0.378	0.254	6.91795e-63
BdiBd21-3.2G0630700	0	Mesophyll	1.90772e-67	-0.190039	0.32	0.204	7.4531e-63
BdiBd21-3.1G0989500	0	Mesophyll	1.92117e-67	0.343246	0.259	0.163	7.50565e-63
BdiBd21-3.2G0677200	0	Mesophyll	2.03748e-67	-0.570388	0.782	0.716	7.96003e-63
BdiBd21-3.1G0961100	0	Mesophyll	2.33906e-67	-1.40836	0.499	0.517	9.13825e-63
BdiBd21-3.3G0377400	0	Mesophyll	2.47741e-67	0.125049	0.559	0.405	9.67874e-63
BdiBd21-3.1G0732500	0	Mesophyll	3.1221e-67	-0.719183	0.787	0.76	1.21974e-62
BdiBd21-3.4G0231900	0	Mesophyll	3.14587e-67	0.198318	0.282	0.181	1.22903e-62
BdiBd21-3.1G0055900	0	Mesophyll	3.36172e-67	0.100992	0.49	0.344	1.31336e-62
BdiBd21-3.2G0446900	0	Mesophyll	3.78256e-67	0.15006	0.271	0.172	1.47777e-62
BdiBd21-3.5G0336700	0	Mesophyll	4.22847e-67	0.133111	0.739	0.57	1.65198e-62
BdiBd21-3.5G0337500	0	Mesophyll	6.39723e-67	-1.8577	0.176	0.257	2.49927e-62
BdiBd21-3.3G0485000	0	Mesophyll	9.63231e-67	0.158296	0.315	0.208	3.76315e-62
BdiBd21-3.2G0543700	0	Mesophyll	3.31906e-66	0.11857	0.83	0.651	1.29669e-61
BdiBd21-3.1G0337700	0	Mesophyll	4.17692e-66	-0.532163	0.829	0.815	1.63184e-61
BdiBd21-3.3G0552300	0	Mesophyll	5.24051e-66	0.136552	0.276	0.176	2.04736e-61
BdiBd21-3.4G0545100	0	Mesophyll	5.30082e-66	-1.06958	0.52	0.548	2.07092e-61
BdiBd21-3.2G0019300	0	Mesophyll	5.79012e-66	-1.59504	0.347	0.407	2.26208e-61
BdiBd21-3.5G0297700	0	Mesophyll	6.79883e-66	0.128768	0.42	0.29	2.65617e-61
BdiBd21-3.4G0297100	0	Mesophyll	9.11206e-66	0.111923	0.682	0.506	3.5599e-61
BdiBd21-3.1G0317100	0	Mesophyll	1.3042e-65	-0.936848	0.584	0.577	5.09524e-61
BdiBd21-3.5G0313200	0	Mesophyll	1.37372e-65	-0.118646	0.626	0.439	5.36686e-61
BdiBd21-3.1G0235600	0	Mesophyll	2.0217e-65	-0.131652	0.405	0.275	7.89836e-61
BdiBd21-3.2G0522700	0	Mesophyll	2.0836e-65	-0.447246	0.868	0.782	8.14019e-61
BdiBd21-3.4G0578600	0	Mesophyll	2.36148e-65	0.112019	0.916	0.774	9.22582e-61
BdiBd21-3.1G0278600	0	Mesophyll	4.76721e-65	0.178959	0.823	0.665	1.86245e-60
BdiBd21-3.1G0737100	0	Mesophyll	5.84703e-65	0.122481	0.454	0.318	2.28432e-60
BdiBd21-3.1G0380300	0	Mesophyll	8.17564e-65	-0.867931	0.828	0.761	3.19406e-60
BdiBd21-3.1G0830200	0	Mesophyll	8.60477e-65	-1.82805	0.237	0.312	3.36171e-60
BdiBd21-3.2G0655700	0	Mesophyll	8.92349e-65	0.214266	0.268	0.172	3.48623e-60
BdiBd21-3.3G0297900	0	Mesophyll	1.33872e-64	-0.125424	0.413	0.28	5.2301e-60
BdiBd21-3.5G0085500	0	Mesophyll	1.62126e-64	-1.42145	0.288	0.353	6.33395e-60
BdiBd21-3.3G0781100	0	Mesophyll	2.20637e-64	0.127212	0.837	0.668	8.61986e-60
BdiBd21-3.2G0410200	0	Mesophyll	2.26751e-64	0.187819	0.252	0.159	8.85871e-60
BdiBd21-3.5G0291500	0	Mesophyll	2.75942e-64	0.142731	0.332	0.221	1.07805e-59
BdiBd21-3.4G0597300	0	Mesophyll	2.92463e-64	0.149785	0.341	0.228	1.1426e-59
BdiBd21-3.1G0001100	0	Mesophyll	2.94698e-64	0.15226	0.255	0.162	1.15132e-59
BdiBd21-3.3G0017400	0	Mesophyll	4.4627e-64	0.14524	0.25	0.157	1.74349e-59
BdiBd21-3.3G0044000	0	Mesophyll	9.02877e-64	0.118959	0.651	0.481	3.52736e-59
BdiBd21-3.1G0570400	0	Mesophyll	1.41049e-63	-1.45155	0.341	0.398	5.5105e-59
BdiBd21-3.2G0650200	0	Mesophyll	1.47708e-63	0.164327	0.254	0.161	5.77065e-59
BdiBd21-3.2G0463500	0	Mesophyll	1.48682e-63	-0.579291	0.919	0.888	5.8087e-59
BdiBd21-3.1G0129100	0	Mesophyll	2.83958e-63	-0.113125	0.704	0.562	1.10937e-58
BdiBd21-3.1G0660700	0	Mesophyll	5.34146e-63	0.114945	0.298	0.194	2.0868e-58
BdiBd21-3.2G0660400	0	Mesophyll	6.7971e-63	0.151519	0.954	0.837	2.65549e-58
BdiBd21-3.2G0565600	0	Mesophyll	1.13901e-62	-2.02332	0.196	0.27	4.44987e-58
BdiBd21-3.1G0049600	0	Mesophyll	1.26965e-62	-1.14999	0.527	0.542	4.96026e-58
BdiBd21-3.2G0581300	0	Mesophyll	1.6401e-62	-0.594518	0.799	0.713	6.40755e-58
BdiBd21-3.5G0249600	0	Mesophyll	2.69679e-62	0.112733	0.305	0.201	1.05358e-57
BdiBd21-3.1G0140400	0	Mesophyll	2.72497e-62	-1.62537	0.185	0.264	1.06459e-57
BdiBd21-3.1G0328700	0	Mesophyll	2.87584e-62	-1.16441	0.39	0.435	1.12353e-57
BdiBd21-3.1G0289000	0	Mesophyll	3.33716e-62	0.131238	0.4	0.276	1.30376e-57
BdiBd21-3.2G0627300	0	Mesophyll	3.60908e-62	-1.01511	0.651	0.618	1.41e-57
BdiBd21-3.4G0240400	0	Mesophyll	4.30571e-62	-0.416955	0.877	0.794	1.68215e-57
BdiBd21-3.4G0543900	0	Mesophyll	7.31088e-62	-1.40139	0.324	0.378	2.85621e-57
BdiBd21-3.3G0313700	0	Mesophyll	8.32953e-62	0.226538	0.262	0.168	3.25418e-57
BdiBd21-3.1G0823600	0	Mesophyll	8.40935e-62	0.125779	0.269	0.174	3.28536e-57
BdiBd21-3.3G0719200	0	Mesophyll	9.97805e-62	0.138645	0.407	0.284	3.89822e-57
BdiBd21-3.3G0048300	0	Mesophyll	1.05952e-61	-0.811083	0.602	0.585	4.13934e-57
BdiBd21-3.1G0720500	0	Mesophyll	1.35982e-61	-1.17272	0.413	0.454	5.31255e-57
BdiBd21-3.3G0369300	0	Mesophyll	1.52127e-61	0.147963	0.765	0.589	5.94328e-57
BdiBd21-3.5G0181900	0	Mesophyll	1.66101e-61	-0.128789	0.26	0.16	6.48924e-57
BdiBd21-3.3G0671300	0	Mesophyll	1.97307e-61	0.110394	0.426	0.297	7.70837e-57
BdiBd21-3.1G0637401	0	Mesophyll	2.89618e-61	-0.106528	0.572	0.408	1.13148e-56
BdiBd21-3.4G0054500	0	Mesophyll	3.1388e-61	0.122547	0.971	0.882	1.22627e-56
BdiBd21-3.1G0848200	0	Mesophyll	3.70466e-61	-0.192075	0.469	0.325	1.44734e-56
BdiBd21-3.1G0836000	0	Mesophyll	5.26448e-61	0.110737	0.795	0.611	2.05673e-56
BdiBd21-3.2G0136700	0	Mesophyll	5.62894e-61	-0.213857	0.515	0.358	2.19911e-56
BdiBd21-3.2G0654100	0	Mesophyll	5.66809e-61	-0.139559	0.255	0.16	2.21441e-56
BdiBd21-3.3G0003000	0	Mesophyll	6.88521e-61	0.130849	0.781	0.605	2.68992e-56
BdiBd21-3.2G0429300	0	Mesophyll	9.8601e-61	-0.13402	0.314	0.205	3.85215e-56
BdiBd21-3.1G0049200	0	Mesophyll	1.64015e-60	-0.497356	0.87	0.775	6.40775e-56
BdiBd21-3.1G0111200	0	Mesophyll	2.75076e-60	-0.445348	0.929	0.881	1.07467e-55
BdiBd21-3.3G0296400	0	Mesophyll	2.98586e-60	0.107674	0.54	0.393	1.16651e-55
BdiBd21-3.3G0650800	0	Mesophyll	3.70114e-60	-1.61814	0.253	0.319	1.44596e-55
BdiBd21-3.1G0949000	0	Mesophyll	4.03127e-60	-0.121075	0.303	0.197	1.57494e-55
BdiBd21-3.1G0342900	0	Mesophyll	1.24732e-59	-0.115497	0.463	0.318	4.87302e-55
BdiBd21-3.2G0066700	0	Mesophyll	1.41594e-59	-1.46374	0.258	0.327	5.53181e-55
BdiBd21-3.1G0265200	0	Mesophyll	4.44974e-59	0.120227	0.254	0.163	1.73843e-54
BdiBd21-3.2G0487500	0	Mesophyll	9.64243e-59	0.144454	0.277	0.182	3.7671e-54
BdiBd21-3.3G0394800	0	Mesophyll	2.14348e-58	-0.154204	0.457	0.299	8.37416e-54
BdiBd21-3.2G0695000	0	Mesophyll	2.33635e-58	-0.820746	0.628	0.597	9.12764e-54
BdiBd21-3.3G0649800	0	Mesophyll	2.47668e-58	0.115082	0.786	0.61	9.67589e-54
BdiBd21-3.3G0030500	0	Mesophyll	3.26096e-58	-0.695924	0.858	0.781	1.27399e-53
BdiBd21-3.4G0093200	0	Mesophyll	3.83555e-58	-0.12178	0.324	0.212	1.49847e-53
BdiBd21-3.3G0784000	0	Mesophyll	5.37637e-58	-0.218488	0.468	0.328	2.10044e-53
BdiBd21-3.3G0481400	0	Mesophyll	6.80829e-58	0.123159	0.309	0.205	2.65986e-53
BdiBd21-3.4G0396400	0	Mesophyll	1.6284e-57	-0.741223	0.78	0.737	6.36182e-53
BdiBd21-3.2G0178700	0	Mesophyll	1.72785e-57	0.101945	0.72	0.546	6.75036e-53
BdiBd21-3.1G0225100	0	Mesophyll	2.58324e-57	0.107307	0.989	0.918	1.00922e-52
BdiBd21-3.3G0303800	0	Mesophyll	3.04173e-57	-1.32813	0.34	0.392	1.18834e-52
BdiBd21-3.3G0265500	0	Mesophyll	3.11655e-57	-1.28466	0.344	0.39	1.21758e-52
BdiBd21-3.2G0254200	0	Mesophyll	3.21789e-57	-1.1164	0.497	0.507	1.25716e-52
BdiBd21-3.4G0113200	0	Mesophyll	3.35825e-57	-1.13219	0.629	0.621	1.312e-52
BdiBd21-3.1G0710000	0	Mesophyll	4.6172e-57	-1.09446	0.708	0.654	1.80385e-52
BdiBd21-3.1G0858800	0	Mesophyll	4.63831e-57	-0.583198	0.795	0.735	1.8121e-52
BdiBd21-3.3G0094800	0	Mesophyll	4.68795e-57	-0.223143	0.322	0.202	1.83149e-52
BdiBd21-3.2G0598300	0	Mesophyll	5.49667e-57	0.127343	0.874	0.711	2.14744e-52
BdiBd21-3.1G0397700	0	Mesophyll	6.00547e-57	-1.46595	0.224	0.292	2.34622e-52
BdiBd21-3.1G0277200	0	Mesophyll	7.12829e-57	0.100128	0.841	0.662	2.78488e-52
BdiBd21-3.1G0019400	0	Mesophyll	7.77331e-57	-0.154377	0.41	0.276	3.03688e-52
BdiBd21-3.1G0597600	0	Mesophyll	8.533e-57	0.109986	0.817	0.64	3.33367e-52
BdiBd21-3.1G0437300	0	Mesophyll	9.40398e-57	0.130449	0.361	0.25	3.67395e-52
BdiBd21-3.1G0723100	0	Mesophyll	1.80377e-56	0.159422	0.268	0.176	7.04697e-52
BdiBd21-3.1G1038900	0	Mesophyll	2.035e-56	0.120505	0.835	0.664	7.95033e-52
BdiBd21-3.2G0761100	0	Mesophyll	3.28946e-56	-1.49075	0.217	0.288	1.28513e-51
BdiBd21-3.3G0696700	0	Mesophyll	7.05301e-56	0.127102	0.289	0.193	2.75547e-51
BdiBd21-3.1G0758300	0	Mesophyll	8.60615e-56	-1.40496	0.278	0.341	3.36225e-51
BdiBd21-3.5G0261500	0	Mesophyll	1.08163e-55	-1.05935	0.579	0.57	4.22573e-51
BdiBd21-3.1G0939900	0	Mesophyll	1.27244e-55	-1.29448	0.545	0.57	4.97115e-51
BdiBd21-3.1G0010300	0	Mesophyll	1.28828e-55	-0.179061	0.394	0.267	5.03306e-51
BdiBd21-3.4G0601700	0	Mesophyll	1.53428e-55	-0.826007	0.642	0.618	5.99413e-51
BdiBd21-3.3G0706300	0	Mesophyll	3.57715e-55	-0.172587	0.368	0.25	1.39752e-50
BdiBd21-3.1G0715600	0	Mesophyll	7.20843e-55	-0.393247	0.878	0.788	2.81619e-50
BdiBd21-3.4G0055300	0	Mesophyll	7.75261e-55	-0.156759	0.855	0.662	3.02879e-50
BdiBd21-3.3G0654700	0	Mesophyll	1.34243e-54	-1.26656	0.469	0.486	5.2446e-50
BdiBd21-3.1G0567000	0	Mesophyll	1.43002e-54	0.108859	0.291	0.197	5.58682e-50
BdiBd21-3.2G0474400	0	Mesophyll	1.9791e-54	-1.10227	0.521	0.523	7.73196e-50
BdiBd21-3.1G0975300	0	Mesophyll	3.01799e-54	-1.43006	0.323	0.371	1.17907e-49
BdiBd21-3.4G0616100	0	Mesophyll	3.01918e-54	-0.849647	0.69	0.651	1.17953e-49
BdiBd21-3.3G0572100	0	Mesophyll	3.32326e-54	-1.4532	0.295	0.349	1.29833e-49
BdiBd21-3.1G0201800	0	Mesophyll	3.97208e-54	-0.323422	0.982	0.949	1.55181e-49
BdiBd21-3.2G0683600	0	Mesophyll	8.52159e-54	0.146017	0.845	0.669	3.32922e-49
BdiBd21-3.3G0540800	0	Mesophyll	1.01707e-53	-0.128013	0.468	0.328	3.97348e-49
BdiBd21-3.2G0448100	0	Mesophyll	1.06478e-53	-0.176663	0.33	0.221	4.15988e-49
BdiBd21-3.3G0712300	0	Mesophyll	1.30835e-53	-0.108625	0.328	0.218	5.11146e-49
BdiBd21-3.3G0225700	0	Mesophyll	1.33784e-53	-0.159443	0.672	0.48	5.22668e-49
BdiBd21-3.4G0508100	0	Mesophyll	1.42031e-53	-1.12109	0.487	0.495	5.54885e-49
BdiBd21-3.3G0351000	0	Mesophyll	1.52317e-53	-0.108224	0.602	0.431	5.95071e-49
BdiBd21-3.3G0414900	0	Mesophyll	2.82343e-53	-0.692908	0.717	0.679	1.10306e-48
BdiBd21-3.3G0186800	0	Mesophyll	2.96136e-53	-0.439686	0.893	0.822	1.15694e-48
BdiBd21-3.1G0146300	0	Mesophyll	3.16322e-53	-0.700844	0.776	0.696	1.23581e-48
BdiBd21-3.2G0163000	0	Mesophyll	5.78978e-53	-2.22291	0.197	0.265	2.26195e-48
BdiBd21-3.5G0143500	0	Mesophyll	6.46642e-53	-1.21304	0.426	0.45	2.5263e-48
BdiBd21-3.2G0025900	0	Mesophyll	6.66282e-53	-1.6286	0.42	0.473	2.60303e-48
BdiBd21-3.4G0132200	0	Mesophyll	6.68376e-53	-1.55089	0.507	0.538	2.61121e-48
BdiBd21-3.4G0405900	0	Mesophyll	6.7749e-53	0.185852	0.256	0.17	2.64682e-48
BdiBd21-3.3G0078900	0	Mesophyll	1.03723e-52	-0.533667	0.767	0.732	4.05226e-48
BdiBd21-3.5G0249900	0	Mesophyll	1.31098e-52	-1.97737	0.186	0.254	5.12174e-48
BdiBd21-3.2G0486700	0	Mesophyll	1.50355e-52	-0.707703	0.866	0.811	5.87408e-48
BdiBd21-3.3G0192500	0	Mesophyll	2.03552e-52	-0.953894	0.593	0.592	7.95237e-48
BdiBd21-3.3G0704600	0	Mesophyll	2.07892e-52	-0.11354	0.605	0.431	8.12192e-48
BdiBd21-3.2G0118600	0	Mesophyll	2.28064e-52	-0.184826	0.455	0.314	8.91001e-48
BdiBd21-3.1G0861900	0	Mesophyll	3.43015e-52	0.104741	0.823	0.657	1.34009e-47
BdiBd21-3.3G0321400	0	Mesophyll	3.53121e-52	-1.74711	0.211	0.276	1.37957e-47
BdiBd21-3.1G1025600	0	Mesophyll	3.62621e-52	-0.958336	0.474	0.486	1.41669e-47
BdiBd21-3.1G0968600	0	Mesophyll	4.22356e-52	-1.57161	0.223	0.286	1.65006e-47
BdiBd21-3.2G0288000	0	Mesophyll	4.24694e-52	-0.940799	0.599	0.576	1.6592e-47
BdiBd21-3.3G0084801	0	Mesophyll	4.98327e-52	-1.75281	0.24	0.306	1.94686e-47
BdiBd21-3.1G1016400	0	Mesophyll	9.64807e-52	-0.62755	0.771	0.707	3.76931e-47
BdiBd21-3.2G0028700	0	Mesophyll	1.60181e-51	-0.136761	0.505	0.366	6.25797e-47
BdiBd21-3.1G0695700	0	Mesophyll	1.72534e-51	-0.909819	0.522	0.523	6.74055e-47
BdiBd21-3.1G0854800	0	Mesophyll	2.10634e-51	-1.10269	0.454	0.472	8.22903e-47
BdiBd21-3.4G0577000	0	Mesophyll	2.17431e-51	-0.400058	0.898	0.809	8.49459e-47
BdiBd21-3.5G0018700	0	Mesophyll	2.39785e-51	0.111707	0.271	0.182	9.36794e-47
BdiBd21-3.1G0369100	0	Mesophyll	2.6185e-51	-0.18096	0.293	0.187	1.023e-46
BdiBd21-3.2G0743200	0	Mesophyll	1.04374e-50	-1.46608	0.238	0.301	4.07767e-46
BdiBd21-3.5G0320300	0	Mesophyll	1.04446e-50	-0.458161	0.94	0.867	4.08048e-46
BdiBd21-3.2G0120300	0	Mesophyll	1.11625e-50	-0.110734	0.367	0.254	4.36095e-46
BdiBd21-3.2G0036700	0	Mesophyll	1.22728e-50	-0.149922	0.308	0.205	4.79473e-46
BdiBd21-3.3G0522300	0	Mesophyll	1.25297e-50	-0.13916	0.566	0.404	4.89511e-46
BdiBd21-3.5G0346200	0	Mesophyll	1.27621e-50	-0.889287	0.768	0.752	4.9859e-46
BdiBd21-3.3G0454900	0	Mesophyll	1.29899e-50	0.109308	0.291	0.198	5.0749e-46
BdiBd21-3.3G0620500	0	Mesophyll	1.64077e-50	0.128525	0.896	0.818	6.41014e-46
BdiBd21-3.3G0767300	0	Mesophyll	1.71673e-50	-1.24749	0.335	0.381	6.7069e-46
BdiBd21-3.4G0235300	0	Mesophyll	2.52997e-50	-0.176515	0.34	0.231	9.88409e-46
BdiBd21-3.4G0431800	0	Mesophyll	4.1898e-50	-0.150203	0.331	0.226	1.63687e-45
BdiBd21-3.3G0223900	0	Mesophyll	4.6258e-50	-0.13791	0.888	0.697	1.80721e-45
BdiBd21-3.3G0773300	0	Mesophyll	5.02963e-50	-0.314981	0.368	0.254	1.96498e-45
BdiBd21-3.3G0789000	0	Mesophyll	7.0249e-50	-0.173371	0.381	0.264	2.74449e-45
BdiBd21-3.4G0290300	0	Mesophyll	1.09823e-49	-1.33098	0.371	0.406	4.29058e-45
BdiBd21-3.2G0530400	0	Mesophyll	1.20595e-49	-0.149854	0.309	0.209	4.71141e-45
BdiBd21-3.1G0856000	0	Mesophyll	1.496e-49	-0.11359	0.253	0.166	5.84459e-45
BdiBd21-3.4G0575200	0	Mesophyll	2.05814e-49	-0.124233	0.284	0.191	8.04074e-45
BdiBd21-3.4G0461066	0	Mesophyll	4.94131e-49	-0.10032	0.272	0.181	1.93047e-44
BdiBd21-3.1G0024000	0	Mesophyll	6.74043e-49	-1.58725	0.377	0.417	2.63335e-44
BdiBd21-3.1G0936500	0	Mesophyll	6.80479e-49	-0.106293	0.276	0.186	2.65849e-44
BdiBd21-3.2G0561400	0	Mesophyll	6.87262e-49	-0.842788	0.58	0.564	2.685e-44
BdiBd21-3.1G0883200	0	Mesophyll	7.47155e-49	-0.466024	0.859	0.79	2.91898e-44
BdiBd21-3.1G0779800	0	Mesophyll	7.9247e-49	-0.127209	0.377	0.264	3.09602e-44
[truncated: 102,495 more rows]

## Sheet: markers_all_g2m_phase
Gene	p_val	avg_log2FC	pct.1	pct.2	p_val_adj
BdiBd21-3.1G0657800	0	2.64743	0.229	0.052	0
BdiBd21-3.2G0361800	0	1.37247	0.334	0.159	0
BdiBd21-3.2G0402400	0	2.56033	0.165	0.029	0
BdiBd21-3.1G0972200	0	2.71171	0.1	0.019	0
BdiBd21-3.2G0100400	0	1.911	0.097	0.025	0
BdiBd21-3.2G0186800	7.84745e-228	0.476109	0.681	0.547	3.06584e-223
BdiBd21-3.2G0574800	1.35878e-158	1.21847	0.087	0.036	5.30847e-154
BdiBd21-3.1G0581100	1.72718e-154	0.997336	0.118	0.056	6.74776e-150
BdiBd21-3.5G0066700	3.33179e-153	0.42102	0.566	0.454	1.30167e-148
BdiBd21-3.1G0138700	1.04989e-150	0.781361	0.133	0.068	4.10172e-146
BdiBd21-3.4G0029100	5.46908e-144	0.629242	0.293	0.199	2.13666e-139
BdiBd21-3.1G0596000	6.57117e-143	1.86433	0.041	0.011	2.56722e-138
BdiBd21-3.2G0732400	1.14404e-141	1.36483	0.074	0.03	4.46953e-137
BdiBd21-3.2G0805500	6.7415e-136	0.979453	0.14	0.076	2.63377e-131
BdiBd21-3.5G0336700	3.52281e-134	0.39477	0.642	0.566	1.37629e-129
BdiBd21-3.4G0017600	6.74627e-131	0.709878	0.209	0.133	2.63563e-126
BdiBd21-3.2G0089600	1.05819e-123	0.771732	0.156	0.09	4.13415e-119
BdiBd21-3.4G0052400	1.58479e-118	0.784053	0.202	0.126	6.19145e-114
BdiBd21-3.5G0242800	5.26502e-111	0.746349	0.158	0.095	2.05694e-106
BdiBd21-3.2G0307300	1.47932e-109	0.968644	0.086	0.042	5.7794e-105
BdiBd21-3.3G0467400	2.23883e-106	0.388884	0.547	0.456	8.74667e-102
BdiBd21-3.3G0614000	2.3542e-103	0.781587	0.121	0.069	9.19739e-99
BdiBd21-3.3G0600600	8.87686e-100	0.53162	0.291	0.211	3.46801e-95
BdiBd21-3.1G1047200	1.78497e-95	1.11011	0.057	0.024	6.97351e-91
BdiBd21-3.3G0563200	1.79559e-94	1.27579	0.039	0.013	7.015e-90
BdiBd21-3.3G0057300	1.14474e-90	0.74491	0.135	0.081	4.47226e-86
BdiBd21-3.1G0304400	7.23631e-90	0.587846	0.203	0.14	2.82708e-85
BdiBd21-3.2G0730700	1.49264e-87	0.359419	0.513	0.434	5.83144e-83
BdiBd21-3.1G0086900	2.6882e-84	1.03433	0.042	0.016	1.05022e-79
BdiBd21-3.3G0684700	1.67753e-82	1.16395	0.04	0.015	6.55376e-78
BdiBd21-3.3G0786500	2.08382e-82	2.13873	0.026	0.008	8.14105e-78
BdiBd21-3.4G0448700	6.14078e-82	0.832338	0.089	0.049	2.39908e-77
BdiBd21-3.3G0503400	3.35753e-81	0.166088	0.438	0.343	1.31172e-76
BdiBd21-3.1G0486100	1.90958e-79	0.404858	0.379	0.306	7.46033e-75
BdiBd21-3.3G0333600	2.44442e-78	0.462528	0.257	0.189	9.54985e-74
BdiBd21-3.2G0634400	1.78482e-76	0.763878	0.088	0.049	6.97293e-72
BdiBd21-3.1G0677600	1.67199e-75	0.384396	0.37	0.293	6.53214e-71
BdiBd21-3.1G0124800	7.19174e-75	0.891546	0.078	0.042	2.80967e-70
BdiBd21-3.1G0403400	2.67147e-74	0.878481	0.071	0.037	1.04369e-69
BdiBd21-3.1G0656800	1.92756e-71	0.288151	0.299	0.225	7.53058e-67
BdiBd21-3.2G0289600	9.0721e-69	1.08572	0.045	0.02	3.54429e-64
BdiBd21-3.1G0973400	1.12713e-68	0.219619	0.734	0.683	4.40348e-64
BdiBd21-3.2G0693400	3.39672e-68	0.504695	0.203	0.147	1.32703e-63
BdiBd21-3.4G0096900	3.22249e-67	0.418686	0.369	0.306	1.25896e-62
BdiBd21-3.5G0339100	9.34745e-66	0.411312	0.193	0.136	3.65186e-61
BdiBd21-3.1G0458800	9.47205e-66	0.477653	0.225	0.166	3.70054e-61
BdiBd21-3.1G0905700	2.87742e-65	0.447875	0.172	0.12	1.12415e-60
BdiBd21-3.2G0313200	6.06509e-65	1.334	0.025	0.008	2.36951e-60
BdiBd21-3.1G0544800	2.7189e-64	0.522271	0.194	0.141	1.06222e-59
BdiBd21-3.3G0434100	4.1725e-64	0.417731	0.128	0.083	1.63011e-59
BdiBd21-3.2G0104500	4.40107e-64	3.0365	0.01	0.001	1.71941e-59
BdiBd21-3.1G0268700	2.88352e-63	0.53788	0.11	0.069	1.12653e-58
BdiBd21-3.5G0229100	4.95449e-63	0.244592	0.695	0.642	1.93562e-58
BdiBd21-3.4G0102000	2.12235e-62	0.525968	0.109	0.069	8.29161e-58
BdiBd21-3.4G0575200	6.62344e-62	0.419074	0.243	0.185	2.58765e-57
BdiBd21-3.3G0189100	1.3389e-55	0.585511	0.116	0.076	5.23082e-51
BdiBd21-3.1G0605000	3.90678e-55	0.364895	0.39	0.331	1.5263e-50
BdiBd21-3.3G0691200	2.85401e-54	1.01259	0.05	0.026	1.11501e-49
BdiBd21-3.1G0853200	1.27751e-53	0.396293	0.282	0.224	4.99098e-49
BdiBd21-3.3G0677200	6.432e-52	0.555458	0.095	0.061	2.51286e-47
BdiBd21-3.3G0510700	1.27342e-51	0.357316	0.387	0.329	4.97501e-47
BdiBd21-3.1G0300700	1.85583e-51	0.468673	0.133	0.092	7.25035e-47
BdiBd21-3.5G0028800	3.05491e-51	0.384432	0.206	0.155	1.19349e-46
BdiBd21-3.3G0509900	7.28634e-51	0.904532	0.042	0.021	2.84663e-46
BdiBd21-3.4G0446600	1.26972e-50	0.528258	0.137	0.095	4.96053e-46
BdiBd21-3.3G0047600	1.33528e-49	0.524851	0.145	0.103	5.21666e-45
BdiBd21-3.4G0470600	2.19004e-49	1.11633	0.027	0.011	8.55604e-45
BdiBd21-3.1G0065800	2.66938e-49	0.371612	0.222	0.171	1.04287e-44
BdiBd21-3.1G0125100	4.41519e-49	0.314152	0.242	0.188	1.72493e-44
BdiBd21-3.3G0091800	4.96619e-49	0.367686	0.241	0.188	1.94019e-44
BdiBd21-3.1G0054700	7.00305e-49	0.139089	0.898	0.877	2.73595e-44
BdiBd21-3.5G0020200	1.62031e-48	0.442083	0.193	0.145	6.33023e-44
BdiBd21-3.3G0764800	3.62959e-48	0.443361	0.205	0.157	1.41801e-43
BdiBd21-3.3G0007700	4.47243e-48	0.558351	0.117	0.08	1.74729e-43
BdiBd21-3.4G0581000	1.01305e-47	0.28432	0.547	0.504	3.95779e-43
BdiBd21-3.2G0147300	2.25246e-46	0.456297	0.084	0.053	8.79991e-42
BdiBd21-3.3G0518600	1.98873e-45	0.410765	0.26	0.211	7.76956e-41
BdiBd21-3.5G0014800	3.88534e-45	0.442086	0.181	0.137	1.51793e-40
BdiBd21-3.2G0240300	7.52114e-45	0.379423	0.225	0.177	2.93836e-40
BdiBd21-3.1G0656900	2.00776e-44	0.31894	0.156	0.112	7.84391e-40
BdiBd21-3.3G0498700	2.04712e-44	0.749886	0.031	0.014	7.99771e-40
BdiBd21-3.2G0267900	7.99626e-44	0.428475	0.143	0.104	3.12398e-39
BdiBd21-3.3G0753700	1.94956e-43	0.475961	0.116	0.08	7.61654e-39
BdiBd21-3.2G0189100	3.27717e-43	0.36764	0.285	0.234	1.28033e-38
BdiBd21-3.4G0496500	5.10169e-43	0.653522	0.073	0.044	1.99313e-38
BdiBd21-3.2G0025700	1.31488e-42	0.279154	0.222	0.173	5.13697e-38
BdiBd21-3.3G0762900	7.84631e-42	0.429147	0.177	0.136	3.0654e-37
BdiBd21-3.3G0440100	5.17011e-41	0.384923	0.392	0.338	2.01986e-36
BdiBd21-3.2G0108800	1.71014e-40	0.305617	0.185	0.141	6.68119e-36
BdiBd21-3.2G0699200	2.34024e-40	0.33827	0.261	0.212	9.14284e-36
BdiBd21-3.3G0486700	2.38818e-40	0.521253	0.053	0.031	9.33016e-36
BdiBd21-3.2G0307200	4.95906e-40	0.667763	0.066	0.041	1.9374e-35
BdiBd21-3.1G0443800	1.67269e-39	0.335733	0.189	0.147	6.53485e-35
BdiBd21-3.1G0413500	1.81785e-39	0.222817	0.377	0.319	7.10198e-35
BdiBd21-3.3G0448400	1.03703e-38	0.246545	0.334	0.28	4.05146e-34
BdiBd21-3.4G0254800	2.82279e-38	0.456699	0.156	0.118	1.10281e-33
BdiBd21-3.2G0556000	3.15257e-38	0.533246	0.075	0.048	1.23165e-33
BdiBd21-3.1G0570300	4.25468e-38	0.420429	0.162	0.123	1.66222e-33
BdiBd21-3.2G0505100	8.35405e-38	0.54177	0.086	0.058	3.26376e-33
BdiBd21-3.4G0490700	1.31193e-36	0.391368	0.204	0.162	5.12546e-32
BdiBd21-3.3G0756900	7.77501e-36	0.248824	0.128	0.093	3.03754e-31
BdiBd21-3.3G0060500	2.06e-35	0.272284	0.297	0.25	8.04799e-31
BdiBd21-3.3G0286500	3.98633e-35	0.468677	0.093	0.064	1.55738e-30
BdiBd21-3.1G0938700	6.49699e-35	0.411699	0.142	0.106	2.53824e-30
BdiBd21-3.1G0818900	3.01816e-34	1.27847	0.021	0.009	1.17913e-29
BdiBd21-3.2G0257600	5.36463e-34	0.392959	0.128	0.095	2.09585e-29
BdiBd21-3.3G0724600	4.60784e-33	0.270861	0.387	0.337	1.80019e-28
BdiBd21-3.4G0611400	5.45372e-33	0.728225	0.077	0.052	2.13066e-28
BdiBd21-3.4G0325000	5.82065e-33	0.542599	0.124	0.092	2.27401e-28
BdiBd21-3.1G0449900	2.71297e-32	0.321505	0.205	0.165	1.0599e-27
BdiBd21-3.1G0131000	7.78931e-32	0.413799	0.094	0.067	3.04313e-27
BdiBd21-3.3G0696000	8.63724e-32	0.400554	0.11	0.078	3.3744e-27
BdiBd21-3.4G0496700	9.20556e-32	0.146376	0.561	0.503	3.59643e-27
BdiBd21-3.3G0298300	9.56634e-32	0.424612	0.135	0.103	3.73738e-27
BdiBd21-3.1G0741600	1.01918e-30	0.272675	0.324	0.28	3.98174e-26
BdiBd21-3.3G0171000	2.58288e-30	0.374593	0.18	0.144	1.00908e-25
BdiBd21-3.3G0110900	2.82037e-30	1.07464	0.016	0.007	1.10186e-25
BdiBd21-3.5G0140700	3.13048e-30	0.354932	0.205	0.167	1.22302e-25
BdiBd21-3.2G0059800	6.00198e-30	0.259105	0.419	0.376	2.34485e-25
BdiBd21-3.1G0240400	8.72184e-30	2.043	0.014	0.006	3.40745e-25
BdiBd21-3.5G0245000	1.49217e-29	0.363524	0.131	0.1	5.82959e-25
BdiBd21-3.4G0366200	2.84629e-29	0.712195	0.045	0.027	1.11199e-24
BdiBd21-3.2G0395600	3.24707e-29	0.600539	0.067	0.045	1.26857e-24
BdiBd21-3.2G0007100	1.86393e-28	0.203153	0.176	0.139	7.28201e-24
BdiBd21-3.1G0425500	4.02806e-28	0.417182	0.194	0.159	1.57368e-23
BdiBd21-3.5G0036700	1.31249e-27	0.647445	0.05	0.032	5.12765e-23
BdiBd21-3.3G0213200	4.11812e-27	0.342546	0.108	0.081	1.60887e-22
BdiBd21-3.3G0642200	4.31403e-27	0.45862	0.06	0.04	1.6854e-22
BdiBd21-3.5G0014900	5.92978e-27	0.717381	0.037	0.022	2.31665e-22
BdiBd21-3.1G0400000	6.6124e-27	0.614114	0.054	0.035	2.58333e-22
BdiBd21-3.1G0980300	9.81044e-27	2.07404	0.018	0.008	3.83274e-22
BdiBd21-3.3G0071500	1.46696e-26	0.617586	0.054	0.036	5.73111e-22
BdiBd21-3.5G0134300	2.12781e-26	0.367362	0.136	0.106	8.31294e-22
BdiBd21-3.2G0591200	4.50204e-26	0.26527	0.32	0.279	1.75886e-21
BdiBd21-3.1G0015000	9.43668e-26	0.51251	0.065	0.044	3.68672e-21
BdiBd21-3.1G0230700	1.76893e-25	0.396044	0.128	0.099	6.91086e-21
BdiBd21-3.1G0099100	1.85722e-25	0.85161	0.017	0.008	7.25577e-21
BdiBd21-3.2G0746000	1.36592e-24	1.513	0.011	0.004	5.33638e-20
BdiBd21-3.1G0466000	3.66204e-24	0.455189	0.058	0.039	1.43069e-19
BdiBd21-3.3G0071300	4.09556e-24	0.275995	0.169	0.136	1.60005e-19
BdiBd21-3.1G0285700	4.19557e-24	0.19995	0.189	0.154	1.63912e-19
BdiBd21-3.1G0967800	4.19871e-24	0.357847	0.127	0.099	1.64035e-19
BdiBd21-3.1G0591800	5.26479e-24	0.43783	0.08	0.058	2.05685e-19
BdiBd21-3.1G0264400	5.34171e-24	0.390724	0.097	0.073	2.0869e-19
BdiBd21-3.1G0194600	8.04126e-24	0.390247	0.082	0.06	3.14156e-19
BdiBd21-3.3G0652800	1.14998e-23	0.186406	0.273	0.233	4.49274e-19
BdiBd21-3.2G0761800	1.30333e-23	0.149466	0.422	0.378	5.09185e-19
BdiBd21-3.1G0983800	1.56832e-23	0.310143	0.089	0.066	6.12712e-19
BdiBd21-3.2G0745900	3.31926e-23	0.32822	0.131	0.102	1.29677e-18
BdiBd21-3.1G0507400	4.31533e-23	0.329628	0.059	0.04	1.68591e-18
BdiBd21-3.2G0208800	5.09448e-23	0.301078	0.144	0.115	1.99031e-18
BdiBd21-3.4G0543800	6.66905e-23	0.377324	0.096	0.072	2.60547e-18
BdiBd21-3.4G0352600	8.83727e-23	0.309778	0.151	0.122	3.45254e-18
BdiBd21-3.2G0125800	1.71915e-22	0.122336	0.7	0.683	6.71637e-18
BdiBd21-3.5G0110400	5.82733e-22	0.102616	0.789	0.784	2.27662e-17
BdiBd21-3.3G0217300	5.98327e-22	0.351703	0.081	0.059	2.33755e-17
BdiBd21-3.3G0675300	6.10296e-22	0.320167	0.067	0.048	2.3843e-17
BdiBd21-3.4G0482600	1.04975e-21	0.216674	0.078	0.057	4.10115e-17
BdiBd21-3.4G0127400	1.68768e-21	0.264439	0.233	0.2	6.59343e-17
BdiBd21-3.2G0319000	2.12543e-21	0.325776	0.213	0.181	8.30363e-17
BdiBd21-3.2G0264100	2.34338e-21	0.491703	0.046	0.031	9.1551e-17
BdiBd21-3.2G0757500	2.88064e-21	0.29238	0.133	0.106	1.12541e-16
BdiBd21-3.5G0224600	7.84623e-21	0.298074	0.184	0.154	3.06537e-16
BdiBd21-3.1G0933300	1.02309e-20	0.357159	0.062	0.043	3.99701e-16
BdiBd21-3.4G0509400	1.07188e-20	0.429139	0.065	0.046	4.18761e-16
BdiBd21-3.3G0640600	2.38977e-20	0.53333	0.056	0.039	9.33636e-16
BdiBd21-3.2G0580800	2.80765e-20	0.371389	0.046	0.031	1.09689e-15
BdiBd21-3.2G0076400	3.2181e-20	0.374868	0.077	0.057	1.25725e-15
BdiBd21-3.3G0507700	3.2824e-20	0.988715	0.011	0.004	1.28237e-15
BdiBd21-3.1G0115800	3.35355e-20	0.258669	0.275	0.241	1.31017e-15
BdiBd21-3.3G0500000	4.31623e-20	0.410626	0.094	0.072	1.68627e-15
BdiBd21-3.2G0123500	5.29206e-20	0.229608	0.182	0.152	2.0675e-15
BdiBd21-3.1G0307900	6.15434e-20	0.218726	0.21	0.177	2.40438e-15
BdiBd21-3.5G0333700	7.12151e-20	0.26942	0.222	0.19	2.78223e-15
BdiBd21-3.2G0112900	7.40045e-20	0.379517	0.073	0.054	2.89121e-15
BdiBd21-3.1G1027100	8.12138e-20	0.663957	0.029	0.017	3.17286e-15
BdiBd21-3.3G0684300	1.01717e-19	0.245384	0.16	0.131	3.97386e-15
BdiBd21-3.2G0300000	1.10571e-19	1.59137	0.02	0.011	4.31977e-15
BdiBd21-3.1G0168500	1.36749e-19	0.711025	0.037	0.024	5.34249e-15
BdiBd21-3.1G0193000	2.11236e-19	0.594475	0.031	0.02	8.25256e-15
BdiBd21-3.2G0302300	2.20864e-19	0.177666	0.26	0.225	8.62873e-15
BdiBd21-3.1G0259700	2.35922e-19	0.589505	0.018	0.009	9.21701e-15
BdiBd21-3.3G0514200	2.94121e-19	0.14511	0.419	0.384	1.14907e-14
BdiBd21-3.1G0298800	3.96314e-19	2.23319	0.01	0.004	1.54832e-14
BdiBd21-3.2G0334700	7.30642e-19	0.351653	0.059	0.042	2.85447e-14
BdiBd21-3.1G0833900	1.04022e-18	0.862137	0.016	0.008	4.06393e-14
BdiBd21-3.2G0617600	1.55967e-18	0.434847	0.065	0.048	6.0933e-14
BdiBd21-3.3G0220700	1.67866e-18	0.358578	0.079	0.06	6.55817e-14
BdiBd21-3.4G0031800	1.86826e-18	0.428907	0.03	0.019	7.29892e-14
BdiBd21-3.1G0612400	2.2224e-18	0.130838	0.161	0.133	8.68248e-14
BdiBd21-3.3G0298200	3.37211e-18	0.357204	0.069	0.051	1.31742e-13
BdiBd21-3.1G0240100	3.42388e-18	0.312485	0.114	0.091	1.33764e-13
BdiBd21-3.1G0832400	3.46557e-18	0.31528	0.067	0.049	1.35393e-13
BdiBd21-3.4G0457000	3.48418e-18	0.179154	0.064	0.046	1.3612e-13
BdiBd21-3.2G0116100	1.10114e-17	0.308394	0.122	0.098	4.30192e-13
BdiBd21-3.4G0449100	1.33407e-17	0.373551	0.03	0.019	5.21195e-13
BdiBd21-3.1G0736700	1.45935e-17	0.316507	0.093	0.072	5.7014e-13
BdiBd21-3.3G0654400	3.21923e-17	0.153211	0.219	0.187	1.25769e-12
BdiBd21-3.4G0407700	8.10614e-17	0.164097	0.248	0.215	3.16691e-12
BdiBd21-3.3G0684100	8.2537e-17	0.22197	0.162	0.136	3.22455e-12
BdiBd21-3.1G1007500	8.39746e-17	0.201511	0.142	0.118	3.28072e-12
BdiBd21-3.1G0567500	1.0935e-16	0.235671	0.152	0.127	4.27209e-12
BdiBd21-3.1G0518700	1.16064e-16	0.255042	0.212	0.183	4.5344e-12
BdiBd21-3.4G0265500	6.36687e-16	0.356834	0.138	0.115	2.48741e-11
BdiBd21-3.5G0267300	1.12699e-15	0.438067	0.026	0.016	4.40292e-11
BdiBd21-3.2G0676800	2.15443e-15	0.636672	0.029	0.018	8.41692e-11
BdiBd21-3.5G0251700	2.44449e-15	0.2619	0.13	0.108	9.55014e-11
BdiBd21-3.4G0577100	3.70648e-15	0.26052	0.13	0.108	1.44805e-10
BdiBd21-3.3G0378000	4.59205e-15	0.24403	0.088	0.069	1.79402e-10
BdiBd21-3.2G0529400	5.24355e-15	0.212782	0.192	0.165	2.04855e-10
BdiBd21-3.2G0217500	1.10669e-14	0.183173	0.141	0.118	4.3236e-10
BdiBd21-3.1G0497500	1.33825e-14	0.130125	0.234	0.202	5.22828e-10
BdiBd21-3.1G0409900	1.34565e-14	0.207551	0.183	0.157	5.25717e-10
BdiBd21-3.3G0599700	1.35664e-14	0.282369	0.093	0.074	5.30014e-10
BdiBd21-3.3G0640400	1.7003e-14	0.466967	0.032	0.021	6.64271e-10
BdiBd21-3.3G0047000	1.90053e-14	0.152469	0.241	0.212	7.42501e-10
BdiBd21-3.1G0353900	2.724e-14	0.347407	0.035	0.024	1.06421e-09
BdiBd21-3.1G0518100	4.23157e-14	0.120409	0.127	0.103	1.65319e-09
BdiBd21-3.1G0419300	6.16327e-14	0.234572	0.156	0.132	2.40787e-09
BdiBd21-3.3G0528400	7.71472e-14	0.278722	0.044	0.031	3.01399e-09
BdiBd21-3.3G0220300	9.94036e-14	0.410581	0.053	0.04	3.8835e-09
BdiBd21-3.1G0490500	1.15848e-13	0.263067	0.049	0.036	4.52593e-09
BdiBd21-3.1G0639000	1.94244e-13	0.330448	0.068	0.053	7.58873e-09
BdiBd21-3.4G0497200	2.09309e-13	0.440284	0.053	0.039	8.17729e-09
BdiBd21-3.5G0166000	3.15553e-13	0.807003	0.015	0.008	1.2328e-08
BdiBd21-3.1G0604500	3.57985e-13	0.190266	0.09	0.072	1.39857e-08
BdiBd21-3.4G0496400	4.13481e-13	0.491193	0.015	0.009	1.61539e-08
BdiBd21-3.4G0523900	4.707e-13	0.254018	0.091	0.074	1.83893e-08
BdiBd21-3.1G0811500	4.91308e-13	0.238644	0.1	0.081	1.91944e-08
BdiBd21-3.3G0663100	5.65728e-13	0.704605	0.032	0.021	2.21019e-08
BdiBd21-3.5G0221400	7.75868e-13	0.613378	0.032	0.022	3.03116e-08
BdiBd21-3.2G0583600	8.13705e-13	0.805074	0.013	0.007	3.17898e-08
BdiBd21-3.3G0232700	8.17824e-13	0.224997	0.195	0.171	3.19507e-08
BdiBd21-3.1G0166900	1.28632e-12	0.537355	0.016	0.01	5.02539e-08
BdiBd21-3.2G0335000	1.32611e-12	0.188775	0.207	0.182	5.18083e-08
BdiBd21-3.5G0144500	1.78416e-12	0.422353	0.022	0.014	6.97034e-08
BdiBd21-3.3G0527700	1.88335e-12	0.543809	0.016	0.009	7.35787e-08
BdiBd21-3.5G0211300	2.36742e-12	0.495192	0.025	0.017	9.24903e-08
BdiBd21-3.2G0626500	2.47112e-12	0.102382	0.157	0.134	9.65418e-08
BdiBd21-3.1G0662900	3.71465e-12	0.353855	0.035	0.025	1.45124e-07
BdiBd21-3.1G0609500	4.06417e-12	0.868499	0.017	0.011	1.58779e-07
BdiBd21-3.4G0469500	4.31527e-12	0.282439	0.033	0.023	1.68589e-07
BdiBd21-3.2G0117900	4.54148e-12	0.231491	0.062	0.048	1.77427e-07
BdiBd21-3.3G0129700	5.18699e-12	0.373722	0.061	0.047	2.02645e-07
BdiBd21-3.2G0777900	6.47395e-12	0.617049	0.017	0.011	2.52924e-07
BdiBd21-3.4G0127300	7.31214e-12	0.797111	0.012	0.007	2.85671e-07
BdiBd21-3.3G0142100	8.17477e-12	0.255081	0.069	0.055	3.19372e-07
BdiBd21-3.2G0668000	1.54324e-11	0.196296	0.092	0.076	6.02912e-07
BdiBd21-3.3G0078900	1.60692e-11	0.114305	0.747	0.731	6.2779e-07
BdiBd21-3.1G0194900	2.87242e-11	0.564303	0.013	0.007	1.1222e-06
BdiBd21-3.4G0471300	4.88446e-11	0.377167	0.093	0.077	1.90826e-06
BdiBd21-3.1G0979900	4.92154e-11	0.326479	0.057	0.044	1.92275e-06
BdiBd21-3.1G0353700	7.13933e-11	0.399567	0.033	0.023	2.78919e-06
BdiBd21-3.1G0094100	7.50443e-11	0.201131	0.188	0.166	2.93183e-06
BdiBd21-3.5G0270600	8.00906e-11	0.108453	0.181	0.157	3.12898e-06
BdiBd21-3.3G0125400	1.19019e-10	0.116404	0.177	0.155	4.64982e-06
BdiBd21-3.1G0740300	1.48405e-10	0.346439	0.047	0.036	5.7979e-06
BdiBd21-3.5G0022200	1.86988e-10	0.360351	0.065	0.052	7.30526e-06
BdiBd21-3.4G0505400	1.94285e-10	0.283168	0.051	0.039	7.59031e-06
BdiBd21-3.3G0138200	2.08574e-10	0.352627	0.039	0.029	8.14855e-06
BdiBd21-3.4G0600900	2.62531e-10	0.261942	0.099	0.083	1.02566e-05
BdiBd21-3.1G0148400	2.81152e-10	0.118435	0.188	0.166	1.0984e-05
BdiBd21-3.2G0772500	4.19366e-10	0.458959	0.01	0.005	1.63838e-05
BdiBd21-3.1G0614000	4.55665e-10	0.144718	0.278	0.253	1.78019e-05
BdiBd21-3.2G0772400	5.13392e-10	0.440952	0.017	0.011	2.00572e-05
BdiBd21-3.1G0712300	5.40894e-10	0.351733	0.037	0.028	2.11316e-05
BdiBd21-3.1G0026100	6.70644e-10	0.338737	0.049	0.039	2.62007e-05
BdiBd21-3.1G0310800	8.45124e-10	0.198007	0.027	0.019	3.30173e-05
BdiBd21-3.2G0611900	1.08203e-09	0.136085	0.25	0.226	4.22727e-05
BdiBd21-3.3G0781000	1.29134e-09	0.229006	0.124	0.107	5.04501e-05
BdiBd21-3.2G0000100	1.55869e-09	0.289548	0.063	0.051	6.0895e-05
BdiBd21-3.2G0526900	1.74405e-09	0.502865	0.024	0.017	6.81367e-05
BdiBd21-3.1G0217800	2.56737e-09	0.207314	0.042	0.032	0.000100302
BdiBd21-3.1G0224800	3.23365e-09	0.102167	0.128	0.111	0.000126332
BdiBd21-3.4G0029300	3.66691e-09	0.3524	0.048	0.038	0.000143259
BdiBd21-3.3G0068200	6.11281e-09	0.169733	0.164	0.145	0.000238815
BdiBd21-3.2G0589900	6.81132e-09	0.169555	0.248	0.225	0.000266104
BdiBd21-3.4G0019800	8.28965e-09	0.175567	0.146	0.128	0.00032386
BdiBd21-3.2G0243900	8.98046e-09	0.132894	0.1	0.083	0.000350849
BdiBd21-3.4G0127500	1.08335e-08	0.151401	0.103	0.088	0.000423245
BdiBd21-3.1G0471100	1.65397e-08	0.123431	0.034	0.025	0.000646174
BdiBd21-3.2G0390100	3.66017e-08	0.169474	0.03	0.022	0.00142995
BdiBd21-3.5G0002500	4.11099e-08	0.391972	0.042	0.034	0.00160608
BdiBd21-3.1G0915800	4.50278e-08	0.255547	0.018	0.012	0.00175915
BdiBd21-3.1G0535700	4.61474e-08	0.320091	0.032	0.024	0.00180289
BdiBd21-3.4G0404500	4.99925e-08	0.210743	0.079	0.066	0.00195311
BdiBd21-3.3G0220100	5.30227e-08	0.173232	0.115	0.1	0.00207149
BdiBd21-3.1G0780400	7.68584e-08	0.130462	0.094	0.08	0.0030027
BdiBd21-3.1G0323700	8.02426e-08	0.19477	0.108	0.094	0.00313492
BdiBd21-3.4G0444600	8.86661e-08	0.226106	0.103	0.09	0.00346401
BdiBd21-3.5G0185400	1.028e-07	0.173426	0.123	0.108	0.00401617
BdiBd21-3.4G0085700	1.10547e-07	0.415486	0.038	0.029	0.00431884
BdiBd21-3.3G0770100	1.30985e-07	0.15099	0.17	0.153	0.00511731
BdiBd21-3.1G0626300	1.46576e-07	0.290636	0.085	0.073	0.00572642
BdiBd21-3.1G0177100	1.81294e-07	0.193376	0.045	0.036	0.0070828
BdiBd21-3.4G0012800	1.82103e-07	0.139672	0.207	0.187	0.0071144
BdiBd21-3.1G0979000	2.04014e-07	0.374951	0.036	0.027	0.00797043
BdiBd21-3.2G0777200	2.17842e-07	0.211293	0.033	0.025	0.00851064
BdiBd21-3.2G0704100	3.2074e-07	0.129857	0.286	0.266	0.0125307
BdiBd21-3.1G0446400	4.85891e-07	0.139538	0.177	0.159	0.0189828
BdiBd21-3.1G0561000	5.98628e-07	0.170537	0.083	0.071	0.0233872
BdiBd21-3.1G0054000	6.26683e-07	0.131472	0.376	0.357	0.0244832
BdiBd21-3.2G0679300	6.3692e-07	0.166548	0.168	0.152	0.0248832
BdiBd21-3.3G0511500	1.13661e-06	0.218538	0.069	0.058	0.0444051
BdiBd21-3.1G0134600	1.24824e-06	0.312752	0.017	0.012	0.0487663
BdiBd21-3.2G0799100	1.25088e-06	0.458858	0.016	0.011	0.0488695
BdiBd21-3.3G0555600	1.46465e-06	0.14947	0.249	0.231	0.057221
BdiBd21-3.2G0052100	1.82244e-06	0.128194	0.285	0.267	0.0711992
BdiBd21-3.1G0387600	1.97301e-06	0.380867	0.03	0.023	0.0770817
BdiBd21-3.3G0601600	2.3284e-06	0.191543	0.088	0.076	0.090966
BdiBd21-3.1G0603600	3.9877e-06	0.22433	0.048	0.039	0.155791
BdiBd21-3.4G0551700	4.07997e-06	0.177859	0.048	0.04	0.159396
BdiBd21-3.2G0693100	4.72562e-06	0.143193	0.265	0.247	0.18462
BdiBd21-3.1G0935500	4.83836e-06	0.132075	0.247	0.23	0.189025
BdiBd21-3.1G0323400	6.96536e-06	0.150333	0.033	0.026	0.272123
BdiBd21-3.3G0499500	9.13905e-06	0.51744	0.012	0.008	0.357045

## Sheet: markers_epidermis
gene	cluster	celltype	p_val	avg_log2FC	pct.1	pct.2	p_val_adj
BdiBd21-3.1G0273400	0	Silica cell lineage	0	2.2053	0.815	0.21	0
BdiBd21-3.2G0028700	0	Silica cell lineage	0	2.22793	0.784	0.268	0
BdiBd21-3.1G0992700	0	Silica cell lineage	0	2.12168	0.704	0.192	0
BdiBd21-3.1G0668900	0	Silica cell lineage	0	2.02922	0.882	0.39	0
BdiBd21-3.5G0161400	0	Silica cell lineage	0	1.58274	0.847	0.357	0
BdiBd21-3.2G0023900	0	Silica cell lineage	0	1.60179	0.863	0.376	0
BdiBd21-3.2G0429900	0	Silica cell lineage	0	2.37167	0.783	0.297	0
BdiBd21-3.1G0875200	0	Silica cell lineage	0	2.22903	0.68	0.197	0
BdiBd21-3.3G0622200	0	Silica cell lineage	0	2.41846	0.625	0.148	0
BdiBd21-3.2G0318400	0	Silica cell lineage	0	1.74044	0.909	0.442	0
BdiBd21-3.2G0110400	0	Silica cell lineage	0	1.83547	0.715	0.25	0
BdiBd21-3.2G0521500	0	Silica cell lineage	0	1.78786	0.832	0.367	0
BdiBd21-3.3G0581700	0	Silica cell lineage	0	1.81929	0.869	0.404	0
BdiBd21-3.3G0780000	0	Silica cell lineage	0	1.25032	0.904	0.44	0
BdiBd21-3.3G0767400	0	Silica cell lineage	0	1.43621	0.939	0.477	0
BdiBd21-3.2G0173800	0	Silica cell lineage	0	2.0908	0.751	0.296	0
BdiBd21-3.3G0488100	0	Silica cell lineage	0	1.75499	0.977	0.522	0
BdiBd21-3.1G0865500	0	Silica cell lineage	0	2.1011	0.692	0.241	0
BdiBd21-3.4G0454900	0	Silica cell lineage	0	1.93074	0.685	0.235	0
BdiBd21-3.5G0210000	0	Silica cell lineage	0	1.67609	0.667	0.222	0
BdiBd21-3.3G0699900	0	Silica cell lineage	0	2.44722	0.591	0.146	0
BdiBd21-3.1G0497400	0	Silica cell lineage	0	1.55644	0.911	0.481	0
BdiBd21-3.3G0246300	0	Silica cell lineage	0	1.66038	0.913	0.489	0
BdiBd21-3.4G0347500	0	Silica cell lineage	0	1.7053	0.858	0.435	0
BdiBd21-3.2G0369400	0	Silica cell lineage	0	2.34875	0.551	0.135	0
BdiBd21-3.2G0691900	0	Silica cell lineage	0	2.16302	0.579	0.164	0
BdiBd21-3.5G0316400	0	Silica cell lineage	0	2.35169	0.506	0.093	0
BdiBd21-3.3G0414400	0	Silica cell lineage	0	1.60046	0.952	0.554	0
BdiBd21-3.1G0958800	0	Silica cell lineage	0	2.42545	0.495	0.113	0
BdiBd21-3.1G0155700	0	Silica cell lineage	0	1.72806	0.942	0.562	0
BdiBd21-3.4G0113200	0	Silica cell lineage	0	1.77636	0.967	0.597	0
BdiBd21-3.2G0703200	0	Silica cell lineage	0	2.02542	0.981	0.629	0
BdiBd21-3.2G0084700	0	Silica cell lineage	0	2.56075	0.436	0.089	0
BdiBd21-3.4G0100000	0	Silica cell lineage	0	1.29825	0.973	0.631	0
BdiBd21-3.3G0415200	0	Silica cell lineage	0	1.41588	0.957	0.618	0
BdiBd21-3.2G0025900	0	Silica cell lineage	0	1.09303	0.988	0.661	0
BdiBd21-3.1G0349700	0	Silica cell lineage	0	1.40134	0.961	0.638	0
BdiBd21-3.1G0434000	0	Silica cell lineage	0	2.6353	0.39	0.069	0
BdiBd21-3.2G0325900	0	Silica cell lineage	0	1.25911	0.993	0.697	0
BdiBd21-3.1G0660600	0	Silica cell lineage	0	1.39936	0.967	0.678	0
BdiBd21-3.4G0361900	0	Silica cell lineage	0	1.49412	0.999	0.734	0
BdiBd21-3.1G0702900	0	Silica cell lineage	0	1.19263	0.986	0.734	0
BdiBd21-3.2G0538300	0	Silica cell lineage	0	1.47307	0.999	0.758	0
BdiBd21-3.3G0217800	0	Silica cell lineage	0	1.35492	0.982	0.765	0
BdiBd21-3.2G0463500	0	Silica cell lineage	0	1.21456	0.998	0.862	0
BdiBd21-3.3G0676300	0	Silica cell lineage	0	1.27327	0.998	0.897	0
BdiBd21-3.5G0267000	0	Silica cell lineage	0	1.29944	0.999	0.9	0
BdiBd21-3.4G0418500	0	Silica cell lineage	0	1.11107	0.999	0.901	0
BdiBd21-3.3G0398200	0	Silica cell lineage	2.15828e-306	1.70505	0.713	0.252	8.43198e-302
BdiBd21-3.1G0885200	0	Silica cell lineage	7.36257e-303	1.32028	0.996	0.763	2.87641e-298
BdiBd21-3.1G0914500	0	Silica cell lineage	3.31586e-301	1.13168	0.981	0.745	1.29544e-296
BdiBd21-3.1G0574400	0	Silica cell lineage	1.32194e-300	1.54215	0.858	0.435	5.16457e-296
BdiBd21-3.1G0802500	0	Silica cell lineage	2.65125e-297	1.13375	0.959	0.549	1.03579e-292
BdiBd21-3.1G0129100	0	Silica cell lineage	9.97327e-297	1.59259	0.937	0.571	3.89636e-292
BdiBd21-3.1G0472200	0	Silica cell lineage	2.18749e-295	1.83257	0.66	0.235	8.5461e-291
BdiBd21-3.3G0370701	0	Silica cell lineage	4.65817e-290	1.74516	0.506	0.131	1.81985e-285
BdiBd21-3.3G0539700	0	Silica cell lineage	1.65386e-289	1.99529	0.55	0.161	6.46129e-285
BdiBd21-3.1G0201800	0	Silica cell lineage	9.7242e-289	0.95102	0.997	0.94	3.79905e-284
BdiBd21-3.4G0615800	0	Silica cell lineage	1.48371e-280	2.00145	0.617	0.199	5.79657e-276
BdiBd21-3.2G0500600	0	Silica cell lineage	3.26553e-280	1.99799	0.556	0.165	1.27578e-275
BdiBd21-3.2G0369300	0	Silica cell lineage	1.70211e-278	2.26869	0.455	0.113	6.6498e-274
BdiBd21-3.1G0049300	0	Silica cell lineage	8.02228e-278	1.43957	0.875	0.455	3.13415e-273
BdiBd21-3.2G0304000	0	Silica cell lineage	6.5873e-277	1.31192	0.975	0.696	2.57352e-272
BdiBd21-3.5G0209900	0	Silica cell lineage	5.53126e-276	1.67719	0.568	0.171	2.16095e-271
BdiBd21-3.2G0500700	0	Silica cell lineage	6.3144e-275	1.94906	0.663	0.243	2.46691e-270
BdiBd21-3.4G0200100	0	Silica cell lineage	4.9915e-269	1.59921	0.757	0.322	1.95008e-264
BdiBd21-3.1G0083200	0	Silica cell lineage	1.09032e-267	1.44102	0.818	0.383	4.25966e-263
BdiBd21-3.2G0802800	0	Silica cell lineage	1.15695e-265	1.05793	0.968	0.684	4.51997e-261
BdiBd21-3.3G0192500	0	Silica cell lineage	3.9042e-265	1.27524	0.924	0.58	1.52529e-260
BdiBd21-3.5G0135900	0	Silica cell lineage	4.46143e-265	1.23027	0.957	0.578	1.74299e-260
BdiBd21-3.5G0098200	0	Silica cell lineage	6.70075e-263	1.85244	0.517	0.146	2.61785e-258
BdiBd21-3.4G0265400	0	Silica cell lineage	4.81621e-261	1.2467	0.887	0.467	1.8816e-256
BdiBd21-3.4G0218700	0	Silica cell lineage	7.38511e-261	1.0032	0.894	0.464	2.88522e-256
BdiBd21-3.1G0709700	0	Silica cell lineage	8.79666e-259	1.15713	0.986	0.802	3.43668e-254
BdiBd21-3.1G0239800	0	Silica cell lineage	9.83077e-258	0.80376	0.991	0.876	3.84068e-253
BdiBd21-3.3G0196500	0	Silica cell lineage	2.42052e-257	1.6077	0.801	0.393	9.45647e-253
BdiBd21-3.2G0264800	0	Silica cell lineage	3.25575e-256	1.3182	0.882	0.485	1.27196e-251
BdiBd21-3.2G0318100	0	Silica cell lineage	2.28019e-255	1.56896	0.681	0.267	8.90823e-251
BdiBd21-3.2G0686100	0	Silica cell lineage	2.39668e-251	1.77439	0.448	0.114	9.36334e-247
BdiBd21-3.3G0660900	0	Silica cell lineage	1.54289e-250	1.29469	0.665	0.243	6.02778e-246
BdiBd21-3.1G0045900	0	Silica cell lineage	1.40438e-249	1.17488	0.902	0.529	5.48662e-245
BdiBd21-3.4G0045000	0	Silica cell lineage	5.05738e-249	1.68158	0.603	0.212	1.97582e-244
BdiBd21-3.3G0156900	0	Silica cell lineage	4.88497e-246	1.1278	0.871	0.473	1.90846e-241
BdiBd21-3.1G0875700	0	Silica cell lineage	8.29634e-244	1.6167	0.808	0.405	3.24121e-239
BdiBd21-3.1G0920300	0	Silica cell lineage	4.7375e-241	1.49865	0.718	0.314	1.85084e-236
BdiBd21-3.1G0326300	0	Silica cell lineage	1.66894e-240	2.3222	0.381	0.09	6.52021e-236
BdiBd21-3.2G0655000	0	Silica cell lineage	2.39319e-238	1.96082	0.337	0.07	9.3497e-234
BdiBd21-3.2G0518100	0	Silica cell lineage	6.9877e-238	2.676	0.324	0.066	2.72995e-233
BdiBd21-3.2G0326000	0	Silica cell lineage	2.52892e-237	1.03376	0.97	0.648	9.87999e-233
BdiBd21-3.1G0100900	0	Silica cell lineage	8.38101e-236	0.934305	0.971	0.722	3.27429e-231
BdiBd21-3.4G0466100	0	Silica cell lineage	2.4304e-235	1.69976	0.668	0.281	9.49509e-231
BdiBd21-3.1G0822200	0	Silica cell lineage	3.35801e-233	2.14339	0.395	0.099	1.31191e-228
BdiBd21-3.2G0760700	0	Silica cell lineage	2.72649e-232	1.16482	0.934	0.675	1.06519e-227
BdiBd21-3.3G0468900	0	Silica cell lineage	2.99319e-232	1.37122	0.803	0.39	1.16938e-227
BdiBd21-3.2G0715700	0	Silica cell lineage	2.263e-231	1.4666	0.758	0.348	8.84108e-227
BdiBd21-3.5G0216100	0	Silica cell lineage	2.70544e-231	1.00206	0.948	0.582	1.05696e-226
BdiBd21-3.3G0698800	0	Silica cell lineage	6.10788e-229	1.23363	0.869	0.511	2.38623e-224
BdiBd21-3.1G0249800	0	Silica cell lineage	1.82001e-228	0.8396	0.966	0.723	7.11042e-224
BdiBd21-3.4G0624100	0	Silica cell lineage	4.23391e-228	1.53854	0.702	0.284	1.6541e-223
BdiBd21-3.1G0189000	0	Silica cell lineage	1.07677e-223	1.37331	0.753	0.345	4.20672e-219
BdiBd21-3.4G0198300	0	Silica cell lineage	1.3792e-223	1.35149	0.883	0.555	5.38826e-219
BdiBd21-3.3G0546600	0	Silica cell lineage	8.79154e-223	0.90822	0.979	0.812	3.43468e-218
BdiBd21-3.1G0945500	0	Silica cell lineage	1.27018e-221	1.13788	0.845	0.447	4.96235e-217
BdiBd21-3.3G0702100	0	Silica cell lineage	2.51985e-220	1.21006	0.683	0.279	9.84457e-216
BdiBd21-3.1G0149900	0	Silica cell lineage	2.95553e-220	1.20665	0.827	0.467	1.15467e-215
BdiBd21-3.4G0132200	0	Silica cell lineage	2.33141e-219	0.817807	0.973	0.683	9.10836e-215
BdiBd21-3.1G0327100	0	Silica cell lineage	5.47101e-217	0.818647	0.973	0.761	2.13742e-212
BdiBd21-3.1G0512800	0	Silica cell lineage	1.15286e-216	1.30546	0.615	0.237	4.50401e-212
BdiBd21-3.2G0238201	0	Silica cell lineage	2.33134e-216	1.51691	0.794	0.424	9.10808e-212
BdiBd21-3.2G0142900	0	Silica cell lineage	1.57964e-215	1.06428	0.937	0.662	6.17132e-211
BdiBd21-3.1G0951900	0	Silica cell lineage	9.93738e-215	1.4993	0.632	0.25	3.88234e-210
BdiBd21-3.4G0005300	0	Silica cell lineage	2.42495e-212	1.1481	0.726	0.326	9.4738e-208
BdiBd21-3.1G0934600	0	Silica cell lineage	2.9843e-212	1.26712	0.782	0.372	1.16591e-207
BdiBd21-3.2G0202100	0	Silica cell lineage	6.84914e-212	2.0201	0.441	0.132	2.67582e-207
BdiBd21-3.1G0937700	0	Silica cell lineage	1.77331e-208	1.70187	0.487	0.158	6.92798e-204
BdiBd21-3.2G0476900	0	Silica cell lineage	3.93292e-208	1.6326	0.493	0.158	1.53651e-203
BdiBd21-3.1G0288700	0	Silica cell lineage	1.24102e-207	0.675892	0.997	0.937	4.84843e-203
BdiBd21-3.1G0116900	0	Silica cell lineage	4.27936e-204	0.97648	0.821	0.413	1.67186e-199
BdiBd21-3.5G0349700	0	Silica cell lineage	8.9427e-204	0.884874	0.813	0.377	3.49373e-199
BdiBd21-3.4G0392000	0	Silica cell lineage	9.09426e-204	1.34165	0.675	0.287	3.55295e-199
BdiBd21-3.2G0207700	0	Silica cell lineage	1.01341e-203	1.33469	0.686	0.308	3.95919e-199
BdiBd21-3.2G0220600	0	Silica cell lineage	1.78742e-202	1.28346	0.816	0.485	6.9831e-198
BdiBd21-3.1G0401700	0	Silica cell lineage	6.23627e-202	1.68638	0.522	0.184	2.43638e-197
BdiBd21-3.2G0090000	0	Silica cell lineage	7.86408e-202	0.830575	0.906	0.56	3.07234e-197
BdiBd21-3.2G0669000	0	Silica cell lineage	8.5289e-202	0.947017	0.962	0.757	3.33207e-197
BdiBd21-3.1G0168801	0	Silica cell lineage	5.45332e-201	1.25063	0.837	0.489	2.1305e-196
BdiBd21-3.5G0119800	0	Silica cell lineage	1.27681e-196	1.00353	0.902	0.552	4.98826e-192
BdiBd21-3.2G0653800	0	Silica cell lineage	2.91769e-196	1.30942	0.825	0.455	1.13988e-191
BdiBd21-3.2G0297600	0	Silica cell lineage	2.37936e-194	1.47221	0.66	0.293	9.29569e-190
BdiBd21-3.2G0803700	0	Silica cell lineage	3.07966e-194	2.48532	0.282	0.06	1.20316e-189
BdiBd21-3.1G0177300	0	Silica cell lineage	5.55396e-193	0.673127	1	0.956	2.16982e-188
BdiBd21-3.1G0117200	0	Silica cell lineage	2.60839e-191	0.670381	0.962	0.761	1.01905e-186
BdiBd21-3.3G0710700	0	Silica cell lineage	2.99266e-191	1.27772	0.616	0.256	1.16917e-186
BdiBd21-3.4G0556100	0	Silica cell lineage	9.12645e-190	2.17656	0.323	0.078	3.56552e-185
BdiBd21-3.2G0521700	0	Silica cell lineage	1.06936e-189	1.06157	0.669	0.286	4.17778e-185
BdiBd21-3.2G0238300	0	Silica cell lineage	4.3807e-188	2.00674	0.582	0.246	1.71145e-183
BdiBd21-3.2G0766400	0	Silica cell lineage	1.49792e-187	0.919592	0.933	0.655	5.85206e-183
BdiBd21-3.3G0124200	0	Silica cell lineage	1.05142e-186	0.74222	0.986	0.768	4.10768e-182
BdiBd21-3.4G0368800	0	Silica cell lineage	4.47195e-186	1.10966	0.652	0.284	1.7471e-181
BdiBd21-3.2G0573600	0	Silica cell lineage	6.28499e-186	2.09671	0.392	0.115	2.45542e-181
BdiBd21-3.3G0069000	0	Silica cell lineage	1.29029e-185	2.39808	0.274	0.059	5.0409e-181
BdiBd21-3.3G0639000	0	Silica cell lineage	2.72102e-185	1.43272	0.638	0.291	1.06305e-180
BdiBd21-3.5G0224800	0	Silica cell lineage	6.39202e-184	2.37336	0.265	0.055	2.49723e-179
BdiBd21-3.5G0099100	0	Silica cell lineage	1.38539e-182	1.58919	0.485	0.167	5.41246e-178
BdiBd21-3.5G0306900	0	Silica cell lineage	1.65104e-181	0.964945	0.9	0.592	6.4503e-177
BdiBd21-3.3G0397700	0	Silica cell lineage	2.25449e-181	1.25413	0.596	0.245	8.80785e-177
BdiBd21-3.1G0895000	0	Silica cell lineage	3.27607e-181	0.754204	0.98	0.813	1.2799e-176
BdiBd21-3.1G0939900	0	Silica cell lineage	6.82206e-181	0.637066	0.975	0.71	2.66524e-176
BdiBd21-3.5G0150200	0	Silica cell lineage	9.36405e-181	2.28098	0.289	0.067	3.65835e-176
BdiBd21-3.1G0351900	0	Silica cell lineage	1.20079e-180	1.05817	0.551	0.209	4.69126e-176
BdiBd21-3.5G0169700	0	Silica cell lineage	3.33316e-180	1.9978	0.415	0.135	1.3022e-175
BdiBd21-3.4G0031200	0	Silica cell lineage	2.69075e-179	2.11266	0.337	0.09	1.05122e-174
BdiBd21-3.3G0377300	0	Silica cell lineage	3.88381e-179	1.89481	0.401	0.124	1.51733e-174
BdiBd21-3.2G0234900	0	Silica cell lineage	6.25186e-179	0.857483	0.964	0.768	2.44248e-174
BdiBd21-3.2G0143000	0	Silica cell lineage	2.7295e-178	1.51258	0.507	0.191	1.06636e-173
BdiBd21-3.3G0180400	0	Silica cell lineage	2.87099e-177	1.32226	0.715	0.362	1.12164e-172
BdiBd21-3.3G0751000	0	Silica cell lineage	3.52893e-177	0.928115	0.941	0.678	1.37868e-172
BdiBd21-3.2G0416200	0	Silica cell lineage	6.08311e-177	1.05479	0.873	0.589	2.37655e-172
BdiBd21-3.3G0703100	0	Silica cell lineage	1.24525e-176	2.07194	0.378	0.113	4.86495e-172
BdiBd21-3.2G0525800	0	Silica cell lineage	1.30912e-175	1.68174	0.449	0.15	5.11446e-171
BdiBd21-3.4G0335700	0	Silica cell lineage	3.03179e-175	1.37459	0.568	0.227	1.18446e-170
BdiBd21-3.2G0154400	0	Silica cell lineage	3.46724e-175	1.27702	0.814	0.478	1.35458e-170
BdiBd21-3.2G0519300	0	Silica cell lineage	7.17332e-175	1.15339	0.818	0.515	2.80247e-170
BdiBd21-3.5G0110100	0	Silica cell lineage	5.32679e-174	1.19431	0.397	0.116	2.08107e-169
BdiBd21-3.2G0247300	0	Silica cell lineage	7.68918e-174	1.57513	0.507	0.193	3.00401e-169
BdiBd21-3.3G0421300	0	Silica cell lineage	4.95952e-173	1.82334	0.379	0.113	1.93759e-168
BdiBd21-3.1G0352400	0	Silica cell lineage	1.56376e-172	1.5472	0.516	0.201	6.10932e-168
BdiBd21-3.1G0399100	0	Silica cell lineage	6.17094e-172	1.78584	0.335	0.089	2.41086e-167
BdiBd21-3.4G0335000	0	Silica cell lineage	1.27729e-170	1.17385	0.706	0.353	4.9901e-166
BdiBd21-3.3G0669600	0	Silica cell lineage	1.33307e-170	1.25349	0.335	0.088	5.20805e-166
BdiBd21-3.3G0181200	0	Silica cell lineage	1.43566e-170	1.32213	0.344	0.093	5.60885e-166
BdiBd21-3.1G0319200	0	Silica cell lineage	2.70012e-167	-0.451626	0.716	0.293	1.05488e-162
BdiBd21-3.2G0088400	0	Silica cell lineage	4.54401e-167	0.69623	0.948	0.654	1.77525e-162
BdiBd21-3.4G0013400	0	Silica cell lineage	8.47554e-167	0.974778	0.931	0.728	3.31122e-162
BdiBd21-3.3G0671900	0	Silica cell lineage	3.16307e-166	1.21658	0.773	0.444	1.23575e-161
BdiBd21-3.2G0711500	0	Silica cell lineage	4.68349e-165	0.814463	0.953	0.705	1.82975e-160
BdiBd21-3.4G0464800	0	Silica cell lineage	6.34694e-165	0.864467	0.947	0.718	2.47962e-160
BdiBd21-3.5G0359100	0	Silica cell lineage	1.01176e-164	2.09226	0.251	0.054	3.95276e-160
BdiBd21-3.5G0078700	0	Silica cell lineage	4.71917e-164	1.51548	0.46	0.166	1.84368e-159
BdiBd21-3.4G0054700	0	Silica cell lineage	7.11462e-164	1.04214	0.558	0.219	2.77954e-159
BdiBd21-3.2G0680000	0	Silica cell lineage	7.51125e-164	0.821717	0.854	0.504	2.9345e-159
BdiBd21-3.3G0246700	0	Silica cell lineage	1.09011e-163	-2.30627	0.588	0.776	4.25885e-159
BdiBd21-3.4G0594100	0	Silica cell lineage	8.10855e-163	1.19416	0.515	0.198	3.16785e-158
BdiBd21-3.1G0900600	0	Silica cell lineage	1.92307e-162	0.921211	0.878	0.549	7.51304e-158
BdiBd21-3.2G0710500	0	Silica cell lineage	2.51862e-162	1.89123	0.347	0.102	9.83973e-158
BdiBd21-3.5G0251000	0	Silica cell lineage	5.22551e-162	1.43199	0.544	0.231	2.0415e-157
BdiBd21-3.3G0115900	0	Silica cell lineage	1.58388e-161	1.50417	0.485	0.179	6.18789e-157
BdiBd21-3.1G0130500	0	Silica cell lineage	1.17692e-160	0.756846	0.944	0.69	4.59801e-156
BdiBd21-3.3G0303800	0	Silica cell lineage	2.05e-160	1.25787	0.669	0.328	8.00893e-156
BdiBd21-3.3G0773800	0	Silica cell lineage	4.72235e-160	0.756983	0.989	0.823	1.84493e-155
BdiBd21-3.2G0712400	0	Silica cell lineage	5.23587e-160	0.750677	0.907	0.555	2.04555e-155
BdiBd21-3.3G0469000	0	Silica cell lineage	9.207e-160	1.41765	0.581	0.258	3.59699e-155
BdiBd21-3.2G0120500	0	Silica cell lineage	1.99064e-159	1.01429	0.852	0.56	7.77705e-155
BdiBd21-3.2G0210700	0	Silica cell lineage	6.83618e-159	1.53069	0.443	0.157	2.67076e-154
BdiBd21-3.4G0449600	0	Silica cell lineage	7.15552e-159	1.42129	0.502	0.2	2.79552e-154
BdiBd21-3.4G0618300	0	Silica cell lineage	1.16328e-158	1.3509	0.594	0.28	4.54472e-154
BdiBd21-3.5G0235500	0	Silica cell lineage	6.5749e-158	0.605777	0.997	0.914	2.56868e-153
BdiBd21-3.1G0835800	0	Silica cell lineage	2.09187e-157	1.33074	0.565	0.241	8.1725e-153
BdiBd21-3.2G0615600	0	Silica cell lineage	2.55841e-157	1.22182	0.623	0.286	9.9952e-153
BdiBd21-3.1G0895300	0	Silica cell lineage	4.43782e-157	2.11697	0.36	0.114	1.73377e-152
BdiBd21-3.2G0472800	0	Silica cell lineage	7.2285e-157	2.00754	0.287	0.074	2.82403e-152
BdiBd21-3.1G0968600	0	Silica cell lineage	1.52851e-156	0.893323	0.715	0.351	5.97157e-152
BdiBd21-3.1G0633000	0	Silica cell lineage	1.94116e-156	1.01947	0.821	0.52	7.58371e-152
BdiBd21-3.4G0150000	0	Silica cell lineage	2.85925e-156	1.09388	0.597	0.258	1.11705e-151
BdiBd21-3.1G0209000	0	Silica cell lineage	5.50923e-156	1.39546	0.405	0.135	2.15235e-151
BdiBd21-3.2G0238000	0	Silica cell lineage	6.68545e-156	1.66151	0.515	0.216	2.61187e-151
BdiBd21-3.2G0539800	0	Silica cell lineage	9.57532e-156	1.8628	0.286	0.072	3.74089e-151
BdiBd21-3.2G0157300	0	Silica cell lineage	5.3998e-155	1.58766	0.43	0.151	2.10959e-150
BdiBd21-3.2G0058800	0	Silica cell lineage	1.6399e-154	1.45404	0.55	0.244	6.40674e-150
BdiBd21-3.3G0569200	0	Silica cell lineage	9.1958e-154	0.670396	0.985	0.897	3.59262e-149
BdiBd21-3.1G0506800	0	Silica cell lineage	9.00816e-153	1.37708	0.611	0.28	3.51931e-148
BdiBd21-3.2G0024100	0	Silica cell lineage	2.23803e-152	1.32283	0.613	0.288	8.74353e-148
BdiBd21-3.1G0714400	0	Silica cell lineage	9.79999e-152	-2.1763	0.48	0.707	3.82866e-147
BdiBd21-3.4G0446400	0	Silica cell lineage	1.97818e-151	1.0813	0.835	0.533	7.72836e-147
BdiBd21-3.2G0469700	0	Silica cell lineage	5.13989e-151	0.8247	0.833	0.471	2.00805e-146
BdiBd21-3.3G0414900	0	Silica cell lineage	5.52802e-151	0.853362	0.92	0.662	2.15969e-146
BdiBd21-3.2G0627300	0	Silica cell lineage	1.14302e-150	0.928012	0.922	0.656	4.46556e-146
BdiBd21-3.1G0668800	0	Silica cell lineage	1.39044e-150	2.27673	0.259	0.063	5.43219e-146
BdiBd21-3.2G0646400	0	Silica cell lineage	3.68101e-150	1.13526	0.743	0.42	1.4381e-145
BdiBd21-3.3G0275600	0	Silica cell lineage	1.03461e-149	1.25473	0.69	0.359	4.04203e-145
BdiBd21-3.4G0181800	0	Silica cell lineage	4.69897e-149	1.25647	0.586	0.272	1.83579e-144
BdiBd21-3.1G0121500	0	Silica cell lineage	8.14805e-149	0.843008	0.887	0.642	3.18328e-144
BdiBd21-3.1G0732200	0	Silica cell lineage	8.85639e-149	0.693624	0.998	0.871	3.46001e-144
BdiBd21-3.1G0715700	0	Silica cell lineage	1.9879e-148	0.61264	0.978	0.863	7.76634e-144
BdiBd21-3.4G0099900	0	Silica cell lineage	2.88638e-147	1.67992	0.26	0.063	1.12765e-142
BdiBd21-3.1G0210400	0	Silica cell lineage	4.28883e-147	0.828916	0.825	0.49	1.67556e-142
BdiBd21-3.1G0419000	0	Silica cell lineage	6.83884e-146	1.78022	0.303	0.085	2.6718e-141
BdiBd21-3.4G0486300	0	Silica cell lineage	1.54719e-145	0.693276	0.89	0.595	6.04455e-141
BdiBd21-3.1G1009600	0	Silica cell lineage	2.10814e-145	2.07557	0.26	0.065	8.23607e-141
BdiBd21-3.1G0438900	0	Silica cell lineage	1.36891e-144	1.92606	0.293	0.081	5.34808e-140
BdiBd21-3.2G0097500	0	Silica cell lineage	4.03466e-144	1.1526	0.792	0.456	1.57626e-139
BdiBd21-3.2G0709900	0	Silica cell lineage	5.71756e-144	0.718742	0.886	0.588	2.23374e-139
BdiBd21-3.2G0172400	0	Silica cell lineage	2.88865e-143	1.85255	0.336	0.105	1.12854e-138
BdiBd21-3.4G0355400	0	Silica cell lineage	3.16456e-143	0.886991	0.915	0.692	1.23633e-138
BdiBd21-3.1G0407000	0	Silica cell lineage	5.92794e-143	1.09333	0.471	0.178	2.31593e-138
BdiBd21-3.1G0653000	0	Silica cell lineage	4.4146e-142	0.745909	0.937	0.708	1.7247e-137
BdiBd21-3.5G0287000	0	Silica cell lineage	6.78554e-142	1.53853	0.389	0.134	2.65098e-137
BdiBd21-3.2G0766500	0	Silica cell lineage	3.3776e-141	0.873459	0.777	0.43	1.31956e-136
BdiBd21-3.1G0456500	0	Silica cell lineage	3.7044e-141	-3.18946	0.26	0.567	1.44723e-136
BdiBd21-3.1G0224200	0	Silica cell lineage	3.84074e-141	1.73214	0.285	0.078	1.5005e-136
BdiBd21-3.2G0669300	0	Silica cell lineage	1.91542e-140	0.903454	0.821	0.505	7.48315e-136
BdiBd21-3.3G0581400	0	Silica cell lineage	2.14238e-140	1.24259	0.654	0.333	8.36983e-136
BdiBd21-3.2G0623332	0	Silica cell lineage	3.08475e-140	1.0229	0.652	0.325	1.20515e-135
BdiBd21-3.4G0156200	0	Silica cell lineage	3.36625e-140	0.851861	0.68	0.342	1.31513e-135
BdiBd21-3.5G0356800	0	Silica cell lineage	5.47221e-139	0.810769	0.568	0.246	2.13788e-134
BdiBd21-3.1G1005600	0	Silica cell lineage	1.76023e-138	0.717152	0.683	0.323	6.87685e-134
BdiBd21-3.5G0143500	0	Silica cell lineage	1.99731e-138	0.828945	0.849	0.548	7.80311e-134
BdiBd21-3.2G0581300	0	Silica cell lineage	3.51765e-138	0.739257	0.922	0.719	1.37428e-133
BdiBd21-3.1G0654300	0	Silica cell lineage	4.85613e-138	1.51513	0.405	0.147	1.89719e-133
BdiBd21-3.2G0334400	0	Silica cell lineage	6.66842e-138	1.6115	0.298	0.085	2.60522e-133
BdiBd21-3.1G0658700	0	Silica cell lineage	1.31905e-137	0.762937	0.915	0.706	5.15325e-133
BdiBd21-3.4G0507800	0	Silica cell lineage	1.41254e-137	1.91345	0.276	0.076	5.5185e-133
BdiBd21-3.4G0073800	0	Silica cell lineage	1.51505e-137	0.968218	0.509	0.21	5.91899e-133
BdiBd21-3.5G0289100	0	Silica cell lineage	1.54652e-137	0.419654	0.814	0.444	6.04195e-133
BdiBd21-3.1G0926600	0	Silica cell lineage	3.31604e-137	1.42008	0.464	0.191	1.29551e-132
BdiBd21-3.3G0148400	0	Silica cell lineage	4.07953e-137	0.600301	0.984	0.873	1.59379e-132
BdiBd21-3.2G0583100	0	Silica cell lineage	5.76737e-137	1.18128	0.505	0.212	2.2532e-132
BdiBd21-3.2G0769600	0	Silica cell lineage	8.39976e-137	1.0678	0.556	0.243	3.28162e-132
BdiBd21-3.1G0352000	0	Silica cell lineage	8.44941e-137	0.762761	0.769	0.428	3.30101e-132
BdiBd21-3.2G0561700	0	Silica cell lineage	9.02866e-137	1.06915	0.447	0.168	3.52732e-132
BdiBd21-3.4G0404000	0	Silica cell lineage	1.5043e-136	0.897082	0.856	0.539	5.87702e-132
BdiBd21-3.5G0098100	0	Silica cell lineage	1.70878e-136	1.78549	0.317	0.097	6.67585e-132
BdiBd21-3.5G0187900	0	Silica cell lineage	2.07185e-136	0.588385	0.972	0.871	8.09432e-132
BdiBd21-3.2G0367700	0	Silica cell lineage	4.19125e-136	1.3645	0.432	0.16	1.63744e-131
BdiBd21-3.3G0345600	0	Silica cell lineage	1.68552e-135	0.932636	0.774	0.464	6.58499e-131
BdiBd21-3.2G0676000	0	Silica cell lineage	3.33534e-135	1.29153	0.372	0.126	1.30305e-130
BdiBd21-3.4G0418600	0	Silica cell lineage	5.16322e-135	1.8299	0.331	0.11	2.01717e-130
BdiBd21-3.4G0555200	0	Silica cell lineage	5.22448e-135	1.61697	0.364	0.124	2.0411e-130
BdiBd21-3.3G0356700	0	Silica cell lineage	6.74357e-135	0.99909	0.716	0.405	2.63458e-130
BdiBd21-3.2G0174700	0	Silica cell lineage	3.31683e-134	0.897909	0.924	0.693	1.29582e-129
BdiBd21-3.2G0202600	0	Silica cell lineage	6.74951e-134	0.617546	0.996	0.871	2.6369e-129
BdiBd21-3.2G0024000	0	Silica cell lineage	8.58766e-134	1.28914	0.411	0.153	3.35503e-129
BdiBd21-3.2G0422400	0	Silica cell lineage	8.67684e-134	0.928274	0.872	0.59	3.38987e-129
BdiBd21-3.1G0218400	0	Silica cell lineage	1.32061e-133	0.552149	0.987	0.907	5.15937e-129
BdiBd21-3.1G0126300	0	Silica cell lineage	2.1127e-133	1.6447	0.314	0.096	8.25391e-129
BdiBd21-3.1G0441500	0	Silica cell lineage	2.20584e-133	0.663395	0.902	0.62	8.61777e-129
BdiBd21-3.3G0341900	0	Silica cell lineage	3.57982e-133	1.20276	0.621	0.331	1.39856e-128
BdiBd21-3.1G0541200	0	Silica cell lineage	5.04067e-133	0.695301	0.929	0.733	1.96929e-128
BdiBd21-3.2G0101000	0	Silica cell lineage	5.31023e-133	1.48233	0.438	0.177	2.0746e-128
BdiBd21-3.2G0334300	0	Silica cell lineage	8.68484e-133	0.970477	0.647	0.328	3.39299e-128
BdiBd21-3.1G0968000	0	Silica cell lineage	1.23095e-132	-1.57158	0.743	0.876	4.80909e-128
BdiBd21-3.4G0290600	0	Silica cell lineage	1.85651e-131	0.72916	0.891	0.634	7.25301e-127
BdiBd21-3.3G0767300	0	Silica cell lineage	2.94756e-131	0.976231	0.725	0.415	1.15155e-126
BdiBd21-3.2G0278000	0	Silica cell lineage	5.30125e-131	0.659996	0.478	0.18	2.07109e-126
BdiBd21-3.4G0484700	0	Silica cell lineage	7.30993e-131	0.85606	0.858	0.608	2.85584e-126
BdiBd21-3.4G0058400	0	Silica cell lineage	8.14954e-131	1.13789	0.63	0.336	3.18386e-126
BdiBd21-3.2G0673800	0	Silica cell lineage	9.4249e-131	0.649897	0.973	0.865	3.68212e-126
BdiBd21-3.5G0218500	0	Silica cell lineage	1.42696e-130	0.7378	0.812	0.506	5.57484e-126
BdiBd21-3.1G0099800	0	Silica cell lineage	1.78502e-130	1.20012	0.504	0.214	6.97371e-126
BdiBd21-3.4G0081300	0	Silica cell lineage	1.24516e-129	-3.14025	0.236	0.538	4.8646e-125
BdiBd21-3.4G0577000	0	Silica cell lineage	1.91421e-129	0.564211	0.961	0.849	7.47845e-125
BdiBd21-3.1G0910500	0	Silica cell lineage	2.94812e-129	1.07122	0.595	0.287	1.15177e-124
BdiBd21-3.1G0649100	0	Silica cell lineage	3.43302e-129	1.90304	0.399	0.146	1.34121e-124
BdiBd21-3.2G0632500	0	Silica cell lineage	4.37811e-129	1.37308	0.448	0.18	1.71044e-124
BdiBd21-3.2G0121600	0	Silica cell lineage	4.62848e-129	0.596148	0.995	0.905	1.80826e-124
BdiBd21-3.3G0507900	0	Silica cell lineage	6.65226e-129	1.32813	0.343	0.115	2.59891e-124
BdiBd21-3.4G0070300	0	Silica cell lineage	1.04605e-128	0.868805	0.647	0.325	4.08671e-124
BdiBd21-3.1G0158900	0	Silica cell lineage	1.08373e-128	1.30225	0.445	0.178	4.23393e-124
BdiBd21-3.3G0414800	0	Silica cell lineage	3.89264e-128	0.762716	0.879	0.597	1.52078e-123
BdiBd21-3.1G0425300	0	Silica cell lineage	6.04568e-128	0.843378	0.867	0.614	2.36193e-123
BdiBd21-3.3G0242500	0	Silica cell lineage	1.02268e-127	2.3905	0.258	0.072	3.99539e-123
BdiBd21-3.1G0446900	0	Silica cell lineage	1.05835e-127	0.549939	0.965	0.851	4.13477e-123
BdiBd21-3.1G0435500	0	Silica cell lineage	1.85327e-127	0.584776	0.992	0.889	7.24037e-123
BdiBd21-3.1G0439300	0	Silica cell lineage	5.36529e-127	0.623809	0.993	0.876	2.09611e-122
BdiBd21-3.5G0314400	0	Silica cell lineage	5.8306e-127	1.19668	0.556	0.264	2.2779e-122
BdiBd21-3.1G0295500	0	Silica cell lineage	2.27784e-126	1.26712	0.486	0.211	8.89906e-122
BdiBd21-3.2G0155900	0	Silica cell lineage	2.31501e-126	1.1946	0.469	0.193	9.04429e-122
BdiBd21-3.3G0414700	0	Silica cell lineage	2.64036e-126	2.01252	0.257	0.07	1.03154e-121
BdiBd21-3.1G0929400	0	Silica cell lineage	2.74234e-126	1.25858	0.424	0.165	1.07138e-121
BdiBd21-3.1G0660500	0	Silica cell lineage	6.96021e-126	0.886254	0.66	0.345	2.71922e-121
BdiBd21-3.3G0063300	0	Silica cell lineage	1.80044e-125	1.16164	0.522	0.235	7.03394e-121
BdiBd21-3.4G0290500	0	Silica cell lineage	2.57547e-125	1.41814	0.381	0.139	1.00619e-120
BdiBd21-3.3G0686300	0	Silica cell lineage	2.76085e-125	-2.79383	0.274	0.562	1.07861e-120
BdiBd21-3.1G0366100	0	Silica cell lineage	2.8911e-125	1.17848	0.449	0.179	1.1295e-120
BdiBd21-3.2G0783600	0	Silica cell lineage	3.07959e-124	0.777843	0.908	0.679	1.20313e-119
BdiBd21-3.3G0751100	0	Silica cell lineage	9.02547e-124	0.686801	0.917	0.604	3.52607e-119
BdiBd21-3.4G0255500	0	Silica cell lineage	3.17219e-123	1.41932	0.357	0.125	1.23931e-118
BdiBd21-3.3G0734300	0	Silica cell lineage	1.2371e-122	-2.52644	0.428	0.639	4.83312e-118
BdiBd21-3.4G0030200	0	Silica cell lineage	2.39013e-122	0.852918	0.911	0.671	9.33775e-118
BdiBd21-3.4G0555300	0	Silica cell lineage	3.95002e-122	1.84391	0.251	0.067	1.54319e-117
BdiBd21-3.1G0902800	0	Silica cell lineage	9.70476e-122	1.08954	0.599	0.305	3.79145e-117
BdiBd21-3.4G0482900	0	Silica cell lineage	1.90151e-121	0.885542	0.715	0.415	7.42884e-117
BdiBd21-3.2G0214400	0	Silica cell lineage	1.60816e-120	0.993683	0.636	0.33	6.28275e-116
BdiBd21-3.4G0290900	0	Silica cell lineage	6.5331e-120	0.756365	0.74	0.413	2.55235e-115
BdiBd21-3.4G0523600	0	Silica cell lineage	8.56363e-120	1.6543	0.254	0.071	3.34564e-115
BdiBd21-3.2G0697900	0	Silica cell lineage	1.18987e-119	1.00043	0.674	0.386	4.64859e-115
BdiBd21-3.5G0026800	0	Silica cell lineage	1.67505e-119	0.893897	0.801	0.511	6.54409e-115
BdiBd21-3.3G0478200	0	Silica cell lineage	3.30312e-119	1.48167	0.379	0.142	1.29046e-114
BdiBd21-3.3G0009900	0	Silica cell lineage	4.86617e-119	0.981974	0.412	0.158	1.90111e-114
BdiBd21-3.3G0594800	0	Silica cell lineage	5.42379e-119	0.769408	0.856	0.572	2.11897e-114
BdiBd21-3.1G0211500	0	Silica cell lineage	5.92665e-119	0.815715	0.825	0.555	2.31542e-114
BdiBd21-3.1G0541800	0	Silica cell lineage	2.20116e-118	1.06084	0.536	0.249	8.59951e-114
BdiBd21-3.1G0011400	0	Silica cell lineage	3.28631e-118	0.967087	0.682	0.392	1.2839e-113
BdiBd21-3.3G0663400	0	Silica cell lineage	7.38177e-118	1.21847	0.51	0.234	2.88391e-113
BdiBd21-3.2G0702900	0	Silica cell lineage	1.17082e-117	1.25379	0.387	0.148	4.57416e-113
BdiBd21-3.2G0286600	0	Silica cell lineage	1.30509e-117	1.24201	0.397	0.151	5.09872e-113
BdiBd21-3.5G0100700	0	Silica cell lineage	1.43354e-117	0.605502	0.977	0.772	5.60054e-113
BdiBd21-3.1G0010400	0	Silica cell lineage	2.50715e-117	1.21946	0.475	0.205	9.79492e-113
BdiBd21-3.1G0462500	0	Silica cell lineage	3.89422e-117	1.17385	0.469	0.2	1.52139e-112
BdiBd21-3.4G0498300	0	Silica cell lineage	4.33839e-117	-2.50397	0.296	0.562	1.69492e-112
BdiBd21-3.3G0365800	0	Silica cell lineage	4.4918e-117	0.885014	0.699	0.392	1.75486e-112
BdiBd21-3.2G0525300	0	Silica cell lineage	6.66518e-117	0.738772	0.839	0.574	2.60395e-112
BdiBd21-3.1G0082800	0	Silica cell lineage	1.13066e-116	1.29784	0.414	0.166	4.41726e-112
BdiBd21-3.5G0317200	0	Silica cell lineage	3.10343e-116	0.983284	0.463	0.195	1.21245e-111
BdiBd21-3.4G0132300	0	Silica cell lineage	3.41219e-116	0.467323	0.913	0.624	1.33308e-111
BdiBd21-3.3G0477700	0	Silica cell lineage	4.38011e-116	1.57251	0.324	0.11	1.71122e-111
BdiBd21-3.2G0603066	0	Silica cell lineage	8.11485e-116	1.333	0.454	0.199	3.17031e-111
BdiBd21-3.1G0295801	0	Silica cell lineage	9.94683e-116	0.908511	0.685	0.407	3.88603e-111
BdiBd21-3.3G0317000	0	Silica cell lineage	1.61673e-115	0.862091	0.744	0.439	6.31624e-111
BdiBd21-3.1G0380300	0	Silica cell lineage	5.23211e-115	0.487973	0.952	0.757	2.04408e-110
BdiBd21-3.3G0222000	0	Silica cell lineage	5.55851e-114	0.834192	0.769	0.476	2.1716e-109
BdiBd21-3.3G0617100	0	Silica cell lineage	1.61417e-113	0.652113	0.784	0.455	6.30623e-109
BdiBd21-3.4G0165900	0	Silica cell lineage	3.28883e-113	1.05461	0.335	0.115	1.28488e-108
BdiBd21-3.1G0153300	0	Silica cell lineage	4.84306e-113	0.892056	0.802	0.538	1.89209e-108
BdiBd21-3.5G0342200	0	Silica cell lineage	5.48436e-113	1.59108	0.298	0.098	2.14263e-108
BdiBd21-3.4G0526900	0	Silica cell lineage	9.73547e-113	0.733077	0.855	0.613	3.80345e-108
BdiBd21-3.3G0406800	0	Silica cell lineage	1.26517e-112	0.932933	0.603	0.303	4.94275e-108
BdiBd21-3.1G0268100	0	Silica cell lineage	2.8537e-112	0.879092	0.747	0.446	1.11488e-107
BdiBd21-3.5G0162100	0	Silica cell lineage	4.21804e-112	1.22096	0.438	0.188	1.6479e-107
BdiBd21-3.2G0697000	0	Silica cell lineage	4.34171e-112	1.14371	0.426	0.169	1.69622e-107
BdiBd21-3.2G0754600	0	Silica cell lineage	6.04782e-112	0.967027	0.631	0.34	2.36276e-107
BdiBd21-3.2G0025000	0	Silica cell lineage	9.09371e-112	1.00841	0.582	0.296	3.55273e-107
BdiBd21-3.4G0501200	0	Silica cell lineage	1.1634e-111	1.13912	0.528	0.256	4.54518e-107
BdiBd21-3.2G0628300	0	Silica cell lineage	1.46131e-111	0.480378	0.981	0.885	5.70905e-107
BdiBd21-3.5G0120200	0	Silica cell lineage	1.64685e-111	0.660435	0.896	0.61	6.4339e-107
BdiBd21-3.3G0373500	0	Silica cell lineage	1.67876e-111	1.26898	0.342	0.124	6.55858e-107
BdiBd21-3.2G0617900	0	Silica cell lineage	1.65061e-110	0.459099	0.909	0.647	6.44858e-106
BdiBd21-3.5G0112400	0	Silica cell lineage	1.79487e-110	1.72391	0.315	0.11	7.01218e-106
BdiBd21-3.1G0666000	0	Silica cell lineage	2.22618e-110	0.611263	0.962	0.787	8.69723e-106
BdiBd21-3.3G0469100	0	Silica cell lineage	5.20403e-110	1.26818	0.462	0.21	2.03311e-105
BdiBd21-3.4G0624000	0	Silica cell lineage	6.82496e-110	0.973118	0.543	0.273	2.66637e-105
BdiBd21-3.3G0116100	0	Silica cell lineage	2.23005e-109	0.970923	0.691	0.425	8.71235e-105
BdiBd21-3.2G0315400	0	Silica cell lineage	6.451e-109	0.719865	0.851	0.566	2.52028e-104
BdiBd21-3.3G0484700	0	Silica cell lineage	7.55795e-109	0.837886	0.487	0.214	2.95274e-104
BdiBd21-3.3G0752600	0	Silica cell lineage	8.56457e-109	1.20303	0.357	0.135	3.34601e-104
BdiBd21-3.1G0626400	0	Silica cell lineage	9.49484e-109	0.925013	0.473	0.208	3.70944e-104
BdiBd21-3.2G0160000	0	Silica cell lineage	1.29407e-108	0.540812	0.909	0.683	5.05568e-104
BdiBd21-3.1G0841100	0	Silica cell lineage	1.50345e-108	0.829657	0.669	0.375	5.87369e-104
BdiBd21-3.1G0027300	0	Silica cell lineage	1.52979e-108	0.723627	0.889	0.67	5.97657e-104
BdiBd21-3.1G0961400	0	Silica cell lineage	2.82729e-108	0.835026	0.61	0.318	1.10457e-103
BdiBd21-3.2G0400000	0	Silica cell lineage	3.65188e-108	1.04462	0.55	0.273	1.42672e-103
BdiBd21-3.2G0550500	0	Silica cell lineage	5.75071e-108	0.516772	0.775	0.459	2.24669e-103
BdiBd21-3.1G0888900	0	Silica cell lineage	6.18103e-108	0.879929	0.889	0.698	2.41481e-103
BdiBd21-3.3G0539900	0	Silica cell lineage	7.00486e-108	0.662814	0.841	0.589	2.73666e-103
BdiBd21-3.3G0259900	0	Silica cell lineage	7.07264e-108	0.90857	0.627	0.336	2.76314e-103
BdiBd21-3.1G0922100	0	Silica cell lineage	8.41635e-108	0.634779	0.876	0.626	3.2881e-103
BdiBd21-3.5G0211900	0	Silica cell lineage	1.65804e-107	0.705592	0.655	0.34	6.47763e-103
BdiBd21-3.4G0619400	0	Silica cell lineage	2.16637e-107	1.0537	0.546	0.274	8.46359e-103
BdiBd21-3.1G0469800	0	Silica cell lineage	2.77182e-107	0.89363	0.492	0.223	1.08289e-102
BdiBd21-3.2G0416600	0	Silica cell lineage	4.26701e-107	0.860168	0.65	0.357	1.66704e-102
BdiBd21-3.3G0446400	0	Silica cell lineage	4.51344e-107	0.946448	0.727	0.46	1.76331e-102
BdiBd21-3.1G0967300	0	Silica cell lineage	4.94154e-107	1.3099	0.425	0.183	1.93056e-102
BdiBd21-3.3G0400200	0	Silica cell lineage	5.28975e-107	0.820886	0.647	0.351	2.0666e-102
BdiBd21-3.3G0075200	0	Silica cell lineage	1.60214e-106	1.02071	0.414	0.172	6.25923e-102
BdiBd21-3.1G0110500	0	Silica cell lineage	1.99409e-106	0.87052	0.735	0.463	7.79051e-102
BdiBd21-3.5G0088000	0	Silica cell lineage	2.87665e-106	1.19512	0.316	0.109	1.12385e-101
BdiBd21-3.1G0086800	0	Silica cell lineage	2.96335e-106	0.664311	0.954	0.753	1.15772e-101
BdiBd21-3.2G0146001	0	Silica cell lineage	6.18149e-106	1.39529	0.378	0.153	2.41498e-101
BdiBd21-3.3G0480400	0	Silica cell lineage	7.7971e-106	1.04472	0.589	0.307	3.04617e-101
BdiBd21-3.3G0210200	0	Silica cell lineage	1.05714e-105	0.810733	0.786	0.507	4.13005e-101
BdiBd21-3.2G0162900	0	Silica cell lineage	1.21923e-105	0.906874	0.449	0.194	4.7633e-101
BdiBd21-3.2G0058600	0	Silica cell lineage	1.68086e-105	0.774037	0.773	0.488	6.5668e-101
BdiBd21-3.3G0511300	0	Silica cell lineage	2.35524e-105	0.796949	0.809	0.535	9.20145e-101
BdiBd21-3.3G0207800	0	Silica cell lineage	3.80774e-105	1.32218	0.399	0.168	1.48761e-100
BdiBd21-3.3G0210300	0	Silica cell lineage	4.17434e-105	1.00583	0.599	0.319	1.63083e-100
BdiBd21-3.2G0026200	0	Silica cell lineage	1.26887e-104	1.20381	0.293	0.096	4.95723e-100
BdiBd21-3.1G0913100	0	Silica cell lineage	1.28845e-104	1.04376	0.521	0.255	5.03372e-100
BdiBd21-3.2G0602900	0	Silica cell lineage	1.3741e-104	0.74431	0.776	0.472	5.36833e-100
BdiBd21-3.2G0320900	0	Silica cell lineage	1.69519e-104	0.515772	0.982	0.879	6.62278e-100
BdiBd21-3.2G0406200	0	Silica cell lineage	1.87794e-104	1.0605	0.366	0.142	7.33675e-100
BdiBd21-3.3G0777000	0	Silica cell lineage	2.54587e-104	0.713522	0.792	0.48	9.94619e-100
BdiBd21-3.4G0545100	0	Silica cell lineage	8.45977e-104	0.518309	0.895	0.62	3.30506e-99
BdiBd21-3.2G0605400	0	Silica cell lineage	1.36198e-103	0.722017	0.474	0.207	5.32098e-99
BdiBd21-3.1G0830200	0	Silica cell lineage	2.02014e-103	0.661557	0.574	0.276	7.8923e-99
BdiBd21-3.3G0690100	0	Silica cell lineage	3.19411e-103	0.968649	0.615	0.341	1.24788e-98
BdiBd21-3.2G0007700	0	Silica cell lineage	5.04932e-103	0.641458	0.92	0.702	1.97267e-98
BdiBd21-3.2G0402800	0	Silica cell lineage	5.32547e-103	0.739982	0.683	0.393	2.08055e-98
BdiBd21-3.1G0602000	0	Silica cell lineage	6.92223e-103	0.89475	0.588	0.317	2.70438e-98
BdiBd21-3.3G0678500	0	Silica cell lineage	8.67031e-103	0.806664	0.797	0.506	3.38732e-98
BdiBd21-3.3G0393100	0	Silica cell lineage	1.05335e-102	1.06085	0.513	0.25	4.11523e-98
BdiBd21-3.1G0456800	0	Silica cell lineage	1.16584e-102	0.329565	0.875	0.551	4.55472e-98
BdiBd21-3.3G0706500	0	Silica cell lineage	1.69034e-102	0.924695	0.601	0.328	6.60381e-98
BdiBd21-3.3G0319800	0	Silica cell lineage	1.97028e-102	0.711315	0.913	0.712	7.69748e-98
BdiBd21-3.1G0970900	0	Silica cell lineage	2.30654e-102	1.23762	0.345	0.13	9.01121e-98
BdiBd21-3.1G0477700	0	Silica cell lineage	4.58506e-102	0.946965	0.43	0.184	1.79129e-97
BdiBd21-3.1G0897900	0	Silica cell lineage	1.45544e-101	0.858667	0.683	0.405	5.6861e-97
BdiBd21-3.2G0681000	0	Silica cell lineage	1.46146e-101	0.847071	0.59	0.31	5.70964e-97
BdiBd21-3.1G0876332	0	Silica cell lineage	1.59964e-101	1.60902	0.323	0.122	6.24947e-97
BdiBd21-3.3G0643200	0	Silica cell lineage	1.65159e-101	0.516713	0.97	0.817	6.45245e-97
BdiBd21-3.1G0123300	0	Silica cell lineage	5.18741e-101	0.590495	0.572	0.285	2.02662e-96
BdiBd21-3.4G0219000	0	Silica cell lineage	1.57982e-100	0.507216	0.88	0.624	6.17203e-96
BdiBd21-3.5G0165000	0	Silica cell lineage	1.63789e-100	0.726782	0.835	0.568	6.39893e-96
BdiBd21-3.3G0597900	0	Silica cell lineage	1.79868e-100	1.33201	0.445	0.209	7.02707e-96
BdiBd21-3.4G0336100	0	Silica cell lineage	2.25578e-100	1.70697	0.309	0.114	8.81287e-96
BdiBd21-3.3G0550200	0	Silica cell lineage	2.35287e-100	0.41578	0.97	0.834	9.19217e-96
BdiBd21-3.3G0507500	0	Silica cell lineage	4.19989e-100	-1.12971	0.797	0.847	1.64081e-95
BdiBd21-3.3G0344500	0	Silica cell lineage	6.52076e-100	0.839385	0.59	0.322	2.54753e-95
BdiBd21-3.3G0645300	0	Silica cell lineage	1.25641e-99	0.996437	0.54	0.275	4.90855e-95
BdiBd21-3.2G0708300	0	Silica cell lineage	1.44834e-99	1.20321	0.344	0.135	5.65837e-95
BdiBd21-3.3G0742400	0	Silica cell lineage	1.58017e-99	0.784174	0.825	0.555	6.1734e-95
BdiBd21-3.1G0784900	0	Silica cell lineage	4.22804e-99	0.315482	0.966	0.824	1.65181e-94
BdiBd21-3.2G0087500	0	Silica cell lineage	6.55304e-99	0.616504	0.912	0.684	2.56014e-94
BdiBd21-3.3G0169600	0	Silica cell lineage	8.03117e-99	0.736715	0.764	0.503	3.13762e-94
BdiBd21-3.2G0413900	0	Silica cell lineage	1.0191e-98	1.61168	0.258	0.083	3.98143e-94
BdiBd21-3.3G0595500	0	Silica cell lineage	1.35405e-98	1.13601	0.414	0.179	5.28999e-94
BdiBd21-3.1G0049500	0	Silica cell lineage	1.84174e-98	-1.75324	0.573	0.723	7.19529e-94
BdiBd21-3.1G0018600	0	Silica cell lineage	1.84866e-98	0.815879	0.707	0.444	7.22233e-94
BdiBd21-3.1G0968200	0	Silica cell lineage	2.15035e-98	-1.93199	0.586	0.718	8.40098e-94
BdiBd21-3.1G0922600	0	Silica cell lineage	6.20711e-98	0.804576	0.623	0.346	2.42499e-93
BdiBd21-3.5G0187700	0	Silica cell lineage	7.50254e-98	0.852546	0.746	0.489	2.93109e-93
BdiBd21-3.2G0594600	0	Silica cell lineage	1.83559e-97	0.705753	0.635	0.349	7.17126e-93
BdiBd21-3.1G1038200	0	Silica cell lineage	2.26838e-97	1.01278	0.469	0.22	8.86209e-93
BdiBd21-3.1G0516000	0	Silica cell lineage	2.39232e-97	1.17094	0.331	0.125	9.3463e-93
BdiBd21-3.2G0608000	0	Silica cell lineage	2.6754e-97	0.833296	0.624	0.356	1.04523e-92
BdiBd21-3.3G0344000	0	Silica cell lineage	2.91348e-97	1.32029	0.252	0.08	1.13824e-92
BdiBd21-3.5G0031100	0	Silica cell lineage	3.74538e-97	1.07711	0.551	0.295	1.46325e-92
BdiBd21-3.3G0243400	0	Silica cell lineage	7.87487e-97	0.623619	0.995	0.894	3.07655e-92
BdiBd21-3.3G0422200	0	Silica cell lineage	1.52632e-96	0.150097	0.818	0.495	5.96302e-92
BdiBd21-3.3G0789600	0	Silica cell lineage	2.0856e-96	0.616211	0.922	0.723	8.14801e-92
BdiBd21-3.3G0707100	0	Silica cell lineage	3.26594e-96	0.442026	0.948	0.722	1.27594e-91
BdiBd21-3.4G0039300	0	Silica cell lineage	3.40468e-96	0.758554	0.89	0.682	1.33014e-91
BdiBd21-3.1G0804000	0	Silica cell lineage	3.47421e-96	0.458362	0.975	0.773	1.3573e-91
BdiBd21-3.2G0703300	0	Silica cell lineage	3.47821e-96	1.45531	0.277	0.094	1.35887e-91
BdiBd21-3.3G0697800	0	Silica cell lineage	1.07328e-95	0.986083	0.458	0.212	4.19308e-91
BdiBd21-3.1G1000100	0	Silica cell lineage	1.36025e-95	1.3087	0.319	0.121	5.31421e-91
BdiBd21-3.3G0065200	0	Silica cell lineage	1.46763e-95	1.09875	0.509	0.268	5.73374e-91
BdiBd21-3.5G0271000	0	Silica cell lineage	1.76495e-95	0.550273	0.931	0.716	6.89529e-91
BdiBd21-3.2G0504600	0	Silica cell lineage	3.56442e-95	1.06893	0.386	0.163	1.39255e-90
BdiBd21-3.2G0318300	0	Silica cell lineage	3.85823e-95	0.688655	0.64	0.353	1.50733e-90
BdiBd21-3.1G0885900	0	Silica cell lineage	3.95293e-95	0.540146	0.983	0.885	1.54433e-90
BdiBd21-3.3G0654500	0	Silica cell lineage	5.14126e-95	1.41029	0.315	0.12	2.00859e-90
BdiBd21-3.2G0628000	0	Silica cell lineage	1.04577e-94	0.973155	0.522	0.266	4.0856e-90
BdiBd21-3.3G0402700	0	Silica cell lineage	1.28394e-94	0.40024	0.763	0.436	5.01609e-90
BdiBd21-3.2G0618000	0	Silica cell lineage	3.53451e-94	1.40282	0.321	0.122	1.38086e-89
BdiBd21-3.3G0187100	0	Silica cell lineage	3.57376e-94	0.384149	0.926	0.683	1.3962e-89
BdiBd21-3.5G0054800	0	Silica cell lineage	4.29898e-94	0.801758	0.808	0.565	1.67953e-89
BdiBd21-3.5G0237900	0	Silica cell lineage	5.02842e-94	0.679827	0.603	0.322	1.9645e-89
BdiBd21-3.2G0114000	0	Silica cell lineage	7.89684e-94	0.923904	0.296	0.104	3.08514e-89
BdiBd21-3.5G0226700	0	Silica cell lineage	1.77565e-93	0.684718	0.584	0.309	6.93713e-89
BdiBd21-3.3G0552200	0	Silica cell lineage	2.39494e-93	1.05054	0.388	0.165	9.35657e-89
BdiBd21-3.3G0565000	0	Silica cell lineage	2.39643e-93	0.514286	0.985	0.863	9.36238e-89
BdiBd21-3.4G0208300	0	Silica cell lineage	3.33032e-93	0.711763	0.701	0.412	1.30109e-88
BdiBd21-3.1G0600800	0	Silica cell lineage	5.11154e-93	0.613803	0.962	0.792	1.99698e-88
BdiBd21-3.1G1026800	0	Silica cell lineage	6.1876e-93	0.737762	0.734	0.458	2.41737e-88
BdiBd21-3.3G0731500	0	Silica cell lineage	2.1738e-92	0.647097	0.691	0.393	8.49261e-88
BdiBd21-3.2G0783400	0	Silica cell lineage	2.2556e-92	1.00555	0.552	0.296	8.81219e-88
BdiBd21-3.1G0285400	0	Silica cell lineage	4.00786e-92	0.252764	0.995	0.846	1.56579e-87
BdiBd21-3.3G0395300	0	Silica cell lineage	6.77604e-92	0.873534	0.304	0.109	2.64726e-87
BdiBd21-3.4G0393400	0	Silica cell lineage	1.41057e-91	0.646018	0.5	0.24	5.51083e-87
BdiBd21-3.3G0421800	0	Silica cell lineage	2.18685e-91	1.53162	0.252	0.084	8.54357e-87
BdiBd21-3.3G0395600	0	Silica cell lineage	2.50856e-91	0.72067	0.808	0.574	9.80046e-87
BdiBd21-3.4G0115600	0	Silica cell lineage	2.55141e-91	1.09834	0.447	0.215	9.96786e-87
BdiBd21-3.3G0413800	0	Silica cell lineage	2.69069e-91	1.39419	0.376	0.163	1.0512e-86
BdiBd21-3.2G0035300	0	Silica cell lineage	3.73083e-91	0.665142	0.448	0.203	1.45756e-86
BdiBd21-3.3G0714400	0	Silica cell lineage	3.88687e-91	0.819677	0.604	0.339	1.51852e-86
BdiBd21-3.1G0862500	0	Silica cell lineage	9.72596e-91	1.06163	0.461	0.221	3.79974e-86
BdiBd21-3.4G0513500	0	Silica cell lineage	9.95993e-91	0.608282	0.806	0.531	3.89115e-86
BdiBd21-3.3G0501400	0	Silica cell lineage	1.48117e-90	1.18041	0.365	0.153	5.78665e-86
BdiBd21-3.4G0306100	0	Silica cell lineage	2.26282e-90	1.22524	0.364	0.153	8.8404e-86
BdiBd21-3.3G0752800	0	Silica cell lineage	2.95335e-90	0.934601	0.389	0.17	1.15381e-85
BdiBd21-3.2G0310600	0	Silica cell lineage	3.19411e-90	0.75003	0.619	0.347	1.24787e-85
BdiBd21-3.2G0238700	0	Silica cell lineage	6.15951e-90	0.664166	0.923	0.729	2.4064e-85
BdiBd21-3.4G0073200	0	Silica cell lineage	6.93588e-90	0.964708	0.551	0.299	2.70971e-85
BdiBd21-3.2G0028300	0	Silica cell lineage	8.06163e-90	-3.11427	0.153	0.405	3.14952e-85
BdiBd21-3.2G0413600	0	Silica cell lineage	8.11196e-90	1.26095	0.307	0.119	3.16918e-85
BdiBd21-3.4G0154600	0	Silica cell lineage	9.30694e-90	0.402564	0.996	0.961	3.63603e-85
BdiBd21-3.2G0254600	0	Silica cell lineage	1.08541e-89	0.693038	0.623	0.335	4.24048e-85
BdiBd21-3.3G0488800	0	Silica cell lineage	1.89521e-89	1.27723	0.333	0.134	7.40419e-85
BdiBd21-3.4G0557800	0	Silica cell lineage	2.01355e-89	0.857946	0.452	0.211	7.86655e-85
BdiBd21-3.2G0794800	0	Silica cell lineage	2.3563e-89	0.868771	0.635	0.375	9.20558e-85
BdiBd21-3.2G0030600	0	Silica cell lineage	3.58277e-89	1.02379	0.3	0.112	1.39971e-84
BdiBd21-3.3G0503400	0	Silica cell lineage	3.60612e-89	-3.69514	0.094	0.36	1.40884e-84
BdiBd21-3.4G0120300	0	Silica cell lineage	4.62622e-89	0.700309	0.809	0.566	1.80737e-84
BdiBd21-3.3G0321400	0	Silica cell lineage	7.23129e-89	0.689527	0.578	0.296	2.82512e-84
BdiBd21-3.3G0073700	0	Silica cell lineage	1.39762e-88	0.723925	0.758	0.507	5.46023e-84
BdiBd21-3.2G0186800	0	Silica cell lineage	2.07377e-88	-2.58475	0.321	0.546	8.10181e-84
BdiBd21-3.2G0067900	0	Silica cell lineage	2.90703e-88	1.16984	0.355	0.148	1.13572e-83
BdiBd21-3.1G0721400	0	Silica cell lineage	3.76752e-88	1.1625	0.36	0.154	1.4719e-83
BdiBd21-3.1G0952800	0	Silica cell lineage	1.14283e-87	1.14565	0.447	0.218	4.46482e-83
BdiBd21-3.1G0324900	0	Silica cell lineage	1.2911e-87	-1.44585	0.588	0.727	5.04409e-83
BdiBd21-3.1G0852800	0	Silica cell lineage	2.00513e-87	0.559656	0.919	0.733	7.83363e-83
BdiBd21-3.1G0156000	0	Silica cell lineage	2.7052e-87	0.69283	0.825	0.583	1.05687e-82
BdiBd21-3.4G0010700	0	Silica cell lineage	4.64676e-87	0.821716	0.641	0.388	1.81539e-82
BdiBd21-3.1G0509100	0	Silica cell lineage	8.43074e-87	0.729221	0.701	0.444	3.29372e-82
BdiBd21-3.3G0601500	0	Silica cell lineage	1.03333e-86	-3.93539	0.141	0.43	4.037e-82
BdiBd21-3.1G0711200	0	Silica cell lineage	1.13646e-86	1.48107	0.3	0.116	4.43994e-82
BdiBd21-3.4G0565300	0	Silica cell lineage	1.42682e-86	0.511525	0.33	0.127	5.5743e-82
BdiBd21-3.4G0431400	0	Silica cell lineage	3.36353e-86	-1.85378	0.542	0.673	1.31406e-81
BdiBd21-3.5G0287500	0	Silica cell lineage	3.73323e-86	0.641364	0.587	0.321	1.4585e-81
BdiBd21-3.2G0160100	0	Silica cell lineage	3.74898e-86	0.852004	0.534	0.282	1.46465e-81
BdiBd21-3.2G0585700	0	Silica cell lineage	4.81654e-86	-3.16749	0.149	0.387	1.88173e-81
BdiBd21-3.1G0260700	0	Silica cell lineage	5.05413e-86	0.860825	0.595	0.335	1.97455e-81
BdiBd21-3.3G0464000	0	Silica cell lineage	5.30221e-86	0.962002	0.493	0.252	2.07147e-81
BdiBd21-3.2G0421700	0	Silica cell lineage	5.5791e-86	0.933827	0.556	0.311	2.17964e-81
BdiBd21-3.3G0485900	0	Silica cell lineage	1.08365e-85	1.04715	0.513	0.282	4.23362e-81
BdiBd21-3.1G0402500	0	Silica cell lineage	5.0537e-85	0.65396	0.625	0.36	1.97438e-80
BdiBd21-3.2G0316100	0	Silica cell lineage	6.41012e-85	0.852341	0.646	0.397	2.50431e-80
BdiBd21-3.2G0614500	0	Silica cell lineage	1.68692e-84	1.13557	0.367	0.16	6.59046e-80
BdiBd21-3.2G0784500	0	Silica cell lineage	1.70727e-84	-1.40825	0.707	0.78	6.66998e-80
BdiBd21-3.3G0728900	0	Silica cell lineage	2.90834e-84	0.517557	0.878	0.669	1.13623e-79
BdiBd21-3.2G0745100	0	Silica cell lineage	3.22922e-84	-1.52672	0.563	0.685	1.26159e-79
BdiBd21-3.2G0215300	0	Silica cell lineage	3.97328e-84	0.900906	0.54	0.302	1.55228e-79
BdiBd21-3.2G0642700	0	Silica cell lineage	4.13692e-84	1.02748	0.414	0.196	1.61621e-79
BdiBd21-3.1G0876400	0	Silica cell lineage	4.90761e-84	0.669155	0.848	0.596	1.9173e-79
BdiBd21-3.3G0045801	0	Silica cell lineage	6.46477e-84	1.01444	0.32	0.129	2.52566e-79
BdiBd21-3.1G0730900	0	Silica cell lineage	1.53236e-83	0.451517	0.766	0.498	5.98663e-79
BdiBd21-3.1G0679100	0	Silica cell lineage	2.58159e-83	0.759208	0.65	0.392	1.00858e-78
BdiBd21-3.4G0525100	0	Silica cell lineage	3.38707e-83	-2.11445	0.378	0.574	1.32326e-78
BdiBd21-3.2G0578900	0	Silica cell lineage	3.6101e-83	0.612318	0.919	0.734	1.41039e-78
BdiBd21-3.2G0716300	0	Silica cell lineage	5.58412e-83	0.943775	0.466	0.232	2.1816e-78
BdiBd21-3.2G0566400	0	Silica cell lineage	6.38556e-83	0.532886	0.553	0.292	2.49471e-78
BdiBd21-3.2G0715200	0	Silica cell lineage	8.74215e-83	-1.64145	0.513	0.67	3.41538e-78
BdiBd21-3.2G0414800	0	Silica cell lineage	1.2566e-82	1.18602	0.344	0.147	4.9093e-78
BdiBd21-3.2G0469800	0	Silica cell lineage	1.49001e-82	0.482399	0.966	0.828	5.82118e-78
BdiBd21-3.1G0580700	0	Silica cell lineage	1.49877e-82	-2.44358	0.217	0.449	5.8554e-78
BdiBd21-3.2G0511800	0	Silica cell lineage	1.54677e-82	0.878813	0.577	0.332	6.04292e-78
BdiBd21-3.1G0061300	0	Silica cell lineage	2.92795e-82	-3.82954	0.1	0.328	1.14389e-77
BdiBd21-3.5G0162900	0	Silica cell lineage	3.86218e-82	1.3249	0.303	0.122	1.50888e-77
BdiBd21-3.3G0198500	0	Silica cell lineage	4.13115e-82	-2.28139	0.317	0.53	1.61396e-77
BdiBd21-3.1G0610000	0	Silica cell lineage	5.9966e-82	-2.08206	0.256	0.483	2.34275e-77
BdiBd21-3.2G0246800	0	Silica cell lineage	6.70978e-82	0.934432	0.454	0.227	2.62138e-77
BdiBd21-3.3G0701700	0	Silica cell lineage	1.10962e-81	0.891965	0.329	0.136	4.33507e-77
BdiBd21-3.2G0551900	0	Silica cell lineage	1.90733e-81	0.161863	0.768	0.454	7.45156e-77
BdiBd21-3.2G0445300	0	Silica cell lineage	2.60926e-81	0.426956	0.998	0.931	1.01939e-76
BdiBd21-3.1G0902000	0	Silica cell lineage	3.26009e-81	0.587754	0.817	0.549	1.27365e-76
BdiBd21-3.1G0524000	0	Silica cell lineage	3.86254e-81	0.803741	0.356	0.151	1.50902e-76
BdiBd21-3.4G0556200	0	Silica cell lineage	4.54003e-81	0.790718	0.653	0.397	1.7737e-76
BdiBd21-3.2G0376200	0	Silica cell lineage	8.37205e-81	0.886589	0.304	0.119	3.27079e-76
BdiBd21-3.4G0087500	0	Silica cell lineage	9.34964e-81	0.297677	0.453	0.208	3.65272e-76
BdiBd21-3.3G0522000	0	Silica cell lineage	1.18835e-80	0.635352	0.814	0.561	4.64264e-76
BdiBd21-3.1G0837200	0	Silica cell lineage	4.06791e-80	0.525278	0.831	0.598	1.58925e-75
BdiBd21-3.1G0114800	0	Silica cell lineage	5.78521e-80	0.814261	0.38	0.167	2.26017e-75
BdiBd21-3.4G0613900	0	Silica cell lineage	5.9608e-80	0.660528	0.538	0.291	2.32877e-75
BdiBd21-3.3G0441700	0	Silica cell lineage	6.42236e-80	0.673226	0.867	0.657	2.50909e-75
BdiBd21-3.1G0974900	0	Silica cell lineage	9.74131e-80	0.297247	0.95	0.797	3.80574e-75
BdiBd21-3.4G0032200	0	Silica cell lineage	1.34367e-79	0.854371	0.54	0.294	5.24946e-75
BdiBd21-3.2G0773000	0	Silica cell lineage	1.65929e-79	0.734189	0.479	0.243	6.4825e-75
BdiBd21-3.1G0063700	0	Silica cell lineage	1.97755e-79	0.924993	0.457	0.233	7.72588e-75
BdiBd21-3.5G0315800	0	Silica cell lineage	5.9966e-79	0.552054	0.711	0.448	2.34275e-74
BdiBd21-3.5G0144600	0	Silica cell lineage	6.34646e-79	0.576972	0.524	0.273	2.47943e-74
BdiBd21-3.4G0616100	0	Silica cell lineage	8.57056e-79	-1.32551	0.698	0.747	3.34835e-74
BdiBd21-3.3G0413900	0	Silica cell lineage	9.49325e-79	0.990979	0.509	0.273	3.70882e-74
BdiBd21-3.2G0254800	0	Silica cell lineage	2.24462e-78	1.07118	0.379	0.174	8.76927e-74
BdiBd21-3.2G0082000	0	Silica cell lineage	3.69323e-78	-2.88302	0.445	0.599	1.44287e-73
BdiBd21-3.1G0837600	0	Silica cell lineage	9.05147e-78	0.63706	0.641	0.385	3.53623e-73
BdiBd21-3.2G0537200	0	Silica cell lineage	1.43749e-77	0.711216	0.764	0.513	5.616e-73
BdiBd21-3.1G0330500	0	Silica cell lineage	1.94049e-77	0.774359	0.616	0.367	7.58109e-73
BdiBd21-3.2G0578600	0	Silica cell lineage	1.9869e-77	0.890533	0.375	0.171	7.7624e-73
BdiBd21-3.2G0743300	0	Silica cell lineage	3.31653e-77	0.49503	0.959	0.827	1.2957e-72
BdiBd21-3.3G0743300	0	Silica cell lineage	3.93979e-77	1.19141	0.34	0.15	1.5392e-72
BdiBd21-3.2G0005100	0	Silica cell lineage	4.62757e-77	0.886056	0.559	0.327	1.8079e-72
BdiBd21-3.3G0344800	0	Silica cell lineage	5.90612e-77	-2.11821	0.344	0.567	2.3074e-72
BdiBd21-3.3G0240300	0	Silica cell lineage	6.89518e-77	-1.72048	0.471	0.662	2.69381e-72
BdiBd21-3.2G0617300	0	Silica cell lineage	7.08628e-77	0.639615	0.573	0.321	2.76847e-72
BdiBd21-3.1G0161100	0	Silica cell lineage	7.68394e-77	0.690609	0.72	0.46	3.00196e-72
BdiBd21-3.2G0414500	0	Silica cell lineage	8.1537e-77	1.52535	0.256	0.096	3.18549e-72
BdiBd21-3.2G0800700	0	Silica cell lineage	8.53884e-77	0.225179	0.729	0.455	3.33595e-72
BdiBd21-3.2G0715800	0	Silica cell lineage	1.20094e-76	0.814919	0.555	0.326	4.69181e-72
BdiBd21-3.3G0735200	0	Silica cell lineage	1.30454e-76	0.728913	0.554	0.307	5.09658e-72
BdiBd21-3.5G0351500	0	Silica cell lineage	1.65397e-76	0.878503	0.474	0.243	6.46175e-72
BdiBd21-3.1G0492900	0	Silica cell lineage	2.33107e-76	0.568224	0.766	0.526	9.10704e-72
BdiBd21-3.3G0602800	0	Silica cell lineage	3.55947e-76	0.553116	0.605	0.342	1.39061e-71
BdiBd21-3.4G0392700	0	Silica cell lineage	4.49013e-76	0.962438	0.294	0.118	1.75421e-71
BdiBd21-3.1G0185400	0	Silica cell lineage	4.89092e-76	1.02809	0.258	0.096	1.91078e-71
BdiBd21-3.3G0171700	0	Silica cell lineage	7.77318e-76	0.9888	0.455	0.243	3.03683e-71
BdiBd21-3.3G0605900	0	Silica cell lineage	1.45096e-75	0.946355	0.276	0.106	5.66859e-71
BdiBd21-3.4G0275000	0	Silica cell lineage	2.0745e-75	-1.54902	0.466	0.675	8.10467e-71
BdiBd21-3.2G0132000	0	Silica cell lineage	2.64724e-75	0.453703	0.97	0.843	1.03422e-70
BdiBd21-3.4G0494000	0	Silica cell lineage	5.81503e-75	0.903228	0.454	0.231	2.27181e-70
BdiBd21-3.3G0596900	0	Silica cell lineage	6.0906e-75	0.475177	0.567	0.31	2.37948e-70
BdiBd21-3.4G0536200	0	Silica cell lineage	6.38488e-75	0.76938	0.409	0.199	2.49445e-70
BdiBd21-3.4G0074000	0	Silica cell lineage	7.25967e-75	0.809995	0.542	0.311	2.83621e-70
BdiBd21-3.1G0140400	0	Silica cell lineage	1.04103e-74	0.697174	0.495	0.257	4.0671e-70
BdiBd21-3.3G0692100	0	Silica cell lineage	3.87139e-74	0.773981	0.335	0.14	1.51247e-69
BdiBd21-3.1G0810800	0	Silica cell lineage	4.34501e-74	0.843325	0.496	0.269	1.69751e-69
BdiBd21-3.3G0071800	0	Silica cell lineage	7.41809e-74	0.890366	0.41	0.195	2.8981e-69
BdiBd21-3.2G0577300	0	Silica cell lineage	8.36349e-74	0.644114	0.492	0.26	3.26745e-69
BdiBd21-3.1G0576600	0	Silica cell lineage	1.40563e-73	0.538052	0.795	0.532	5.49152e-69
BdiBd21-3.1G0920100	0	Silica cell lineage	1.58361e-73	0.792046	0.322	0.136	6.18686e-69
BdiBd21-3.3G0588700	0	Silica cell lineage	2.82599e-73	1.28029	0.285	0.117	1.10406e-68
BdiBd21-3.1G0235700	0	Silica cell lineage	2.90422e-73	0.577743	0.814	0.569	1.13462e-68
BdiBd21-3.5G0278100	0	Silica cell lineage	3.76042e-73	-0.935187	0.929	0.921	1.46912e-68
BdiBd21-3.1G0856500	0	Silica cell lineage	5.40353e-73	0.62717	0.943	0.799	2.11105e-68
BdiBd21-3.1G0337300	0	Silica cell lineage	5.52009e-73	0.862994	0.473	0.255	2.15659e-68
BdiBd21-3.3G0471300	0	Silica cell lineage	6.8668e-73	1.00594	0.405	0.201	2.68272e-68
BdiBd21-3.3G0630000	0	Silica cell lineage	7.69839e-73	0.417813	0.846	0.585	3.00761e-68
BdiBd21-3.5G0134400	0	Silica cell lineage	1.3327e-72	0.893038	0.481	0.255	5.20657e-68
BdiBd21-3.5G0007000	0	Silica cell lineage	1.79193e-72	1.21986	0.307	0.132	7.00071e-68
BdiBd21-3.1G0326600	0	Silica cell lineage	1.92329e-72	0.75996	0.633	0.394	7.51392e-68
BdiBd21-3.2G0112400	0	Silica cell lineage	1.97611e-72	0.792339	0.546	0.315	7.72027e-68
BdiBd21-3.1G0206600	0	Silica cell lineage	2.28934e-72	0.745775	0.615	0.377	8.944e-68
BdiBd21-3.4G0228600	0	Silica cell lineage	2.64385e-72	0.973849	0.419	0.211	1.0329e-67
BdiBd21-3.3G0183400	0	Silica cell lineage	6.48713e-72	1.06753	0.406	0.203	2.53439e-67
BdiBd21-3.1G0253200	0	Silica cell lineage	6.62407e-72	0.781802	0.631	0.403	2.58789e-67
BdiBd21-3.3G0223900	0	Silica cell lineage	9.22122e-72	-2.20181	0.342	0.551	3.60255e-67
BdiBd21-3.3G0721900	0	Silica cell lineage	9.82691e-72	-2.28251	0.542	0.693	3.83918e-67
BdiBd21-3.2G0042900	0	Silica cell lineage	1.54975e-71	0.275547	0.902	0.654	6.05456e-67
BdiBd21-3.5G0195800	0	Silica cell lineage	1.6315e-71	0.472016	0.986	0.871	6.37394e-67
BdiBd21-3.5G0030300	0	Silica cell lineage	1.67555e-71	0.673385	0.707	0.477	6.54602e-67
BdiBd21-3.2G0041300	0	Silica cell lineage	1.90199e-71	0.460782	0.911	0.722	7.4307e-67
BdiBd21-3.1G0700300	0	Silica cell lineage	2.46936e-71	1.073	0.307	0.13	9.64729e-67
BdiBd21-3.4G0521700	0	Silica cell lineage	2.86237e-71	0.770541	0.533	0.301	1.11827e-66
BdiBd21-3.2G0609700	0	Silica cell lineage	3.08021e-71	1.13577	0.284	0.115	1.20338e-66
BdiBd21-3.1G0170800	0	Silica cell lineage	3.25941e-71	-0.735329	0.965	0.954	1.27339e-66
BdiBd21-3.1G0264500	0	Silica cell lineage	4.15552e-71	0.596315	0.842	0.618	1.62348e-66
BdiBd21-3.2G0303400	0	Silica cell lineage	5.14035e-71	0.672436	0.536	0.299	2.00823e-66
BdiBd21-3.2G0157400	0	Silica cell lineage	5.38473e-71	0.359429	0.884	0.668	2.10371e-66
BdiBd21-3.5G0067900	0	Silica cell lineage	6.67643e-71	1.12241	0.296	0.125	2.60835e-66
BdiBd21-3.1G0475300	0	Silica cell lineage	9.29885e-71	0.793736	0.458	0.242	3.63287e-66
BdiBd21-3.1G0909100	0	Silica cell lineage	1.16318e-70	0.540403	0.562	0.313	4.5443e-66
BdiBd21-3.2G0153200	0	Silica cell lineage	1.39444e-70	0.62071	0.86	0.663	5.44779e-66
BdiBd21-3.3G0110500	0	Silica cell lineage	1.67641e-70	0.687803	0.467	0.243	6.5494e-66
BdiBd21-3.4G0426200	0	Silica cell lineage	1.80475e-70	0.753131	0.588	0.359	7.0508e-66
BdiBd21-3.3G0350600	0	Silica cell lineage	1.89304e-70	-1.07225	0.537	0.73	7.39574e-66
BdiBd21-3.1G0083100	0	Silica cell lineage	2.06812e-70	-1.47052	0.641	0.721	8.07972e-66
BdiBd21-3.1G0465000	0	Silica cell lineage	2.12289e-70	1.20772	0.298	0.127	8.29372e-66
BdiBd21-3.2G0217500	0	Silica cell lineage	2.62837e-70	0.85973	0.335	0.148	1.02685e-65
BdiBd21-3.1G0758300	0	Silica cell lineage	3.30164e-70	0.67741	0.649	0.407	1.28989e-65
BdiBd21-3.3G0548300	0	Silica cell lineage	3.3363e-70	0.725848	0.579	0.353	1.30343e-65
BdiBd21-3.3G0699400	0	Silica cell lineage	6.78007e-70	1.26433	0.273	0.112	2.64884e-65
BdiBd21-3.2G0329800	0	Silica cell lineage	7.73352e-70	-1.77687	0.464	0.59	3.02133e-65
BdiBd21-3.3G0182600	0	Silica cell lineage	9.13449e-70	0.507418	0.9	0.72	3.56866e-65
BdiBd21-3.3G0240400	0	Silica cell lineage	1.36261e-69	-0.921924	0.479	0.698	5.32345e-65
BdiBd21-3.3G0592500	0	Silica cell lineage	1.37658e-69	0.78341	0.507	0.281	5.37804e-65
BdiBd21-3.2G0731900	0	Silica cell lineage	1.4475e-69	0.558697	0.417	0.202	5.65509e-65
BdiBd21-3.1G0160500	0	Silica cell lineage	2.4613e-69	0.615169	0.773	0.544	9.6158e-65
BdiBd21-3.2G0095000	0	Silica cell lineage	3.30646e-69	1.00583	0.35	0.161	1.29177e-64
BdiBd21-3.2G0602600	0	Silica cell lineage	3.96877e-69	0.999192	0.285	0.118	1.55052e-64
BdiBd21-3.5G0248800	0	Silica cell lineage	5.11986e-69	-1.15535	0.834	0.869	2.00023e-64
BdiBd21-3.4G0449500	0	Silica cell lineage	5.9529e-69	0.998022	0.386	0.191	2.32568e-64
BdiBd21-3.3G0243301	0	Silica cell lineage	1.42473e-68	0.444399	0.987	0.882	5.56615e-64
BdiBd21-3.4G0384900	0	Silica cell lineage	1.42933e-68	0.551329	0.784	0.563	5.58412e-64
BdiBd21-3.5G0333500	0	Silica cell lineage	1.54245e-68	0.952449	0.309	0.132	6.02603e-64
BdiBd21-3.2G0259900	0	Silica cell lineage	1.54677e-68	0.656167	0.691	0.455	6.04293e-64
BdiBd21-3.1G0213200	0	Silica cell lineage	1.61799e-68	0.977721	0.377	0.185	6.32117e-64
BdiBd21-3.3G0420300	0	Silica cell lineage	1.74614e-68	0.951487	0.342	0.158	6.82183e-64
BdiBd21-3.1G0329000	0	Silica cell lineage	2.13475e-68	0.455282	0.59	0.342	8.34003e-64
BdiBd21-3.4G0424900	0	Silica cell lineage	5.87753e-68	0.830225	0.293	0.124	2.29623e-63
BdiBd21-3.3G0703800	0	Silica cell lineage	6.96966e-68	1.23771	0.281	0.118	2.72291e-63
BdiBd21-3.1G0333000	0	Silica cell lineage	6.997e-68	-1.71153	0.611	0.694	2.73359e-63
BdiBd21-3.1G0005200	0	Silica cell lineage	9.16576e-68	0.597529	0.779	0.556	3.58088e-63
BdiBd21-3.1G0932200	0	Silica cell lineage	1.09638e-67	0.451865	0.924	0.726	4.28335e-63
BdiBd21-3.2G0409200	0	Silica cell lineage	1.26637e-67	0.730453	0.35	0.16	4.94747e-63
BdiBd21-3.2G0423600	0	Silica cell lineage	1.65059e-67	0.876003	0.486	0.27	6.44851e-63
BdiBd21-3.3G0471000	0	Silica cell lineage	1.76141e-67	0.647609	0.622	0.382	6.88146e-63
BdiBd21-3.1G0879300	0	Silica cell lineage	1.7768e-67	0.407259	0.561	0.322	6.9416e-63
BdiBd21-3.2G0162100	0	Silica cell lineage	1.98438e-67	0.614766	0.663	0.415	7.75259e-63
BdiBd21-3.2G0779700	0	Silica cell lineage	2.35734e-67	0.903115	0.396	0.197	9.20965e-63
BdiBd21-3.3G0210100	0	Silica cell lineage	2.48659e-67	0.776145	0.556	0.34	9.7146e-63
BdiBd21-3.5G0336700	0	Silica cell lineage	2.67019e-67	-1.99447	0.293	0.498	1.04319e-62
BdiBd21-3.1G0230300	0	Silica cell lineage	2.84161e-67	0.455309	0.926	0.752	1.11016e-62
BdiBd21-3.2G0429100	0	Silica cell lineage	3.6574e-67	0.395094	0.994	0.962	1.42887e-62
BdiBd21-3.5G0229100	0	Silica cell lineage	6.38135e-67	-1.65061	0.564	0.657	2.49307e-62
BdiBd21-3.5G0319100	0	Silica cell lineage	1.06438e-66	0.470581	0.649	0.404	4.1583e-62
BdiBd21-3.2G0563300	0	Silica cell lineage	1.4533e-66	0.73626	0.394	0.196	5.67776e-62
BdiBd21-3.1G0212800	0	Silica cell lineage	2.454e-66	0.526087	0.906	0.709	9.58729e-62
BdiBd21-3.2G0472300	0	Silica cell lineage	2.61779e-66	-3.4222	0.209	0.452	1.02272e-61
BdiBd21-3.3G0265300	0	Silica cell lineage	2.86706e-66	0.417008	0.967	0.852	1.1201e-61
BdiBd21-3.1G0898600	0	Silica cell lineage	3.56639e-66	0.777196	0.482	0.264	1.39332e-61
BdiBd21-3.4G0467900	0	Silica cell lineage	3.5784e-66	-1.78762	0.714	0.821	1.39801e-61
BdiBd21-3.4G0382500	0	Silica cell lineage	3.80279e-66	0.646003	0.438	0.228	1.48567e-61
BdiBd21-3.3G0733400	0	Silica cell lineage	4.25992e-66	0.618994	0.694	0.458	1.66427e-61
BdiBd21-3.2G0744700	0	Silica cell lineage	4.66727e-66	0.477946	0.936	0.774	1.82341e-61
BdiBd21-3.4G0081600	0	Silica cell lineage	5.28438e-66	-3.73404	0.168	0.435	2.0645e-61
BdiBd21-3.1G0843200	0	Silica cell lineage	6.13857e-66	0.657876	0.592	0.355	2.39822e-61
BdiBd21-3.1G0067100	0	Silica cell lineage	6.18533e-66	0.509962	0.795	0.588	2.41648e-61
BdiBd21-3.4G0590300	0	Silica cell lineage	9.94259e-66	0.385688	0.907	0.699	3.88437e-61
BdiBd21-3.1G0866300	0	Silica cell lineage	1.01917e-65	1.04644	0.324	0.147	3.98169e-61
BdiBd21-3.4G0426400	0	Silica cell lineage	1.1429e-65	0.787335	0.542	0.329	4.4651e-61
BdiBd21-3.1G0674600	0	Silica cell lineage	1.6052e-65	-3.76479	0.144	0.396	6.27119e-61
BdiBd21-3.2G0058100	0	Silica cell lineage	1.63823e-65	0.80558	0.393	0.2	6.40024e-61
BdiBd21-3.3G0144600	0	Silica cell lineage	3.19394e-65	0.28097	0.577	0.323	1.24781e-60
BdiBd21-3.3G0548100	0	Silica cell lineage	3.55026e-65	1.24247	0.273	0.116	1.38702e-60
BdiBd21-3.5G0120600	0	Silica cell lineage	4.82019e-65	-1.57033	0.642	0.721	1.88315e-60
BdiBd21-3.4G0590800	0	Silica cell lineage	4.95215e-65	0.93697	0.263	0.107	1.93471e-60
BdiBd21-3.3G0697200	0	Silica cell lineage	5.01861e-65	0.875824	0.355	0.17	1.96067e-60
BdiBd21-3.3G0522300	0	Silica cell lineage	5.34244e-65	0.443197	0.573	0.329	2.08719e-60
BdiBd21-3.1G0636400	0	Silica cell lineage	5.61752e-65	1.18045	0.324	0.151	2.19465e-60
BdiBd21-3.5G0285100	0	Silica cell lineage	6.41483e-65	0.901392	0.296	0.128	2.50615e-60
BdiBd21-3.1G0245700	0	Silica cell lineage	7.93861e-65	0.371702	0.984	0.889	3.10146e-60
BdiBd21-3.3G0548600	0	Silica cell lineage	1.00506e-64	0.901902	0.428	0.228	3.92657e-60
BdiBd21-3.1G0120400	0	Silica cell lineage	1.09649e-64	-2.22694	0.577	0.704	4.28376e-60
BdiBd21-3.1G0861100	0	Silica cell lineage	1.52641e-64	0.820416	0.447	0.242	5.96339e-60
BdiBd21-3.5G0225700	0	Silica cell lineage	1.55737e-64	0.690591	0.554	0.324	6.08433e-60
BdiBd21-3.5G0274300	0	Silica cell lineage	1.70531e-64	0.343282	0.809	0.561	6.6623e-60
BdiBd21-3.3G0430500	0	Silica cell lineage	1.86943e-64	0.46013	0.911	0.729	7.30349e-60
BdiBd21-3.1G0867300	0	Silica cell lineage	1.87476e-64	0.43545	0.946	0.767	7.3243e-60
BdiBd21-3.3G0603300	0	Silica cell lineage	2.80731e-64	0.517768	0.718	0.487	1.09676e-59
BdiBd21-3.1G0707200	0	Silica cell lineage	3.38033e-64	0.598467	0.726	0.479	1.32063e-59
BdiBd21-3.1G0864900	0	Silica cell lineage	3.6679e-64	0.880922	0.417	0.221	1.43298e-59
BdiBd21-3.3G0526500	0	Silica cell lineage	3.86155e-64	0.747265	0.509	0.293	1.50863e-59
BdiBd21-3.2G0536500	0	Silica cell lineage	4.10397e-64	0.660431	0.692	0.476	1.60334e-59
BdiBd21-3.1G0457600	0	Silica cell lineage	5.27651e-64	0.626939	0.296	0.126	2.06143e-59
BdiBd21-3.2G0685700	0	Silica cell lineage	5.62474e-64	0.742389	0.556	0.332	2.19747e-59
BdiBd21-3.4G0112900	0	Silica cell lineage	5.81213e-64	0.753075	0.423	0.222	2.27068e-59
BdiBd21-3.1G0346100	0	Silica cell lineage	6.7988e-64	0.377842	0.623	0.384	2.65615e-59
BdiBd21-3.1G0695700	0	Silica cell lineage	1.31223e-63	0.538803	0.79	0.566	5.12662e-59
BdiBd21-3.5G0186700	0	Silica cell lineage	1.41568e-63	0.767825	0.397	0.202	5.53079e-59
BdiBd21-3.3G0063200	0	Silica cell lineage	2.36204e-63	0.601088	0.758	0.55	9.22801e-59
BdiBd21-3.3G0622400	0	Silica cell lineage	2.65507e-63	0.635106	0.489	0.272	1.03728e-58
BdiBd21-3.1G0725400	0	Silica cell lineage	2.6552e-63	0.594051	0.395	0.196	1.03733e-58
BdiBd21-3.2G0232100	0	Silica cell lineage	3.04161e-63	0.853112	0.474	0.264	1.1883e-58
BdiBd21-3.3G0591800	0	Silica cell lineage	3.74114e-63	1.23963	0.293	0.131	1.46159e-58
BdiBd21-3.2G0218400	0	Silica cell lineage	5.63532e-63	0.682644	0.669	0.455	2.20161e-58
BdiBd21-3.1G0111200	0	Silica cell lineage	7.75929e-63	0.371289	0.979	0.869	3.0314e-58
BdiBd21-3.2G0225100	0	Silica cell lineage	1.17903e-62	0.491561	0.565	0.336	4.60624e-58
BdiBd21-3.2G0431100	0	Silica cell lineage	1.35214e-62	0.752862	0.548	0.332	5.28253e-58
BdiBd21-3.4G0318900	0	Silica cell lineage	1.45158e-62	0.465978	0.725	0.479	5.67103e-58
BdiBd21-3.2G0075000	0	Silica cell lineage	1.79955e-62	0.492143	0.784	0.543	7.03047e-58
BdiBd21-3.3G0150600	0	Silica cell lineage	2.47115e-62	0.543297	0.702	0.457	9.6543e-58
BdiBd21-3.4G0492600	0	Silica cell lineage	2.73504e-62	0.994175	0.312	0.145	1.06853e-57
BdiBd21-3.2G0757300	0	Silica cell lineage	3.69744e-62	0.742336	0.496	0.283	1.44452e-57
BdiBd21-3.4G0300500	0	Silica cell lineage	4.81639e-62	1.14676	0.26	0.11	1.88167e-57
BdiBd21-3.2G0592100	0	Silica cell lineage	6.98543e-62	0.525454	0.838	0.624	2.72907e-57
BdiBd21-3.1G0893900	0	Silica cell lineage	7.65179e-62	-4.64205	0.071	0.331	2.9894e-57
BdiBd21-3.2G0126900	0	Silica cell lineage	8.25188e-62	0.64527	0.581	0.359	3.22385e-57
BdiBd21-3.3G0124300	0	Silica cell lineage	1.16348e-61	0.508642	0.755	0.52	4.54547e-57
BdiBd21-3.4G0622400	0	Silica cell lineage	1.26366e-61	0.644842	0.729	0.514	4.93688e-57
BdiBd21-3.1G0894000	0	Silica cell lineage	1.28439e-61	-3.50279	0.146	0.357	5.01786e-57
BdiBd21-3.1G0742300	0	Silica cell lineage	1.84146e-61	-0.313131	0.68	0.404	7.19422e-57
BdiBd21-3.3G0206200	0	Silica cell lineage	2.34586e-61	0.65192	0.635	0.418	9.16482e-57
BdiBd21-3.1G0559000	0	Silica cell lineage	3.09296e-61	0.364536	0.841	0.606	1.20836e-56
BdiBd21-3.5G0218200	0	Silica cell lineage	3.56456e-61	0.405109	0.932	0.739	1.3926e-56
BdiBd21-3.3G0745600	0	Silica cell lineage	3.62757e-61	0.656514	0.333	0.155	1.41722e-56
BdiBd21-3.1G0045700	0	Silica cell lineage	6.8302e-61	0.691697	0.567	0.356	2.66842e-56
BdiBd21-3.1G0053000	0	Silica cell lineage	9.61795e-61	0.674357	0.667	0.447	3.75754e-56
BdiBd21-3.4G0341800	0	Silica cell lineage	9.9501e-61	0.587243	0.654	0.437	3.88731e-56
BdiBd21-3.2G0277800	0	Silica cell lineage	1.00517e-60	0.853714	0.438	0.241	3.927e-56
BdiBd21-3.1G0864000	0	Silica cell lineage	1.53472e-60	0.513931	0.812	0.587	5.99584e-56
BdiBd21-3.4G0423300	0	Silica cell lineage	1.63883e-60	-2.09707	0.236	0.436	6.40258e-56
BdiBd21-3.4G0441600	0	Silica cell lineage	1.89928e-60	0.473544	0.598	0.367	7.42011e-56
BdiBd21-3.2G0160400	0	Silica cell lineage	2.33614e-60	0.605741	0.713	0.498	9.12684e-56
BdiBd21-3.2G0027500	0	Silica cell lineage	2.50201e-60	0.554655	0.551	0.329	9.77486e-56
BdiBd21-3.5G0129800	0	Silica cell lineage	2.78538e-60	0.440015	0.542	0.314	1.08819e-55
BdiBd21-3.4G0058500	0	Silica cell lineage	3.10833e-60	0.56104	0.735	0.5	1.21436e-55
BdiBd21-3.1G0931600	0	Silica cell lineage	4.14078e-60	0.585628	0.386	0.192	1.61772e-55
BdiBd21-3.4G0396500	0	Silica cell lineage	7.7487e-60	-2.10119	0.249	0.444	3.02726e-55
BdiBd21-3.5G0061500	0	Silica cell lineage	9.37335e-60	-0.575773	0.323	0.131	3.66198e-55
BdiBd21-3.1G0121000	0	Silica cell lineage	9.68123e-60	0.944435	0.359	0.18	3.78226e-55
BdiBd21-3.3G0690500	0	Silica cell lineage	1.02266e-59	0.765702	0.375	0.188	3.99533e-55
BdiBd21-3.2G0056600	0	Silica cell lineage	1.17772e-59	0.620525	0.687	0.459	4.60112e-55
BdiBd21-3.1G0077700	0	Silica cell lineage	1.18835e-59	-1.82873	0.436	0.61	4.64265e-55
BdiBd21-3.2G0169900	0	Silica cell lineage	3.09921e-59	0.377288	0.556	0.322	1.2108e-54
BdiBd21-3.3G0121800	0	Silica cell lineage	4.56681e-59	0.653987	0.346	0.169	1.78416e-54
BdiBd21-3.1G0022200	0	Silica cell lineage	5.10234e-59	0.912291	0.274	0.117	1.99338e-54
BdiBd21-3.3G0621100	0	Silica cell lineage	5.10614e-59	0.514224	0.661	0.437	1.99487e-54
BdiBd21-3.1G0655700	0	Silica cell lineage	5.17782e-59	0.460087	0.86	0.641	2.02287e-54
BdiBd21-3.4G0558500	0	Silica cell lineage	5.42174e-59	0.606302	0.626	0.414	2.11817e-54
BdiBd21-3.2G0756400	0	Silica cell lineage	6.46327e-59	0.612112	0.625	0.401	2.52507e-54
BdiBd21-3.2G0640400	0	Silica cell lineage	7.09657e-59	0.674219	0.535	0.325	2.77249e-54
BdiBd21-3.3G0689900	0	Silica cell lineage	1.10036e-58	0.706342	0.364	0.183	4.2989e-54
BdiBd21-3.2G0590000	0	Silica cell lineage	1.24928e-58	-1.08257	0.657	0.712	4.8807e-54
BdiBd21-3.4G0012300	0	Silica cell lineage	1.28845e-58	0.997621	0.327	0.16	5.03372e-54
BdiBd21-3.4G0224800	0	Silica cell lineage	2.24658e-58	-2.39201	0.199	0.393	8.77695e-54
BdiBd21-3.3G0294300	0	Silica cell lineage	2.31188e-58	0.698361	0.423	0.23	9.03205e-54
BdiBd21-3.5G0006700	0	Silica cell lineage	2.70012e-58	0.417892	0.896	0.754	1.05488e-53
BdiBd21-3.1G0564200	0	Silica cell lineage	2.75299e-58	0.542877	0.695	0.471	1.07554e-53
BdiBd21-3.1G0474400	0	Silica cell lineage	2.86335e-58	0.416446	0.952	0.811	1.11865e-53
BdiBd21-3.5G0273300	0	Silica cell lineage	2.8734e-58	0.91784	0.324	0.157	1.12258e-53
BdiBd21-3.1G0889500	0	Silica cell lineage	2.95568e-58	0.67802	0.427	0.229	1.15473e-53
BdiBd21-3.1G0035900	0	Silica cell lineage	3.01639e-58	0.541149	0.795	0.581	1.17844e-53
BdiBd21-3.5G0296400	0	Silica cell lineage	3.76195e-58	0.486665	0.752	0.52	1.46972e-53
BdiBd21-3.4G0426500	0	Silica cell lineage	3.79932e-58	0.659578	0.478	0.273	1.48432e-53
BdiBd21-3.3G0409600	0	Silica cell lineage	5.16818e-58	-1.77618	0.408	0.581	2.0191e-53
BdiBd21-3.4G0063500	0	Silica cell lineage	5.72134e-58	0.383873	0.959	0.822	2.23521e-53
BdiBd21-3.4G0403100	0	Silica cell lineage	6.45277e-58	0.975725	0.367	0.19	2.52097e-53
BdiBd21-3.3G0310700	0	Silica cell lineage	8.28322e-58	0.559423	0.565	0.338	3.23609e-53
BdiBd21-3.4G0602700	0	Silica cell lineage	1.00385e-57	0.766767	0.425	0.231	3.92184e-53
BdiBd21-3.2G0647900	0	Silica cell lineage	1.16154e-57	0.996021	0.267	0.118	4.53791e-53
BdiBd21-3.5G0252800	0	Silica cell lineage	1.16517e-57	0.453812	0.79	0.545	4.55209e-53
BdiBd21-3.4G0374400	0	Silica cell lineage	1.41817e-57	0.742296	0.291	0.132	5.54049e-53
BdiBd21-3.5G0246100	0	Silica cell lineage	1.4741e-57	0.344541	0.669	0.424	5.75902e-53
BdiBd21-3.3G0754600	0	Silica cell lineage	1.58681e-57	0.412026	0.552	0.326	6.19935e-53
BdiBd21-3.1G0417600	0	Silica cell lineage	1.66032e-57	0.361565	0.977	0.859	6.48656e-53
BdiBd21-3.2G0216800	0	Silica cell lineage	2.0079e-57	0.824608	0.467	0.266	7.84447e-53
BdiBd21-3.1G0968300	0	Silica cell lineage	2.10792e-57	-1.81548	0.519	0.636	8.23522e-53
BdiBd21-3.3G0330800	0	Silica cell lineage	2.27864e-57	0.453346	0.852	0.625	8.90219e-53
BdiBd21-3.2G0433200	0	Silica cell lineage	2.71351e-57	0.664855	0.549	0.342	1.06012e-52
BdiBd21-3.4G0453700	0	Silica cell lineage	3.72475e-57	0.733959	0.364	0.183	1.45518e-52
BdiBd21-3.2G0391500	0	Silica cell lineage	3.75596e-57	0.68141	0.415	0.222	1.46738e-52
BdiBd21-3.5G0005600	0	Silica cell lineage	4.27645e-57	0.911171	0.414	0.231	1.67072e-52
BdiBd21-3.4G0560300	0	Silica cell lineage	4.91648e-57	0.653648	0.54	0.33	1.92077e-52
BdiBd21-3.4G0435900	0	Silica cell lineage	5.62788e-57	0.748742	0.523	0.32	2.1987e-52
BdiBd21-3.1G0049200	0	Silica cell lineage	6.39772e-57	0.448872	0.94	0.758	2.49946e-52
BdiBd21-3.2G0411200	0	Silica cell lineage	6.56481e-57	0.61899	0.674	0.461	2.56474e-52
BdiBd21-3.4G0084800	0	Silica cell lineage	6.85193e-57	0.634394	0.289	0.13	2.67691e-52
BdiBd21-3.2G0474300	0	Silica cell lineage	8.70518e-57	0.438609	0.408	0.21	3.40094e-52
BdiBd21-3.3G0520000	0	Silica cell lineage	8.84498e-57	0.423846	0.903	0.687	3.45556e-52
BdiBd21-3.1G0102400	0	Silica cell lineage	1.34188e-56	0.630968	0.638	0.418	5.24246e-52
BdiBd21-3.1G0562600	0	Silica cell lineage	1.85554e-56	0.21994	0.564	0.33	7.24922e-52
BdiBd21-3.1G0245000	0	Silica cell lineage	1.87116e-56	-2.98309	0.096	0.295	7.31027e-52
BdiBd21-3.3G0197600	0	Silica cell lineage	2.34023e-56	0.620608	0.569	0.348	9.14282e-52
BdiBd21-3.1G0074550	0	Silica cell lineage	2.55143e-56	-2.18885	0.291	0.493	9.96792e-52
BdiBd21-3.2G0322400	0	Silica cell lineage	2.58122e-56	0.662447	0.617	0.401	1.00843e-51
BdiBd21-3.2G0067400	0	Silica cell lineage	2.94141e-56	-1.21118	0.701	0.775	1.14915e-51
BdiBd21-3.4G0412400	0	Silica cell lineage	3.05495e-56	0.662236	0.643	0.438	1.19351e-51
BdiBd21-3.3G0788700	0	Silica cell lineage	3.23188e-56	0.899178	0.421	0.237	1.26263e-51
BdiBd21-3.2G0042400	0	Silica cell lineage	3.75853e-56	0.812085	0.389	0.203	1.46838e-51
BdiBd21-3.2G0653400	0	Silica cell lineage	3.98333e-56	0.648061	0.491	0.282	1.55621e-51
BdiBd21-3.1G0447500	0	Silica cell lineage	4.1906e-56	0.365095	0.976	0.874	1.63718e-51
BdiBd21-3.3G0653300	0	Silica cell lineage	5.94645e-56	0.361192	0.918	0.753	2.32316e-51
BdiBd21-3.2G0760400	0	Silica cell lineage	7.22609e-56	0.582206	0.5	0.291	2.82309e-51
BdiBd21-3.3G0248900	0	Silica cell lineage	7.82247e-56	-1.48472	0.502	0.612	3.05608e-51
BdiBd21-3.2G0756800	0	Silica cell lineage	1.00548e-55	0.709623	0.423	0.23	3.9282e-51
BdiBd21-3.1G0141200	0	Silica cell lineage	1.03672e-55	0.678045	0.398	0.208	4.05027e-51
BdiBd21-3.3G0199600	0	Silica cell lineage	1.05665e-55	0.700573	0.551	0.349	4.12813e-51
BdiBd21-3.3G0774900	0	Silica cell lineage	1.35294e-55	0.831418	0.381	0.202	5.28566e-51
BdiBd21-3.3G0229800	0	Silica cell lineage	1.47391e-55	0.84115	0.427	0.242	5.75827e-51
BdiBd21-3.2G0504200	0	Silica cell lineage	2.03086e-55	0.597017	0.713	0.506	7.93418e-51
BdiBd21-3.3G0377000	0	Silica cell lineage	2.22918e-55	0.773138	0.407	0.22	8.70897e-51
BdiBd21-3.5G0136400	0	Silica cell lineage	2.68997e-55	0.702311	0.282	0.125	1.05092e-50
BdiBd21-3.3G0682900	0	Silica cell lineage	2.82512e-55	0.535442	0.699	0.479	1.10372e-50
BdiBd21-3.3G0650600	0	Silica cell lineage	2.83684e-55	0.16362	0.684	0.438	1.1083e-50
BdiBd21-3.2G0177600	0	Silica cell lineage	3.42828e-55	0.703713	0.405	0.218	1.33936e-50
BdiBd21-3.3G0433800	0	Silica cell lineage	3.50801e-55	0.547003	0.519	0.307	1.37051e-50
BdiBd21-3.1G0505300	0	Silica cell lineage	3.64968e-55	0.560997	0.381	0.197	1.42586e-50
BdiBd21-3.2G0555300	0	Silica cell lineage	4.1384e-55	0.620869	0.591	0.38	1.61679e-50
BdiBd21-3.2G0536000	0	Silica cell lineage	4.39228e-55	0.56847	0.653	0.437	1.71598e-50
BdiBd21-3.2G0290500	0	Silica cell lineage	5.2409e-55	0.404839	0.921	0.762	2.04752e-50
BdiBd21-3.1G0255100	0	Silica cell lineage	7.25677e-55	0.364491	0.957	0.819	2.83507e-50
BdiBd21-3.2G0609400	0	Silica cell lineage	1.01891e-54	0.934917	0.298	0.14	3.98069e-50
BdiBd21-3.1G0513800	0	Silica cell lineage	1.04585e-54	0.778132	0.435	0.243	4.08594e-50
BdiBd21-3.4G0576900	0	Silica cell lineage	1.0787e-54	0.977834	0.299	0.14	4.21425e-50
BdiBd21-3.3G0084500	0	Silica cell lineage	1.16101e-54	0.551944	0.597	0.375	4.53583e-50
BdiBd21-3.2G0308700	0	Silica cell lineage	1.24862e-54	0.65078	0.325	0.159	4.8781e-50
BdiBd21-3.1G0868600	0	Silica cell lineage	1.31244e-54	0.576781	0.458	0.265	5.12745e-50
BdiBd21-3.3G0654700	0	Silica cell lineage	1.77638e-54	0.464916	0.733	0.495	6.93998e-50
BdiBd21-3.3G0780700	0	Silica cell lineage	1.80981e-54	0.536343	0.753	0.537	7.07058e-50
BdiBd21-3.4G0211900	0	Silica cell lineage	1.90455e-54	0.445819	0.682	0.459	7.44068e-50
BdiBd21-3.3G0264400	0	Silica cell lineage	2.01828e-54	1.17356	0.256	0.114	7.88501e-50
BdiBd21-3.5G0323700	0	Silica cell lineage	2.10101e-54	1.09873	0.279	0.13	8.20821e-50
BdiBd21-3.4G0317100	0	Silica cell lineage	2.28182e-54	0.231731	0.452	0.233	8.91461e-50
BdiBd21-3.2G0069700	0	Silica cell lineage	2.35997e-54	0.843033	0.371	0.197	9.21994e-50
BdiBd21-3.1G0084200	0	Silica cell lineage	2.62607e-54	0.60692	0.388	0.203	1.02595e-49
BdiBd21-3.1G0176900	0	Silica cell lineage	3.07213e-54	0.492402	0.689	0.463	1.20022e-49
BdiBd21-3.1G0880000	0	Silica cell lineage	3.60628e-54	0.776221	0.331	0.164	1.4089e-49
BdiBd21-3.3G0327400	0	Silica cell lineage	4.10325e-54	0.423599	0.878	0.696	1.60306e-49
BdiBd21-3.3G0181900	0	Silica cell lineage	4.43038e-54	-0.855056	0.899	0.841	1.73086e-49
BdiBd21-3.3G0190800	0	Silica cell lineage	4.68122e-54	-0.978503	0.822	0.798	1.82886e-49
BdiBd21-3.3G0738400	0	Silica cell lineage	4.80653e-54	-3.52684	0.089	0.291	1.87782e-49
BdiBd21-3.4G0050800	0	Silica cell lineage	6.80527e-54	0.793382	0.392	0.212	2.65868e-49
BdiBd21-3.3G0189650	0	Silica cell lineage	7.24358e-54	-0.94222	0.84	0.809	2.82992e-49
BdiBd21-3.1G0417000	0	Silica cell lineage	7.39254e-54	0.312451	0.591	0.376	2.88812e-49
BdiBd21-3.3G0204700	0	Silica cell lineage	7.48263e-54	0.557876	0.539	0.33	2.92331e-49
BdiBd21-3.2G0123700	0	Silica cell lineage	9.21876e-54	0.672756	0.386	0.206	3.60158e-49
BdiBd21-3.1G0160200	0	Silica cell lineage	1.12452e-53	0.142199	0.814	0.577	4.39328e-49
BdiBd21-3.2G0438300	0	Silica cell lineage	1.12475e-53	-0.857176	0.883	0.825	4.39416e-49
BdiBd21-3.1G0682300	0	Silica cell lineage	1.27074e-53	-0.899247	0.795	0.791	4.96452e-49
BdiBd21-3.1G0105400	0	Silica cell lineage	1.43532e-53	-1.22555	0.719	0.808	5.60749e-49
BdiBd21-3.1G0593100	0	Silica cell lineage	1.53786e-53	0.509571	0.674	0.455	6.0081e-49
BdiBd21-3.5G0324400	0	Silica cell lineage	1.73497e-53	0.227256	0.891	0.675	6.77819e-49
BdiBd21-3.4G0503500	0	Silica cell lineage	1.85495e-53	0.393906	0.784	0.555	7.24693e-49
BdiBd21-3.5G0339400	0	Silica cell lineage	1.96731e-53	0.584343	0.348	0.173	7.68589e-49
BdiBd21-3.3G0352400	0	Silica cell lineage	2.16849e-53	-1.07695	0.461	0.65	8.47186e-49
BdiBd21-3.1G0669700	0	Silica cell lineage	2.85547e-53	0.654831	0.39	0.211	1.11557e-48
BdiBd21-3.2G0522700	0	Silica cell lineage	3.3107e-53	0.39528	0.922	0.781	1.29343e-48
BdiBd21-3.3G0424700	0	Silica cell lineage	3.37043e-53	0.56101	0.313	0.15	1.31676e-48
BdiBd21-3.3G0715800	0	Silica cell lineage	5.59444e-53	0.739063	0.28	0.128	2.18564e-48
BdiBd21-3.5G0152400	0	Silica cell lineage	5.85873e-53	0.532124	0.485	0.28	2.28889e-48
BdiBd21-3.1G0687500	0	Silica cell lineage	6.21038e-53	0.52955	0.689	0.474	2.42627e-48
BdiBd21-3.3G0388800	0	Silica cell lineage	6.53099e-53	0.41431	0.564	0.344	2.55153e-48
BdiBd21-3.1G0426000	0	Silica cell lineage	7.22355e-53	0.503577	0.564	0.35	2.8221e-48
BdiBd21-3.1G0976500	0	Silica cell lineage	9.93057e-53	0.677205	0.406	0.221	3.87967e-48
BdiBd21-3.3G0146100	0	Silica cell lineage	1.08247e-52	0.542123	0.623	0.409	4.22898e-48
BdiBd21-3.2G0751200	0	Silica cell lineage	1.26876e-52	0.617306	0.482	0.28	4.95678e-48
BdiBd21-3.1G0610400	0	Silica cell lineage	1.35645e-52	-2.07755	0.161	0.34	5.29938e-48
BdiBd21-3.2G0354100	0	Silica cell lineage	1.46546e-52	0.392233	0.671	0.444	5.72525e-48
BdiBd21-3.2G0227200	0	Silica cell lineage	1.78027e-52	0.250019	0.616	0.379	6.95517e-48
BdiBd21-3.3G0694700	0	Silica cell lineage	2.15785e-52	-0.899323	0.853	0.82	8.43028e-48
BdiBd21-3.2G0562100	0	Silica cell lineage	2.57484e-52	0.782579	0.401	0.222	1.00594e-47
BdiBd21-3.1G0354100	0	Silica cell lineage	2.66294e-52	0.459177	0.805	0.607	1.04036e-47
BdiBd21-3.2G0435000	0	Silica cell lineage	2.78457e-52	0.441653	0.86	0.661	1.08788e-47
BdiBd21-3.1G0938200	0	Silica cell lineage	3.09834e-52	0.710354	0.389	0.208	1.21046e-47
BdiBd21-3.2G0167000	0	Silica cell lineage	3.3288e-52	0.38346	0.895	0.746	1.3005e-47
BdiBd21-3.5G0069700	0	Silica cell lineage	5.68625e-52	0.545064	0.669	0.453	2.2215e-47
BdiBd21-3.4G0221300	0	Silica cell lineage	6.70366e-52	0.761528	0.347	0.179	2.61899e-47
BdiBd21-3.2G0443700	0	Silica cell lineage	6.7914e-52	0.615007	0.288	0.135	2.65326e-47
BdiBd21-3.5G0212300	0	Silica cell lineage	7.23216e-52	0.461276	0.786	0.574	2.82546e-47
BdiBd21-3.4G0564200	0	Silica cell lineage	9.06577e-52	0.652702	0.474	0.28	3.54182e-47
BdiBd21-3.1G0933900	0	Silica cell lineage	9.51569e-52	0.525176	0.493	0.293	3.71759e-47
BdiBd21-3.2G0702700	0	Silica cell lineage	9.71867e-52	1.13571	0.26	0.12	3.79689e-47
BdiBd21-3.5G0194000	0	Silica cell lineage	1.07654e-51	0.568715	0.342	0.172	4.20581e-47
BdiBd21-3.1G0664600	0	Silica cell lineage	1.24667e-51	-1.5194	0.537	0.633	4.87051e-47
BdiBd21-3.2G0004400	0	Silica cell lineage	1.25802e-51	-4.62832	0.067	0.299	4.91485e-47
BdiBd21-3.2G0799400	0	Silica cell lineage	1.40398e-51	0.588315	0.509	0.315	5.48509e-47
BdiBd21-3.2G0087400	0	Silica cell lineage	1.50165e-51	0.758018	0.369	0.2	5.86665e-47
BdiBd21-3.1G0150800	0	Silica cell lineage	2.24414e-51	0.470812	0.731	0.508	8.7674e-47
BdiBd21-3.2G0581800	0	Silica cell lineage	2.90561e-51	0.576097	0.557	0.35	1.13516e-46
BdiBd21-3.3G0622100	0	Silica cell lineage	3.2309e-51	0.495769	0.545	0.337	1.26225e-46
BdiBd21-3.1G0401600	0	Silica cell lineage	3.41941e-51	0.466079	0.664	0.438	1.3359e-46
BdiBd21-3.3G0437600	0	Silica cell lineage	3.50332e-51	0.361813	0.311	0.152	1.36868e-46
BdiBd21-3.1G0353200	0	Silica cell lineage	3.84809e-51	0.346493	0.963	0.826	1.50337e-46
BdiBd21-3.5G0326600	0	Silica cell lineage	3.88095e-51	0.50972	0.718	0.503	1.51621e-46
BdiBd21-3.2G0432800	0	Silica cell lineage	6.37005e-51	-0.98463	0.803	0.776	2.48865e-46
BdiBd21-3.2G0016100	0	Silica cell lineage	6.61958e-51	0.577275	0.557	0.354	2.58614e-46
BdiBd21-3.3G0669400	0	Silica cell lineage	7.98147e-51	-2.79631	0.135	0.315	3.1182e-46
BdiBd21-3.3G0548400	0	Silica cell lineage	1.44112e-50	0.765526	0.324	0.162	5.63017e-46
BdiBd21-3.3G0718700	0	Silica cell lineage	1.45849e-50	0.801855	0.351	0.184	5.69803e-46
BdiBd21-3.1G0077800	0	Silica cell lineage	1.74312e-50	-2.26205	0.305	0.493	6.81001e-46
BdiBd21-3.3G0731700	0	Silica cell lineage	1.95184e-50	0.659333	0.285	0.133	7.62546e-46
BdiBd21-3.2G0329300	0	Silica cell lineage	2.25928e-50	0.302826	0.981	0.867	8.82656e-46
BdiBd21-3.4G0214600	0	Silica cell lineage	2.68189e-50	1.12598	0.293	0.142	1.04776e-45
BdiBd21-3.2G0730500	0	Silica cell lineage	3.12674e-50	0.319909	0.526	0.315	1.22156e-45
BdiBd21-3.4G0107400	0	Silica cell lineage	3.54106e-50	-3.9322	0.096	0.364	1.38342e-45
BdiBd21-3.1G0615600	0	Silica cell lineage	3.90167e-50	-0.855151	0.874	0.829	1.52431e-45
BdiBd21-3.3G0625100	0	Silica cell lineage	3.92583e-50	0.959719	0.274	0.129	1.53374e-45
BdiBd21-3.3G0180000	0	Silica cell lineage	4.21849e-50	0.477784	0.772	0.554	1.64808e-45
BdiBd21-3.5G0231400	0	Silica cell lineage	4.48296e-50	0.538238	0.623	0.403	1.7514e-45
BdiBd21-3.1G0861000	0	Silica cell lineage	5.38259e-50	0.68506	0.432	0.249	2.10287e-45
BdiBd21-3.2G0178400	0	Silica cell lineage	5.53317e-50	0.98176	0.307	0.156	2.1617e-45
BdiBd21-3.1G0354200	0	Silica cell lineage	6.71235e-50	0.517157	0.746	0.546	2.62238e-45
BdiBd21-3.3G0085900	0	Silica cell lineage	7.02543e-50	0.863173	0.298	0.146	2.74469e-45
BdiBd21-3.2G0688100	0	Silica cell lineage	7.14126e-50	-1.50534	0.383	0.522	2.78995e-45
BdiBd21-3.4G0098600	0	Silica cell lineage	7.17838e-50	0.651	0.298	0.144	2.80445e-45
BdiBd21-3.1G0241200	0	Silica cell lineage	1.00828e-49	-2.98326	0.115	0.308	3.93915e-45
BdiBd21-3.3G0058000	0	Silica cell lineage	1.44905e-49	0.58207	0.514	0.317	5.66115e-45
BdiBd21-3.4G0600801	0	Silica cell lineage	1.65387e-49	-1.32037	0.465	0.579	6.46133e-45
BdiBd21-3.3G0509200	0	Silica cell lineage	2.23954e-49	-1.36639	0.502	0.599	8.74942e-45
BdiBd21-3.1G0049400	0	Silica cell lineage	3.31761e-49	-1.16434	0.722	0.749	1.29613e-44
BdiBd21-3.3G0389100	0	Silica cell lineage	3.66693e-49	0.914272	0.287	0.14	1.4326e-44
BdiBd21-3.3G0223500	0	Silica cell lineage	3.75155e-49	0.526224	0.71	0.515	1.46566e-44
BdiBd21-3.3G0698100	0	Silica cell lineage	4.27041e-49	0.41547	0.548	0.338	1.66836e-44
BdiBd21-3.2G0280600	0	Silica cell lineage	4.85656e-49	0.394395	0.477	0.277	1.89736e-44
BdiBd21-3.3G0372200	0	Silica cell lineage	4.93306e-49	0.422484	0.596	0.379	1.92725e-44
BdiBd21-3.4G0483500	0	Silica cell lineage	5.02812e-49	-1.15512	0.676	0.697	1.96438e-44
BdiBd21-3.1G0830400	0	Silica cell lineage	7.00925e-49	-1.91161	0.254	0.417	2.73837e-44
BdiBd21-3.1G0502000	0	Silica cell lineage	7.24604e-49	0.51512	0.669	0.461	2.83088e-44
BdiBd21-3.2G0202700	0	Silica cell lineage	7.89926e-49	0.486905	0.533	0.33	3.08608e-44
BdiBd21-3.1G0858400	0	Silica cell lineage	8.27237e-49	-1.61986	0.424	0.558	3.23185e-44
BdiBd21-3.1G0720500	0	Silica cell lineage	1.082e-48	0.262994	0.735	0.507	4.22716e-44
BdiBd21-3.2G0094900	0	Silica cell lineage	1.27101e-48	0.738641	0.418	0.244	4.96558e-44
BdiBd21-3.1G0652900	0	Silica cell lineage	1.68339e-48	0.670837	0.471	0.285	6.57667e-44
BdiBd21-3.2G0073200	0	Silica cell lineage	1.73214e-48	0.6609	0.417	0.238	6.76712e-44
BdiBd21-3.3G0581300	0	Silica cell lineage	1.86327e-48	0.702328	0.437	0.256	7.27943e-44
BdiBd21-3.5G0212900	0	Silica cell lineage	2.38327e-48	0.241098	0.757	0.539	9.31096e-44
BdiBd21-3.4G0097000	0	Silica cell lineage	2.62986e-48	-0.76793	0.9	0.857	1.02744e-43
BdiBd21-3.3G0669800	0	Silica cell lineage	2.82454e-48	0.85736	0.303	0.153	1.10349e-43
BdiBd21-3.1G0225100	0	Silica cell lineage	4.00717e-48	0.329243	0.989	0.9	1.56552e-43
BdiBd21-3.1G0933000	0	Silica cell lineage	4.6994e-48	0.868088	0.351	0.19	1.83596e-43
BdiBd21-3.3G0552800	0	Silica cell lineage	4.91051e-48	-2.38694	0.176	0.343	1.91844e-43
BdiBd21-3.5G0125800	0	Silica cell lineage	5.07901e-48	0.564432	0.391	0.22	1.98427e-43
BdiBd21-3.2G0130101	0	Silica cell lineage	6.38752e-48	0.835995	0.32	0.166	2.49548e-43
BdiBd21-3.4G0091100	0	Silica cell lineage	6.41187e-48	0.653469	0.421	0.243	2.50499e-43
BdiBd21-3.2G0382900	0	Silica cell lineage	7.53911e-48	0.536661	0.408	0.228	2.94538e-43
BdiBd21-3.1G0495000	0	Silica cell lineage	8.22293e-48	0.327998	0.348	0.18	3.21254e-43
BdiBd21-3.1G0442500	0	Silica cell lineage	8.62433e-48	0.358417	0.733	0.514	3.36935e-43
BdiBd21-3.5G0187800	0	Silica cell lineage	9.19585e-48	0.489665	0.553	0.352	3.59263e-43
BdiBd21-3.3G0521900	0	Silica cell lineage	1.41258e-47	-0.662181	0.924	0.911	5.51867e-43
BdiBd21-3.2G0555200	0	Silica cell lineage	1.47224e-47	0.703156	0.449	0.273	5.75175e-43
BdiBd21-3.1G0878100	0	Silica cell lineage	1.89992e-47	0.582036	0.52	0.329	7.42262e-43
BdiBd21-3.1G0078900	0	Silica cell lineage	1.96247e-47	0.593114	0.477	0.285	7.66699e-43
BdiBd21-3.1G0968100	0	Silica cell lineage	2.04493e-47	-2.20065	0.354	0.51	7.98914e-43
BdiBd21-3.3G0498900	0	Silica cell lineage	2.05191e-47	0.650682	0.375	0.204	8.01641e-43
BdiBd21-3.3G0689200	0	Silica cell lineage	2.33027e-47	0.534389	0.469	0.277	9.10391e-43
BdiBd21-3.1G0040400	0	Silica cell lineage	2.5547e-47	0.420353	0.534	0.326	9.98069e-43
BdiBd21-3.1G0859500	0	Silica cell lineage	2.88532e-47	0.712665	0.429	0.249	1.12724e-42
BdiBd21-3.1G0923900	0	Silica cell lineage	3.50271e-47	-1.99313	0.403	0.521	1.36844e-42
BdiBd21-3.1G0337700	0	Silica cell lineage	4.21999e-47	0.30001	0.949	0.797	1.64867e-42
BdiBd21-3.2G0673700	0	Silica cell lineage	4.82147e-47	0.352876	0.482	0.288	1.88365e-42
BdiBd21-3.1G0107600	0	Silica cell lineage	5.02401e-47	-2.26263	0.259	0.417	1.96278e-42
BdiBd21-3.2G0156100	0	Silica cell lineage	5.84062e-47	0.538919	0.438	0.253	2.28181e-42
BdiBd21-3.2G0638900	0	Silica cell lineage	7.11162e-47	0.393582	0.911	0.74	2.77837e-42
BdiBd21-3.3G0138700	0	Silica cell lineage	7.12786e-47	0.473643	0.533	0.335	2.78471e-42
BdiBd21-3.1G0301500	0	Silica cell lineage	7.16799e-47	0.450712	0.803	0.615	2.80039e-42
BdiBd21-3.2G0004900	0	Silica cell lineage	8.29828e-47	-2.36164	0.492	0.614	3.24197e-42
BdiBd21-3.4G0401100	0	Silica cell lineage	8.96805e-47	-3.76573	0.153	0.354	3.50364e-42
BdiBd21-3.1G0728500	0	Silica cell lineage	9.67114e-47	0.382996	0.671	0.467	3.77832e-42
BdiBd21-3.2G0031700	0	Silica cell lineage	9.84253e-47	0.874603	0.274	0.132	3.84528e-42
BdiBd21-3.3G0596100	0	Silica cell lineage	1.00838e-46	-2.01423	0.291	0.442	3.93955e-42
BdiBd21-3.3G0240200	0	Silica cell lineage	1.1521e-46	-1.1813	0.386	0.579	4.50104e-42
BdiBd21-3.4G0294700	0	Silica cell lineage	1.16177e-46	0.272573	0.614	0.395	4.53881e-42
BdiBd21-3.1G1000500	0	Silica cell lineage	1.51254e-46	-1.56607	0.449	0.546	5.90918e-42
BdiBd21-3.5G0348600	0	Silica cell lineage	1.60003e-46	0.592877	0.543	0.349	6.25099e-42
BdiBd21-3.1G1029300	0	Silica cell lineage	1.6727e-46	-2.85488	0.281	0.492	6.53491e-42
BdiBd21-3.4G0477300	0	Silica cell lineage	1.71739e-46	0.307278	0.969	0.847	6.70949e-42
BdiBd21-3.2G0396000	0	Silica cell lineage	1.98158e-46	0.149097	0.786	0.558	7.74162e-42
BdiBd21-3.4G0225900	0	Silica cell lineage	2.07724e-46	0.401464	0.309	0.155	8.11538e-42
BdiBd21-3.3G0367900	0	Silica cell lineage	2.20569e-46	-1.31551	0.683	0.704	8.61719e-42
BdiBd21-3.2G0797200	0	Silica cell lineage	2.50882e-46	0.342634	0.941	0.805	9.80146e-42
BdiBd21-3.3G0649000	0	Silica cell lineage	3.04863e-46	0.684865	0.32	0.164	1.19104e-41
BdiBd21-3.5G0191300	0	Silica cell lineage	3.53878e-46	0.407967	0.496	0.301	1.38253e-41
BdiBd21-3.3G0076200	0	Silica cell lineage	3.88408e-46	0.292427	0.585	0.379	1.51743e-41
BdiBd21-3.1G0208700	0	Silica cell lineage	4.62388e-46	0.509244	0.285	0.137	1.80646e-41
BdiBd21-3.4G0047500	0	Silica cell lineage	4.75468e-46	0.575816	0.277	0.134	1.85756e-41
BdiBd21-3.2G0218500	0	Silica cell lineage	4.75918e-46	0.430603	0.685	0.474	1.85932e-41
BdiBd21-3.3G0584200	0	Silica cell lineage	5.222e-46	0.613217	0.475	0.289	2.04013e-41
BdiBd21-3.1G0170900	0	Silica cell lineage	5.51208e-46	0.581516	0.535	0.341	2.15346e-41
BdiBd21-3.3G0072700	0	Silica cell lineage	5.87258e-46	0.356102	0.935	0.782	2.2943e-41
BdiBd21-3.3G0118700	0	Silica cell lineage	8.61769e-46	0.418972	0.655	0.439	3.36676e-41
BdiBd21-3.2G0066300	0	Silica cell lineage	1.03201e-45	0.43201	0.694	0.476	4.03185e-41
BdiBd21-3.1G0097900	0	Silica cell lineage	1.1498e-45	0.454668	0.441	0.258	4.49206e-41
BdiBd21-3.4G0091600	0	Silica cell lineage	1.22802e-45	0.707514	0.485	0.303	4.79763e-41
BdiBd21-3.2G0536800	0	Silica cell lineage	1.51401e-45	1.03009	0.255	0.123	5.91492e-41
BdiBd21-3.3G0549300	0	Silica cell lineage	1.74362e-45	0.968861	0.25	0.119	6.81199e-41
BdiBd21-3.2G0597100	0	Silica cell lineage	1.76058e-45	0.791386	0.263	0.124	6.87823e-41
BdiBd21-3.5G0253100	0	Silica cell lineage	2.79041e-45	-3.78856	0.099	0.37	1.09016e-40
BdiBd21-3.2G0187800	0	Silica cell lineage	3.43509e-45	0.455422	0.744	0.536	1.34202e-40
BdiBd21-3.2G0643200	0	Silica cell lineage	4.01593e-45	-1.93064	0.245	0.399	1.56894e-40
BdiBd21-3.3G0087600	0	Silica cell lineage	4.50147e-45	0.742113	0.265	0.128	1.75863e-40
BdiBd21-3.3G0019800	0	Silica cell lineage	4.73744e-45	0.546033	0.436	0.257	1.85082e-40
BdiBd21-3.3G0728700	0	Silica cell lineage	4.91418e-45	0.291264	0.479	0.281	1.91987e-40
BdiBd21-3.2G0091100	0	Silica cell lineage	5.02361e-45	0.61011	0.468	0.289	1.96262e-40
BdiBd21-3.1G0975200	0	Silica cell lineage	5.06548e-45	-0.647955	0.97	0.931	1.97898e-40
BdiBd21-3.5G0241900	0	Silica cell lineage	5.10393e-45	-0.997945	0.805	0.768	1.99401e-40
BdiBd21-3.1G0233500	0	Silica cell lineage	5.35356e-45	0.554606	0.466	0.279	2.09153e-40
BdiBd21-3.2G0166600	0	Silica cell lineage	5.67839e-45	-2.09862	0.304	0.46	2.21843e-40
BdiBd21-3.4G0454300	0	Silica cell lineage	6.10277e-45	0.650454	0.427	0.254	2.38423e-40
BdiBd21-3.1G0650400	0	Silica cell lineage	1.01852e-44	0.593054	0.269	0.128	3.97917e-40
BdiBd21-3.1G0404350	0	Silica cell lineage	1.05452e-44	0.837568	0.282	0.141	4.11979e-40
BdiBd21-3.2G0486400	0	Silica cell lineage	1.06184e-44	0.597689	0.403	0.229	4.14841e-40
BdiBd21-3.1G0077100	0	Silica cell lineage	1.16059e-44	-1.52404	0.392	0.555	4.53421e-40
BdiBd21-3.3G0581200	0	Silica cell lineage	1.31691e-44	-0.773071	0.893	0.83	5.14488e-40
BdiBd21-3.3G0412200	0	Silica cell lineage	1.39917e-44	0.554106	0.53	0.341	5.4663e-40
BdiBd21-3.1G0764600	0	Silica cell lineage	1.41183e-44	0.183705	0.896	0.763	5.51574e-40
BdiBd21-3.3G0030500	0	Silica cell lineage	1.52129e-44	-0.857252	0.825	0.834	5.94339e-40
BdiBd21-3.2G0647300	0	Silica cell lineage	1.61926e-44	0.333083	0.775	0.559	6.32613e-40
BdiBd21-3.1G0882500	0	Silica cell lineage	1.92907e-44	0.796524	0.373	0.215	7.5365e-40
BdiBd21-3.3G0687500	0	Silica cell lineage	2.64479e-44	0.527882	0.567	0.371	1.03327e-39
BdiBd21-3.1G0408200	0	Silica cell lineage	2.77167e-44	0.873391	0.282	0.143	1.08284e-39
BdiBd21-3.1G0915000	0	Silica cell lineage	3.06386e-44	0.327553	0.707	0.501	1.19699e-39
BdiBd21-3.5G0147900	0	Silica cell lineage	3.22461e-44	0.535889	0.427	0.25	1.25979e-39
BdiBd21-3.4G0535700	0	Silica cell lineage	4.38864e-44	0.531914	0.634	0.446	1.71455e-39
BdiBd21-3.1G0381300	0	Silica cell lineage	4.58864e-44	0.638942	0.446	0.269	1.79269e-39
BdiBd21-3.2G0344500	0	Silica cell lineage	4.66432e-44	0.543429	0.619	0.424	1.82226e-39
BdiBd21-3.5G0289300	0	Silica cell lineage	5.0248e-44	0.280841	0.488	0.292	1.96309e-39
BdiBd21-3.4G0419800	0	Silica cell lineage	5.3893e-44	0.586193	0.436	0.257	2.10549e-39
BdiBd21-3.1G0435800	0	Silica cell lineage	5.40241e-44	-1.73081	0.408	0.524	2.11061e-39
BdiBd21-3.3G0093100	0	Silica cell lineage	8.89296e-44	0.380599	0.916	0.771	3.4743e-39
BdiBd21-3.2G0288900	0	Silica cell lineage	9.21814e-44	0.48324	0.717	0.525	3.60134e-39
BdiBd21-3.3G0610000	0	Silica cell lineage	9.27538e-44	0.724151	0.425	0.255	3.62371e-39
BdiBd21-3.2G0505800	0	Silica cell lineage	1.18576e-43	0.361933	0.694	0.483	4.63251e-39
BdiBd21-3.3G0626100	0	Silica cell lineage	1.19194e-43	0.47858	0.683	0.485	4.65666e-39
BdiBd21-3.3G0086100	0	Silica cell lineage	1.40753e-43	0.753549	0.374	0.213	5.49896e-39
BdiBd21-3.4G0007600	0	Silica cell lineage	2.00797e-43	0.32055	0.78	0.545	7.84475e-39
BdiBd21-3.1G0695000	0	Silica cell lineage	2.33614e-43	0.557619	0.5	0.315	9.12683e-39
BdiBd21-3.3G0495400	0	Silica cell lineage	3.17838e-43	0.626968	0.342	0.187	1.24173e-38
BdiBd21-3.2G0299400	0	Silica cell lineage	3.88786e-43	-3.23647	0.256	0.477	1.51891e-38
BdiBd21-3.1G0227400	0	Silica cell lineage	4.01725e-43	0.559862	0.315	0.163	1.56946e-38
BdiBd21-3.4G0487300	0	Silica cell lineage	4.10799e-43	0.5041	0.585	0.388	1.60491e-38
BdiBd21-3.3G0167400	0	Silica cell lineage	5.39965e-43	0.205229	0.449	0.265	2.10954e-38
BdiBd21-3.2G0074100	0	Silica cell lineage	5.53293e-43	0.373899	0.83	0.629	2.1616e-38
BdiBd21-3.2G0526700	0	Silica cell lineage	5.72915e-43	0.187612	0.497	0.299	2.23826e-38
BdiBd21-3.3G0051300	0	Silica cell lineage	5.75549e-43	0.596498	0.456	0.28	2.24855e-38
BdiBd21-3.2G0365200	0	Silica cell lineage	5.84691e-43	0.329526	0.614	0.389	2.28427e-38
BdiBd21-3.1G0137400	0	Silica cell lineage	6.2848e-43	0.919157	0.26	0.128	2.45535e-38
BdiBd21-3.3G0776400	0	Silica cell lineage	6.83936e-43	0.289659	0.447	0.26	2.672e-38
BdiBd21-3.1G0024000	0	Silica cell lineage	7.0146e-43	0.549013	0.633	0.439	2.74046e-38
BdiBd21-3.1G0924200	0	Silica cell lineage	7.15209e-43	0.270598	0.918	0.783	2.79418e-38
BdiBd21-3.3G0744300	0	Silica cell lineage	7.28594e-43	-2.16529	0.178	0.336	2.84647e-38
BdiBd21-3.1G0686000	0	Silica cell lineage	7.33224e-43	0.729437	0.362	0.206	2.86456e-38
BdiBd21-3.3G0119400	0	Silica cell lineage	8.53712e-43	-1.09384	0.675	0.678	3.33528e-38
BdiBd21-3.3G0118500	0	Silica cell lineage	9.36564e-43	0.490339	0.606	0.413	3.65897e-38
BdiBd21-3.3G0706700	0	Silica cell lineage	1.09774e-42	-0.682824	0.933	0.881	4.28865e-38
BdiBd21-3.2G0613900	0	Silica cell lineage	1.33674e-42	0.429035	0.453	0.27	5.22237e-38
BdiBd21-3.5G0253000	0	Silica cell lineage	1.33982e-42	-3.28066	0.28	0.493	5.23441e-38
BdiBd21-3.1G0101400	0	Silica cell lineage	1.34079e-42	0.578979	0.445	0.27	5.23819e-38
BdiBd21-3.3G0074600	0	Silica cell lineage	2.39135e-42	0.496847	0.559	0.367	9.34254e-38
BdiBd21-3.2G0630400	0	Silica cell lineage	2.88576e-42	0.324684	0.93	0.763	1.12741e-37
BdiBd21-3.1G1053401	0	Silica cell lineage	2.89129e-42	-1.26122	0.738	0.788	1.12957e-37
BdiBd21-3.2G0164100	0	Silica cell lineage	2.92822e-42	0.57476	0.53	0.346	1.144e-37
BdiBd21-3.4G0321900	0	Silica cell lineage	3.13612e-42	0.420664	0.66	0.447	1.22522e-37
BdiBd21-3.3G0404600	0	Silica cell lineage	3.17718e-42	0.520984	0.639	0.449	1.24126e-37
BdiBd21-3.2G0260000	0	Silica cell lineage	3.38765e-42	0.448726	0.667	0.473	1.32349e-37
BdiBd21-3.2G0554150	0	Silica cell lineage	3.47347e-42	0.812392	0.286	0.147	1.35702e-37
BdiBd21-3.4G0628700	0	Silica cell lineage	3.81204e-42	0.596778	0.441	0.267	1.48929e-37
BdiBd21-3.4G0094200	0	Silica cell lineage	3.84897e-42	0.65429	0.419	0.253	1.50372e-37
BdiBd21-3.3G0145100	0	Silica cell lineage	4.57223e-42	0.500608	0.541	0.352	1.78628e-37
BdiBd21-3.1G0959600	0	Silica cell lineage	4.72898e-42	0.298304	0.667	0.447	1.84752e-37
BdiBd21-3.1G0694500	0	Silica cell lineage	4.76693e-42	0.378683	0.436	0.255	1.86235e-37
BdiBd21-3.2G0255100	0	Silica cell lineage	4.81955e-42	0.528071	0.516	0.334	1.8829e-37
BdiBd21-3.3G0691700	0	Silica cell lineage	5.79455e-42	0.781284	0.338	0.19	2.26381e-37
BdiBd21-3.2G0608100	0	Silica cell lineage	5.85213e-42	0.251684	0.342	0.181	2.28631e-37
BdiBd21-3.4G0237800	0	Silica cell lineage	6.40601e-42	0.546185	0.432	0.26	2.5027e-37
BdiBd21-3.4G0178500	0	Silica cell lineage	6.46666e-42	0.317902	0.957	0.829	2.5264e-37
BdiBd21-3.1G0646900	0	Silica cell lineage	7.42829e-42	0.222141	0.571	0.376	2.90209e-37
BdiBd21-3.4G0482100	0	Silica cell lineage	8.74295e-42	0.24788	0.676	0.469	3.41569e-37
BdiBd21-3.1G0340100	0	Silica cell lineage	8.95313e-42	-0.680706	0.94	0.89	3.49781e-37
BdiBd21-3.1G0694400	0	Silica cell lineage	9.77766e-42	-1.84301	0.288	0.427	3.81994e-37
BdiBd21-3.3G0197500	0	Silica cell lineage	9.95971e-42	0.403581	0.463	0.278	3.89106e-37
BdiBd21-3.2G0686800	0	Silica cell lineage	1.0019e-41	0.337536	0.643	0.427	3.91421e-37
BdiBd21-3.4G0349300	0	Silica cell lineage	1.01569e-41	0.413441	0.845	0.656	3.96809e-37
BdiBd21-3.4G0199800	0	Silica cell lineage	1.16298e-41	-0.861927	0.765	0.752	4.54353e-37
BdiBd21-3.1G0567400	0	Silica cell lineage	1.19587e-41	0.446604	0.397	0.226	4.67202e-37
BdiBd21-3.1G0437300	0	Silica cell lineage	1.22687e-41	0.65978	0.432	0.266	4.79315e-37
BdiBd21-3.1G0403900	0	Silica cell lineage	1.33154e-41	0.552093	0.253	0.122	5.20207e-37
BdiBd21-3.5G0329500	0	Silica cell lineage	1.42424e-41	0.590451	0.432	0.262	5.56422e-37
BdiBd21-3.5G0221800	0	Silica cell lineage	1.46586e-41	0.598826	0.368	0.206	5.72682e-37
BdiBd21-3.2G0719700	0	Silica cell lineage	2.04404e-41	0.737045	0.339	0.189	7.98566e-37
BdiBd21-3.1G0749900	0	Silica cell lineage	2.27508e-41	0.474643	0.768	0.59	8.88828e-37
BdiBd21-3.4G0290300	0	Silica cell lineage	2.49497e-41	0.418788	0.594	0.391	9.74735e-37
BdiBd21-3.3G0482500	0	Silica cell lineage	2.5201e-41	0.410922	0.438	0.263	9.84552e-37
BdiBd21-3.5G0111500	0	Silica cell lineage	3.2855e-41	-0.97318	0.777	0.758	1.28358e-36
BdiBd21-3.3G0522200	0	Silica cell lineage	3.39389e-41	-1.11748	0.698	0.708	1.32593e-36
BdiBd21-3.1G0601400	0	Silica cell lineage	3.56276e-41	0.677022	0.308	0.161	1.3919e-36
BdiBd21-3.2G0716500	0	Silica cell lineage	3.69401e-41	0.402	0.775	0.593	1.44317e-36
BdiBd21-3.2G0128300	0	Silica cell lineage	3.75977e-41	0.63418	0.379	0.217	1.46887e-36
BdiBd21-3.2G0751300	0	Silica cell lineage	3.83506e-41	-2.03136	0.287	0.439	1.49828e-36
BdiBd21-3.1G0220600	0	Silica cell lineage	4.16135e-41	0.491794	0.634	0.442	1.62575e-36
BdiBd21-3.3G0629900	0	Silica cell lineage	4.29335e-41	0.284946	0.991	0.916	1.67733e-36
BdiBd21-3.2G0767100	0	Silica cell lineage	4.36452e-41	-1.59511	0.58	0.638	1.70513e-36
BdiBd21-3.1G0298900	0	Silica cell lineage	4.92448e-41	0.586504	0.443	0.268	1.9239e-36
BdiBd21-3.1G0101300	0	Silica cell lineage	5.32211e-41	0.619869	0.368	0.208	2.07924e-36
BdiBd21-3.1G1006300	0	Silica cell lineage	6.08828e-41	0.73167	0.282	0.145	2.37857e-36
BdiBd21-3.4G0520300	0	Silica cell lineage	6.0988e-41	-2.59211	0.238	0.461	2.38268e-36
BdiBd21-3.3G0444300	0	Silica cell lineage	7.27399e-41	0.544801	0.541	0.357	2.8418e-36
BdiBd21-3.2G0407100	0	Silica cell lineage	8.37869e-41	0.38459	0.763	0.566	3.27339e-36
BdiBd21-3.1G0664500	0	Silica cell lineage	8.39408e-41	-0.932413	0.751	0.78	3.2794e-36
BdiBd21-3.2G0205400	0	Silica cell lineage	1.04398e-40	-1.58731	0.386	0.503	4.07861e-36
BdiBd21-3.1G0553300	0	Silica cell lineage	1.08636e-40	0.319549	0.455	0.27	4.2442e-36
BdiBd21-3.5G0341800	0	Silica cell lineage	1.17477e-40	0.527448	0.622	0.443	4.58959e-36
BdiBd21-3.1G0041700	0	Silica cell lineage	1.19581e-40	0.43247	0.563	0.368	4.6718e-36
BdiBd21-3.5G0080500	0	Silica cell lineage	1.29221e-40	0.700014	0.351	0.199	5.0484e-36
BdiBd21-3.3G0659400	0	Silica cell lineage	1.41934e-40	0.70444	0.35	0.199	5.54508e-36
BdiBd21-3.3G0451200	0	Silica cell lineage	1.49672e-40	-1.9771	0.141	0.293	5.84739e-36
BdiBd21-3.4G0526400	0	Silica cell lineage	1.92018e-40	0.166797	0.75	0.555	7.50175e-36
BdiBd21-3.1G0413500	0	Silica cell lineage	1.94237e-40	-2.81248	0.119	0.272	7.58844e-36
BdiBd21-3.5G0297700	0	Silica cell lineage	1.95556e-40	0.630434	0.44	0.269	7.63997e-36
BdiBd21-3.3G0089201	0	Silica cell lineage	1.95755e-40	-1.52355	0.382	0.491	7.64777e-36
BdiBd21-3.5G0031700	0	Silica cell lineage	2.00429e-40	0.421548	0.383	0.219	7.83037e-36
BdiBd21-3.2G0335600	0	Silica cell lineage	2.03061e-40	0.310846	0.645	0.443	7.93318e-36
BdiBd21-3.2G0467900	0	Silica cell lineage	2.45433e-40	0.639566	0.269	0.135	9.58859e-36
BdiBd21-3.5G0291500	0	Silica cell lineage	2.74585e-40	0.706846	0.36	0.207	1.07275e-35
BdiBd21-3.1G0234600	0	Silica cell lineage	3.09674e-40	-0.709198	0.91	0.866	1.20983e-35
BdiBd21-3.5G0183100	0	Silica cell lineage	3.4962e-40	-0.754059	0.818	0.8	1.36589e-35
BdiBd21-3.4G0490300	0	Silica cell lineage	3.68366e-40	-1.58014	0.423	0.54	1.43913e-35
BdiBd21-3.1G0116000	0	Silica cell lineage	4.27717e-40	0.638213	0.348	0.195	1.671e-35
BdiBd21-3.5G0262000	0	Silica cell lineage	4.43413e-40	0.510858	0.595	0.406	1.73233e-35
BdiBd21-3.1G0142200	0	Silica cell lineage	4.67285e-40	0.397594	0.852	0.674	1.82559e-35
BdiBd21-3.1G1043500	0	Silica cell lineage	6.12294e-40	0.95357	0.276	0.149	2.39211e-35
BdiBd21-3.1G0332900	0	Silica cell lineage	6.73389e-40	-1.28775	0.889	0.872	2.6308e-35
BdiBd21-3.1G0639400	0	Silica cell lineage	6.85341e-40	0.529529	0.537	0.356	2.67749e-35
BdiBd21-3.1G0380600	0	Silica cell lineage	8.41128e-40	0.556862	0.319	0.171	3.28612e-35
BdiBd21-3.3G0408000	0	Silica cell lineage	9.08376e-40	0.213456	0.86	0.659	3.54885e-35
BdiBd21-3.2G0304500	0	Silica cell lineage	9.14517e-40	0.408831	0.795	0.616	3.57283e-35
BdiBd21-3.2G0317300	0	Silica cell lineage	9.18279e-40	0.37671	0.809	0.613	3.58753e-35
BdiBd21-3.2G0707200	0	Silica cell lineage	1.10773e-39	0.185245	0.883	0.704	4.32768e-35
BdiBd21-3.1G0472500	0	Silica cell lineage	1.17235e-39	0.755375	0.316	0.173	4.58014e-35
BdiBd21-3.3G0766900	0	Silica cell lineage	1.18743e-39	0.59246	0.41	0.247	4.63905e-35
BdiBd21-3.2G0717300	0	Silica cell lineage	1.26016e-39	0.639186	0.46	0.288	4.92319e-35
BdiBd21-3.3G0706400	0	Silica cell lineage	1.30733e-39	0.564855	0.471	0.305	5.10746e-35
BdiBd21-3.2G0500100	0	Silica cell lineage	1.70781e-39	-1.29901	0.407	0.513	6.67207e-35
BdiBd21-3.1G0545900	0	Silica cell lineage	1.7356e-39	0.584245	0.342	0.193	6.78066e-35
BdiBd21-3.2G0490200	0	Silica cell lineage	1.85259e-39	0.345465	0.658	0.449	7.23769e-35
BdiBd21-3.2G0381900	0	Silica cell lineage	2.11807e-39	-1.40779	0.431	0.539	8.27489e-35
BdiBd21-3.2G0319600	0	Silica cell lineage	2.55183e-39	0.489298	0.425	0.256	9.96947e-35
BdiBd21-3.1G0954600	0	Silica cell lineage	2.63765e-39	0.440731	0.556	0.367	1.03048e-34
BdiBd21-3.3G0148200	0	Silica cell lineage	2.63923e-39	0.302035	0.824	0.615	1.0311e-34
BdiBd21-3.1G0272600	0	Silica cell lineage	2.64414e-39	-1.02209	0.673	0.684	1.03301e-34
BdiBd21-3.4G0462300	0	Silica cell lineage	2.93797e-39	0.374357	0.514	0.327	1.1478e-34
BdiBd21-3.2G0583500	0	Silica cell lineage	3.85877e-39	0.4646	0.68	0.489	1.50754e-34
BdiBd21-3.5G0229400	0	Silica cell lineage	3.86673e-39	0.624234	0.322	0.177	1.51065e-34
BdiBd21-3.2G0693300	0	Silica cell lineage	4.03041e-39	-0.815934	0.844	0.796	1.5746e-34
BdiBd21-3.5G0309400	0	Silica cell lineage	5.42083e-39	0.694797	0.311	0.17	2.11781e-34
BdiBd21-3.4G0012700	0	Silica cell lineage	7.09975e-39	0.436406	0.636	0.453	2.77373e-34
BdiBd21-3.2G0202000	0	Silica cell lineage	7.21887e-39	0.800537	0.265	0.135	2.82027e-34
BdiBd21-3.1G0156200	0	Silica cell lineage	7.26683e-39	-1.40499	0.441	0.541	2.83901e-34
BdiBd21-3.2G0370600	0	Silica cell lineage	9.46757e-39	-4.36884	0.067	0.296	3.69879e-34
BdiBd21-3.5G0170500	0	Silica cell lineage	1.18527e-38	0.404025	0.392	0.228	4.63062e-34
BdiBd21-3.2G0799300	0	Silica cell lineage	1.26431e-38	0.636389	0.477	0.309	4.93942e-34
BdiBd21-3.2G0691400	0	Silica cell lineage	1.54585e-38	0.459291	0.594	0.408	6.03933e-34
BdiBd21-3.2G0613400	0	Silica cell lineage	1.56286e-38	-1.65649	0.307	0.443	6.10577e-34
BdiBd21-3.3G0330200	0	Silica cell lineage	1.71989e-38	0.335929	0.904	0.747	6.71926e-34
BdiBd21-3.4G0102600	0	Silica cell lineage	2.22616e-38	0.118627	0.445	0.267	8.69715e-34
BdiBd21-3.1G0322900	0	Silica cell lineage	2.76453e-38	0.98308	0.251	0.128	1.08005e-33
BdiBd21-3.3G0627600	0	Silica cell lineage	2.87311e-38	0.232463	0.464	0.279	1.12247e-33
BdiBd21-3.3G0476100	0	Silica cell lineage	2.92144e-38	0.662246	0.35	0.204	1.14135e-33
BdiBd21-3.3G0709500	0	Silica cell lineage	3.11657e-38	0.497291	0.542	0.361	1.21758e-33
BdiBd21-3.2G0654900	0	Silica cell lineage	3.11714e-38	0.915953	0.255	0.132	1.21781e-33
BdiBd21-3.3G0102700	0	Silica cell lineage	3.27263e-38	0.305515	0.858	0.71	1.27855e-33
BdiBd21-3.1G0918700	0	Silica cell lineage	3.75455e-38	-3.31831	0.143	0.354	1.46683e-33
BdiBd21-3.2G0573800	0	Silica cell lineage	3.837e-38	0.478824	0.368	0.212	1.49904e-33
BdiBd21-3.1G0495200	0	Silica cell lineage	3.84808e-38	0.424682	0.524	0.347	1.50337e-33
BdiBd21-3.2G0562800	0	Silica cell lineage	4.28295e-38	0.785726	0.27	0.138	1.67326e-33
BdiBd21-3.1G0810700	0	Silica cell lineage	4.93346e-38	0.736938	0.28	0.149	1.9274e-33
BdiBd21-3.3G0487200	0	Silica cell lineage	5.19076e-38	-0.666271	0.909	0.864	2.02793e-33
BdiBd21-3.1G0965000	0	Silica cell lineage	5.56248e-38	0.75397	0.3	0.163	2.17315e-33
BdiBd21-3.4G0283800	0	Silica cell lineage	5.82369e-38	0.963972	0.256	0.133	2.2752e-33
BdiBd21-3.4G0348300	0	Silica cell lineage	6.01303e-38	0.631634	0.373	0.219	2.34917e-33
BdiBd21-3.3G0389700	0	Silica cell lineage	6.1461e-38	0.383422	0.524	0.339	2.40116e-33
BdiBd21-3.3G0415600	0	Silica cell lineage	6.15557e-38	0.476996	0.475	0.302	2.40486e-33
BdiBd21-3.3G0641400	0	Silica cell lineage	7.0717e-38	0.517103	0.536	0.366	2.76277e-33
BdiBd21-3.1G0666700	0	Silica cell lineage	7.60463e-38	-1.85253	0.221	0.422	2.97098e-33
BdiBd21-3.3G0436300	0	Silica cell lineage	7.71359e-38	0.632899	0.296	0.158	3.01355e-33
BdiBd21-3.1G0397700	0	Silica cell lineage	7.92467e-38	0.499397	0.509	0.335	3.09601e-33
BdiBd21-3.3G0199300	0	Silica cell lineage	8.50469e-38	0.358917	0.819	0.637	3.32261e-33
BdiBd21-3.2G0144800	0	Silica cell lineage	8.61134e-38	0.383654	0.659	0.449	3.36428e-33
BdiBd21-3.5G0271500	0	Silica cell lineage	8.77652e-38	0.303631	0.775	0.576	3.42881e-33
BdiBd21-3.5G0128600	0	Silica cell lineage	1.10527e-37	0.605627	0.277	0.144	4.31805e-33
BdiBd21-3.4G0418800	0	Silica cell lineage	1.31925e-37	0.216702	0.872	0.648	5.15404e-33
BdiBd21-3.3G0120500	0	Silica cell lineage	1.50142e-37	0.305982	0.529	0.347	5.86574e-33
BdiBd21-3.1G0282500	0	Silica cell lineage	1.51977e-37	-0.705614	0.915	0.86	5.93742e-33
BdiBd21-3.1G0073900	0	Silica cell lineage	1.54444e-37	-0.754725	0.864	0.805	6.03382e-33
BdiBd21-3.1G0463800	0	Silica cell lineage	1.56556e-37	0.564495	0.329	0.184	6.11631e-33
BdiBd21-3.1G0663100	0	Silica cell lineage	1.58942e-37	-0.729944	0.907	0.867	6.20953e-33
BdiBd21-3.3G0543800	0	Silica cell lineage	1.66218e-37	-0.634622	0.913	0.869	6.49382e-33
BdiBd21-3.2G0244100	0	Silica cell lineage	1.74292e-37	0.587442	0.283	0.151	6.80922e-33
BdiBd21-3.1G0158800	0	Silica cell lineage	1.98395e-37	0.14313	0.441	0.264	7.75088e-33
BdiBd21-3.4G0623300	0	Silica cell lineage	2.08861e-37	-1.65435	0.27	0.405	8.15978e-33
BdiBd21-3.2G0049000	0	Silica cell lineage	2.17411e-37	-1.0621	0.651	0.673	8.49382e-33
BdiBd21-3.3G0176600	0	Silica cell lineage	2.42871e-37	0.511875	0.283	0.15	9.48847e-33
BdiBd21-3.1G0866500	0	Silica cell lineage	3.0277e-37	0.506056	0.425	0.261	1.18286e-32
BdiBd21-3.2G0780800	0	Silica cell lineage	3.15748e-37	0.606389	0.28	0.147	1.23356e-32
BdiBd21-3.3G0480200	0	Silica cell lineage	3.41616e-37	0.554508	0.463	0.298	1.33462e-32
BdiBd21-3.4G0219200	0	Silica cell lineage	3.41877e-37	0.381171	0.687	0.488	1.33565e-32
BdiBd21-3.3G0378300	0	Silica cell lineage	3.72655e-37	0.670034	0.282	0.151	1.45589e-32
BdiBd21-3.1G0154800	0	Silica cell lineage	4.97354e-37	0.43743	0.732	0.546	1.94306e-32
BdiBd21-3.2G0126600	0	Silica cell lineage	5.48286e-37	0.560609	0.257	0.132	2.14204e-32
BdiBd21-3.2G0449700	0	Silica cell lineage	6.23459e-37	0.466041	0.674	0.481	2.43573e-32
BdiBd21-3.1G0146300	0	Silica cell lineage	6.35481e-37	0.134218	0.894	0.73	2.4827e-32
BdiBd21-3.4G0577600	0	Silica cell lineage	6.4869e-37	0.295571	0.932	0.75	2.5343e-32
BdiBd21-3.2G0432200	0	Silica cell lineage	6.55903e-37	0.592981	0.269	0.14	2.56248e-32
BdiBd21-3.4G0486900	0	Silica cell lineage	6.75431e-37	0.429245	0.645	0.463	2.63877e-32
BdiBd21-3.1G1004200	0	Silica cell lineage	7.99551e-37	0.452033	0.596	0.41	3.12369e-32
BdiBd21-3.2G0011700	0	Silica cell lineage	8.19436e-37	0.356064	0.311	0.166	3.20137e-32
BdiBd21-3.1G1029800	0	Silica cell lineage	8.34013e-37	0.690345	0.367	0.222	3.25832e-32
BdiBd21-3.1G0675200	0	Silica cell lineage	8.97614e-37	-2.05824	0.247	0.387	3.5068e-32
BdiBd21-3.1G0912600	0	Silica cell lineage	9.20739e-37	0.186588	0.432	0.257	3.59714e-32
BdiBd21-3.1G0441200	0	Silica cell lineage	9.28552e-37	0.234955	0.748	0.562	3.62767e-32
BdiBd21-3.4G0522300	0	Silica cell lineage	1.00673e-36	0.611324	0.341	0.197	3.93309e-32
BdiBd21-3.2G0806800	0	Silica cell lineage	1.14487e-36	0.379811	0.287	0.151	4.47278e-32
BdiBd21-3.1G0199600	0	Silica cell lineage	1.15329e-36	0.172574	0.436	0.264	4.50568e-32
BdiBd21-3.1G0938800	0	Silica cell lineage	1.17456e-36	0.515071	0.547	0.375	4.58877e-32
BdiBd21-3.4G0616600	0	Silica cell lineage	1.35583e-36	0.536382	0.489	0.321	5.29694e-32
BdiBd21-3.3G0711500	0	Silica cell lineage	1.52313e-36	0.328209	0.909	0.75	5.95056e-32
BdiBd21-3.3G0018900	0	Silica cell lineage	1.54319e-36	-0.992454	0.753	0.717	6.02892e-32
BdiBd21-3.1G0035340	0	Silica cell lineage	1.58372e-36	-1.05137	0.619	0.634	6.18727e-32
BdiBd21-3.2G0481900	0	Silica cell lineage	1.74181e-36	0.357272	0.445	0.28	6.80491e-32
BdiBd21-3.2G0445500	0	Silica cell lineage	1.97133e-36	-0.63484	0.92	0.873	7.7016e-32
BdiBd21-3.1G0130100	0	Silica cell lineage	2.06483e-36	-1.97602	0.14	0.282	8.06686e-32
BdiBd21-3.2G0301300	0	Silica cell lineage	2.19262e-36	0.582126	0.293	0.158	8.56613e-32
BdiBd21-3.2G0285400	0	Silica cell lineage	2.31156e-36	0.180564	0.512	0.324	9.03081e-32
BdiBd21-3.2G0016900	0	Silica cell lineage	2.36382e-36	0.652068	0.377	0.228	9.23497e-32
BdiBd21-3.2G0624600	0	Silica cell lineage	2.38978e-36	0.41555	0.595	0.419	9.33641e-32
BdiBd21-3.2G0686200	0	Silica cell lineage	2.50452e-36	-1.31717	0.508	0.561	9.78466e-32
BdiBd21-3.1G1012600	0	Silica cell lineage	2.96243e-36	0.607522	0.348	0.201	1.15736e-31
BdiBd21-3.1G0311200	0	Silica cell lineage	3.17906e-36	-1.02557	0.667	0.668	1.242e-31
BdiBd21-3.2G0045300	0	Silica cell lineage	4.05834e-36	0.502649	0.562	0.388	1.58551e-31
BdiBd21-3.3G0305500	0	Silica cell lineage	4.12598e-36	-1.29115	0.503	0.567	1.61194e-31
BdiBd21-3.3G0378400	0	Silica cell lineage	4.18511e-36	0.571193	0.343	0.199	1.63504e-31
BdiBd21-3.2G0657100	0	Silica cell lineage	4.23861e-36	0.453142	0.542	0.365	1.65594e-31
BdiBd21-3.1G0792400	0	Silica cell lineage	4.50821e-36	-2.1688	0.159	0.329	1.76127e-31
BdiBd21-3.3G0560400	0	Silica cell lineage	4.56603e-36	0.233258	0.958	0.804	1.78385e-31
BdiBd21-3.3G0573600	0	Silica cell lineage	4.79291e-36	0.284407	0.5	0.323	1.8725e-31
BdiBd21-3.3G0784000	0	Silica cell lineage	4.82632e-36	-1.76864	0.303	0.43	1.88555e-31
BdiBd21-3.1G0038400	0	Silica cell lineage	5.24113e-36	0.63928	0.357	0.214	2.0476e-31
BdiBd21-3.3G0464500	0	Silica cell lineage	6.15968e-36	0.214995	0.803	0.59	2.40646e-31
BdiBd21-3.3G0547700	0	Silica cell lineage	7.35287e-36	-2.00871	0.175	0.33	2.87262e-31
BdiBd21-3.2G0722700	0	Silica cell lineage	7.72973e-36	0.501148	0.654	0.487	3.01985e-31
BdiBd21-3.3G0033700	0	Silica cell lineage	1.19671e-35	0.554765	0.444	0.288	4.67531e-31
BdiBd21-3.1G0162500	0	Silica cell lineage	1.38506e-35	0.152454	0.449	0.276	5.41115e-31
BdiBd21-3.1G0203900	0	Silica cell lineage	1.44781e-35	-0.210262	0.329	0.177	5.65632e-31
BdiBd21-3.2G0576000	0	Silica cell lineage	1.76029e-35	0.412324	0.67	0.487	6.87709e-31
BdiBd21-3.2G0521800	0	Silica cell lineage	1.80432e-35	0.278068	0.682	0.476	7.0491e-31
BdiBd21-3.1G0932400	0	Silica cell lineage	1.95755e-35	0.463021	0.436	0.274	7.64776e-31
BdiBd21-3.1G0351300	0	Silica cell lineage	2.09572e-35	0.684289	0.309	0.173	8.18757e-31
BdiBd21-3.1G0085400	0	Silica cell lineage	2.09814e-35	-0.790799	0.882	0.832	8.19701e-31
BdiBd21-3.3G0742500	0	Silica cell lineage	2.2246e-35	0.637794	0.341	0.199	8.69106e-31
BdiBd21-3.3G0588000	0	Silica cell lineage	2.3861e-35	0.405083	0.617	0.431	9.32203e-31
BdiBd21-3.1G0634900	0	Silica cell lineage	3.93321e-35	-0.619281	0.946	0.887	1.53663e-30
BdiBd21-3.3G0084700	0	Silica cell lineage	4.05568e-35	0.503921	0.524	0.351	1.58447e-30
BdiBd21-3.2G0486700	0	Silica cell lineage	4.38815e-35	-0.806239	0.801	0.778	1.71436e-30
BdiBd21-3.3G0034900	0	Silica cell lineage	4.54739e-35	-2.23445	0.129	0.267	1.77658e-30
BdiBd21-3.1G0090800	0	Silica cell lineage	5.13536e-35	-0.81121	0.799	0.776	2.00628e-30
BdiBd21-3.2G0604300	0	Silica cell lineage	5.72788e-35	0.716978	0.396	0.249	2.23777e-30
BdiBd21-3.3G0654400	0	Silica cell lineage	6.33243e-35	0.692821	0.278	0.154	2.47395e-30
BdiBd21-3.3G0257300	0	Silica cell lineage	6.35275e-35	0.32555	0.638	0.445	2.48189e-30
BdiBd21-3.2G0303300	0	Silica cell lineage	6.44919e-35	0.196314	0.722	0.525	2.51957e-30
BdiBd21-3.2G0370500	0	Silica cell lineage	6.72673e-35	-2.6115	0.359	0.517	2.628e-30
BdiBd21-3.1G0321600	0	Silica cell lineage	6.85291e-35	0.567618	0.46	0.303	2.67729e-30
BdiBd21-3.3G0467400	0	Silica cell lineage	8.6158e-35	-1.96107	0.331	0.467	3.36602e-30
BdiBd21-3.3G0091700	0	Silica cell lineage	8.63208e-35	0.373128	0.619	0.434	3.37238e-30
BdiBd21-3.1G0740500	0	Silica cell lineage	9.6934e-35	-1.57504	0.318	0.435	3.78702e-30
BdiBd21-3.1G0187500	0	Silica cell lineage	1.16649e-34	0.31477	0.43	0.265	4.55724e-30
BdiBd21-3.5G0279400	0	Silica cell lineage	1.40544e-34	-1.06918	0.619	0.649	5.49078e-30
BdiBd21-3.2G0543700	0	Silica cell lineage	1.58883e-34	0.358359	0.811	0.636	6.20724e-30
BdiBd21-3.2G0413200	0	Silica cell lineage	1.7052e-34	0.540597	0.355	0.207	6.66187e-30
BdiBd21-3.2G0725600	0	Silica cell lineage	1.79701e-34	0.721871	0.265	0.141	7.02056e-30
BdiBd21-3.1G0074500	0	Silica cell lineage	1.81299e-34	-1.58641	0.427	0.546	7.08297e-30
BdiBd21-3.2G0306600	0	Silica cell lineage	1.94351e-34	-0.695335	0.943	0.88	7.5929e-30
BdiBd21-3.5G0282700	0	Silica cell lineage	2.03726e-34	0.401835	0.465	0.298	7.95916e-30
BdiBd21-3.2G0561400	0	Silica cell lineage	2.06018e-34	0.31612	0.743	0.541	8.0487e-30
BdiBd21-3.1G0992800	0	Silica cell lineage	2.10082e-34	0.46477	0.34	0.195	8.20747e-30
BdiBd21-3.1G0864400	0	Silica cell lineage	2.29647e-34	0.39245	0.413	0.255	8.97186e-30
BdiBd21-3.4G0510900	0	Silica cell lineage	2.32857e-34	-2.14003	0.135	0.281	9.09725e-30
BdiBd21-3.1G0914100	0	Silica cell lineage	2.65139e-34	0.610911	0.254	0.132	1.03585e-29
BdiBd21-3.2G0478000	0	Silica cell lineage	3.2072e-34	0.184418	0.99	0.895	1.25299e-29
BdiBd21-3.2G0263400	0	Silica cell lineage	3.25405e-34	-1.36547	0.421	0.518	1.27129e-29
BdiBd21-3.4G0266900	0	Silica cell lineage	3.40388e-34	0.396905	0.467	0.299	1.32983e-29
BdiBd21-3.1G0738000	0	Silica cell lineage	3.51351e-34	-1.01441	0.612	0.642	1.37266e-29
BdiBd21-3.1G1016600	0	Silica cell lineage	3.97717e-34	0.540708	0.471	0.32	1.5538e-29
BdiBd21-3.3G0022200	0	Silica cell lineage	4.61317e-34	0.535433	0.489	0.333	1.80227e-29
BdiBd21-3.2G0550800	0	Silica cell lineage	5.21888e-34	-1.69804	0.354	0.464	2.03891e-29
BdiBd21-3.3G0182400	0	Silica cell lineage	6.06629e-34	-1.04165	0.641	0.647	2.36998e-29
BdiBd21-3.1G0189900	0	Silica cell lineage	6.32788e-34	0.464168	0.426	0.266	2.47218e-29
BdiBd21-3.2G0680700	0	Silica cell lineage	6.69274e-34	0.258851	0.601	0.425	2.61472e-29
BdiBd21-3.1G0929600	0	Silica cell lineage	7.09186e-34	0.455532	0.367	0.217	2.77065e-29
BdiBd21-3.1G0397100	0	Silica cell lineage	7.62117e-34	0.613847	0.266	0.139	2.97744e-29
BdiBd21-3.2G0655700	0	Silica cell lineage	8.02939e-34	0.748519	0.3	0.173	3.13692e-29
BdiBd21-3.3G0110400	0	Silica cell lineage	8.22291e-34	0.20973	0.472	0.304	3.21253e-29
BdiBd21-3.3G0217400	0	Silica cell lineage	8.38468e-34	-0.563073	0.951	0.892	3.27573e-29
BdiBd21-3.5G0205000	0	Silica cell lineage	8.96354e-34	-1.18189	0.61	0.646	3.50188e-29
BdiBd21-3.1G0054500	0	Silica cell lineage	9.24036e-34	0.358339	0.641	0.453	3.61002e-29
BdiBd21-3.2G0314800	0	Silica cell lineage	9.42985e-34	0.231394	0.402	0.244	3.68405e-29
BdiBd21-3.3G0796100	0	Silica cell lineage	1.03165e-33	0.419306	0.468	0.301	4.03044e-29
BdiBd21-3.3G0686400	0	Silica cell lineage	1.21468e-33	-1.51778	0.243	0.372	4.74551e-29
BdiBd21-3.5G0184250	0	Silica cell lineage	1.30777e-33	0.680128	0.25	0.131	5.10921e-29
BdiBd21-3.2G0803000	0	Silica cell lineage	1.36965e-33	0.287895	0.527	0.346	5.35096e-29
BdiBd21-3.3G0080600	0	Silica cell lineage	1.38626e-33	0.296019	0.58	0.386	5.41584e-29
BdiBd21-3.1G0843300	0	Silica cell lineage	1.55109e-33	0.396034	0.483	0.311	6.05978e-29
BdiBd21-3.2G0168800	0	Silica cell lineage	1.55135e-33	0.439839	0.557	0.387	6.06083e-29
BdiBd21-3.4G0235100	0	Silica cell lineage	1.59787e-33	0.113152	0.65	0.45	6.24256e-29
BdiBd21-3.3G0731900	0	Silica cell lineage	1.97103e-33	0.831579	0.283	0.16	7.70043e-29
BdiBd21-3.4G0410900	0	Silica cell lineage	2.65458e-33	0.312857	0.385	0.23	1.03709e-28
BdiBd21-3.2G0711200	0	Silica cell lineage	2.7038e-33	-0.99965	0.764	0.742	1.05632e-28
BdiBd21-3.3G0081600	0	Silica cell lineage	2.75249e-33	0.643325	0.288	0.16	1.07534e-28
BdiBd21-3.1G0164900	0	Silica cell lineage	2.87768e-33	-1.72688	0.291	0.407	1.12425e-28
BdiBd21-3.3G0169700	0	Silica cell lineage	2.95413e-33	0.217611	0.718	0.54	1.15412e-28
BdiBd21-3.2G0719800	0	Silica cell lineage	2.98922e-33	0.570382	0.378	0.235	1.16783e-28
BdiBd21-3.2G0362500	0	Silica cell lineage	3.15231e-33	-0.83155	0.805	0.773	1.23155e-28
BdiBd21-3.5G0134600	0	Silica cell lineage	3.71771e-33	0.462121	0.525	0.353	1.45243e-28
BdiBd21-3.3G0724800	0	Silica cell lineage	4.17468e-33	0.411075	0.526	0.36	1.63097e-28
BdiBd21-3.1G0058600	0	Silica cell lineage	4.30138e-33	0.408704	0.557	0.385	1.68047e-28
BdiBd21-3.4G0237300	0	Silica cell lineage	4.36249e-33	0.374577	0.615	0.433	1.70434e-28
BdiBd21-3.2G0727300	0	Silica cell lineage	4.42651e-33	0.394533	0.64	0.457	1.72935e-28
BdiBd21-3.1G1010100	0	Silica cell lineage	4.91778e-33	-0.685825	0.905	0.847	1.92128e-28
BdiBd21-3.2G0715900	0	Silica cell lineage	5.13211e-33	0.625427	0.271	0.147	2.00501e-28
BdiBd21-3.3G0454100	0	Silica cell lineage	5.22461e-33	0.329629	0.743	0.563	2.04115e-28
BdiBd21-3.3G0100100	0	Silica cell lineage	5.45034e-33	-1.20643	0.554	0.597	2.12934e-28
BdiBd21-3.2G0160600	0	Silica cell lineage	6.25969e-33	0.767672	0.263	0.144	2.44554e-28
BdiBd21-3.2G0529300	0	Silica cell lineage	6.933e-33	0.317708	0.5	0.335	2.70859e-28
BdiBd21-3.3G0048100	0	Silica cell lineage	8.61809e-33	0.4283	0.507	0.338	3.36692e-28
BdiBd21-3.1G0305800	0	Silica cell lineage	8.70938e-33	0.343257	0.72	0.547	3.40258e-28
BdiBd21-3.1G0595500	0	Silica cell lineage	8.77271e-33	0.41664	0.614	0.435	3.42732e-28
BdiBd21-3.5G0177100	0	Silica cell lineage	9.43923e-33	0.220041	0.759	0.558	3.68772e-28
BdiBd21-3.1G0035220	0	Silica cell lineage	1.00464e-32	-0.991055	0.658	0.648	3.92493e-28
BdiBd21-3.3G0691500	0	Silica cell lineage	1.06922e-32	0.58669	0.35	0.211	4.17723e-28
BdiBd21-3.1G0077000	0	Silica cell lineage	1.07575e-32	-1.686	0.299	0.437	4.20273e-28
BdiBd21-3.1G0304500	0	Silica cell lineage	1.34042e-32	-0.839411	0.773	0.745	5.23674e-28
BdiBd21-3.2G0597000	0	Silica cell lineage	1.40255e-32	0.450106	0.511	0.35	5.47948e-28
BdiBd21-3.3G0649600	0	Silica cell lineage	1.44582e-32	0.251354	0.587	0.401	5.64854e-28
BdiBd21-3.1G0064700	0	Silica cell lineage	1.7816e-32	-0.736124	0.851	0.795	6.96034e-28
BdiBd21-3.1G0456600	0	Silica cell lineage	1.80611e-32	0.365518	0.399	0.246	7.0561e-28
BdiBd21-3.1G0519100	0	Silica cell lineage	2.01242e-32	0.248053	0.934	0.798	7.86211e-28
BdiBd21-3.2G0691700	0	Silica cell lineage	2.04594e-32	0.378803	0.434	0.279	7.99308e-28
BdiBd21-3.1G0962200	0	Silica cell lineage	2.18379e-32	0.583124	0.285	0.158	8.53164e-28
BdiBd21-3.1G0687100	0	Silica cell lineage	2.31842e-32	0.594437	0.257	0.139	9.0576e-28
BdiBd21-3.1G0055500	0	Silica cell lineage	2.69446e-32	0.281065	0.914	0.76	1.05267e-27
BdiBd21-3.1G0307900	0	Silica cell lineage	2.81989e-32	0.594207	0.331	0.196	1.10167e-27
BdiBd21-3.3G0107200	0	Silica cell lineage	2.86905e-32	0.475324	0.34	0.2	1.12088e-27
BdiBd21-3.3G0576200	0	Silica cell lineage	2.96327e-32	-0.824177	0.857	0.82	1.15769e-27
BdiBd21-3.3G0298900	0	Silica cell lineage	3.45439e-32	-2.59672	0.109	0.255	1.34956e-27
BdiBd21-3.5G0149800	0	Silica cell lineage	3.88464e-32	-0.691591	0.951	0.904	1.51765e-27
BdiBd21-3.1G0119300	0	Silica cell lineage	3.98819e-32	0.450597	0.456	0.304	1.55811e-27
BdiBd21-3.3G0767500	0	Silica cell lineage	4.00971e-32	0.246088	0.979	0.842	1.56651e-27
BdiBd21-3.3G0303200	0	Silica cell lineage	4.41292e-32	0.323563	0.824	0.636	1.72404e-27
BdiBd21-3.3G0023000	0	Silica cell lineage	4.45704e-32	0.324188	0.574	0.395	1.74128e-27
BdiBd21-3.1G0108600	0	Silica cell lineage	4.73746e-32	-1.68753	0.201	0.359	1.85083e-27
BdiBd21-3.3G0186800	0	Silica cell lineage	5.25309e-32	0.317429	0.935	0.806	2.05228e-27
BdiBd21-3.1G0822400	0	Silica cell lineage	5.79898e-32	-0.660145	0.865	0.816	2.26555e-27
BdiBd21-3.1G0811200	0	Silica cell lineage	6.23586e-32	0.343248	0.298	0.167	2.43623e-27
BdiBd21-3.2G0166100	0	Silica cell lineage	7.20819e-32	0.345109	0.733	0.56	2.81609e-27
BdiBd21-3.3G0705800	0	Silica cell lineage	8.90952e-32	0.204767	0.757	0.573	3.48077e-27
BdiBd21-3.4G0503300	0	Silica cell lineage	9.18251e-32	0.31472	0.731	0.532	3.58742e-27
BdiBd21-3.1G0441800	0	Silica cell lineage	9.31396e-32	0.245725	0.992	0.923	3.63878e-27
BdiBd21-3.3G0703900	0	Silica cell lineage	1.02362e-31	0.396289	0.597	0.422	3.99907e-27
BdiBd21-3.3G0111600	0	Silica cell lineage	1.04461e-31	0.430609	0.502	0.338	4.08109e-27
BdiBd21-3.1G0186201	0	Silica cell lineage	1.11131e-31	0.409091	0.628	0.458	4.34165e-27
BdiBd21-3.2G0100600	0	Silica cell lineage	1.13751e-31	0.402076	0.469	0.311	4.44401e-27
BdiBd21-3.2G0240200	0	Silica cell lineage	1.20094e-31	-2.01114	0.266	0.378	4.69182e-27
BdiBd21-3.1G0621100	0	Silica cell lineage	1.22796e-31	0.482324	0.458	0.308	4.79741e-27
BdiBd21-3.3G0693900	0	Silica cell lineage	1.261e-31	0.365332	0.353	0.212	4.92648e-27
BdiBd21-3.3G0224500	0	Silica cell lineage	1.50205e-31	-1.24858	0.382	0.519	5.86819e-27
BdiBd21-3.3G0541500	0	Silica cell lineage	1.61689e-31	0.453026	0.462	0.3	6.31685e-27
BdiBd21-3.5G0143300	0	Silica cell lineage	1.6883e-31	0.654163	0.325	0.196	6.59584e-27
BdiBd21-3.1G0724600	0	Silica cell lineage	1.86279e-31	0.383931	0.626	0.452	7.27753e-27
BdiBd21-3.2G0696600	0	Silica cell lineage	1.92819e-31	0.369253	0.587	0.415	7.53306e-27
BdiBd21-3.1G0323200	0	Silica cell lineage	2.0584e-31	0.385269	0.587	0.42	8.04175e-27
BdiBd21-3.2G0623200	0	Silica cell lineage	2.08983e-31	0.285507	0.852	0.669	8.16453e-27
BdiBd21-3.1G0347400	0	Silica cell lineage	2.85718e-31	0.458635	0.7	0.55	1.11624e-26
BdiBd21-3.5G0148500	0	Silica cell lineage	3.12757e-31	0.34104	0.79	0.613	1.22188e-26
BdiBd21-3.4G0020100	0	Silica cell lineage	3.1387e-31	-2.17728	0.133	0.265	1.22623e-26
BdiBd21-3.3G0434500	0	Silica cell lineage	3.35691e-31	0.590518	0.34	0.205	1.31148e-26
BdiBd21-3.2G0009500	0	Silica cell lineage	3.73492e-31	0.527653	0.37	0.232	1.45916e-26
BdiBd21-3.3G0105600	0	Silica cell lineage	4.06335e-31	0.302271	0.514	0.34	1.58747e-26
BdiBd21-3.5G0054200	0	Silica cell lineage	4.06444e-31	0.464873	0.509	0.351	1.58789e-26
BdiBd21-3.2G0156500	0	Silica cell lineage	4.09477e-31	0.100302	0.666	0.47	1.59974e-26
BdiBd21-3.3G0002700	0	Silica cell lineage	4.64027e-31	-0.143075	0.651	0.435	1.81286e-26
BdiBd21-3.1G0088800	0	Silica cell lineage	4.9434e-31	0.388801	0.641	0.468	1.93129e-26
BdiBd21-3.1G0269000	0	Silica cell lineage	6.01157e-31	0.399	0.433	0.278	2.3486e-26
BdiBd21-3.3G0173100	0	Silica cell lineage	6.15226e-31	0.495378	0.406	0.259	2.40356e-26
BdiBd21-3.1G0851200	0	Silica cell lineage	7.35402e-31	-0.880617	0.725	0.7	2.87307e-26
BdiBd21-3.4G0428200	0	Silica cell lineage	8.40809e-31	0.342479	0.691	0.516	3.28487e-26
BdiBd21-3.3G0642700	0	Silica cell lineage	9.79318e-31	0.342809	0.564	0.393	3.826e-26
BdiBd21-3.2G0769300	0	Silica cell lineage	1.0505e-30	0.476855	0.289	0.164	4.10409e-26
BdiBd21-3.1G0660300	0	Silica cell lineage	1.11256e-30	0.458515	0.291	0.164	4.34656e-26
BdiBd21-3.3G0677900	0	Silica cell lineage	1.20819e-30	-1.06631	0.62	0.633	4.72014e-26
BdiBd21-3.1G0192100	0	Silica cell lineage	1.43641e-30	0.322294	0.682	0.509	5.61179e-26
BdiBd21-3.2G0019000	0	Silica cell lineage	1.76412e-30	0.39351	0.57	0.405	6.89205e-26
BdiBd21-3.3G0792100	0	Silica cell lineage	1.80732e-30	0.283981	0.319	0.183	7.06085e-26
BdiBd21-3.1G0741900	0	Silica cell lineage	2.24718e-30	0.717011	0.278	0.16	8.77927e-26
BdiBd21-3.2G0761000	0	Silica cell lineage	2.35349e-30	0.215702	0.743	0.573	9.19462e-26
BdiBd21-3.1G0882600	0	Silica cell lineage	2.42341e-30	-1.37032	0.41	0.493	9.46778e-26
BdiBd21-3.2G0302900	0	Silica cell lineage	2.6397e-30	-2.31884	0.345	0.483	1.03128e-25
BdiBd21-3.2G0220100	0	Silica cell lineage	2.72891e-30	0.682689	0.263	0.148	1.06613e-25
BdiBd21-3.2G0219800	0	Silica cell lineage	2.94677e-30	0.341844	0.727	0.555	1.15125e-25
BdiBd21-3.3G0770900	0	Silica cell lineage	3.02114e-30	0.371057	0.761	0.592	1.1803e-25
BdiBd21-3.2G0464700	0	Silica cell lineage	3.07946e-30	0.311523	0.485	0.32	1.20308e-25
BdiBd21-3.2G0426200	0	Silica cell lineage	3.34979e-30	0.636548	0.251	0.137	1.3087e-25
BdiBd21-3.1G1040700	0	Silica cell lineage	4.01535e-30	-1.57344	0.3	0.444	1.56872e-25
BdiBd21-3.4G0456000	0	Silica cell lineage	4.15013e-30	0.495068	0.46	0.312	1.62137e-25
BdiBd21-3.1G0531300	0	Silica cell lineage	5.01664e-30	-0.413185	0.956	0.928	1.9599e-25
BdiBd21-3.2G0648900	0	Silica cell lineage	5.0412e-30	0.353332	0.724	0.567	1.9695e-25
BdiBd21-3.3G0539600	0	Silica cell lineage	5.12074e-30	0.498909	0.417	0.275	2.00057e-25
BdiBd21-3.4G0231700	0	Silica cell lineage	5.46139e-30	0.572532	0.306	0.18	2.13366e-25
BdiBd21-3.4G0622600	0	Silica cell lineage	5.73285e-30	0.33517	0.395	0.249	2.23971e-25
BdiBd21-3.3G0122300	0	Silica cell lineage	5.81964e-30	-2.36689	0.143	0.265	2.27362e-25
BdiBd21-3.1G0259200	0	Silica cell lineage	6.25608e-30	-1.56345	0.472	0.545	2.44413e-25
BdiBd21-3.2G0620500	0	Silica cell lineage	6.33926e-30	-1.79839	0.23	0.365	2.47662e-25
BdiBd21-3.5G0085300	0	Silica cell lineage	6.59716e-30	0.35867	0.57	0.403	2.57738e-25
BdiBd21-3.1G1052800	0	Silica cell lineage	6.66448e-30	-1.53138	0.513	0.585	2.60368e-25
BdiBd21-3.5G0174300	0	Silica cell lineage	7.92659e-30	0.388993	0.626	0.455	3.09676e-25
BdiBd21-3.2G0241900	0	Silica cell lineage	9.05678e-30	-3.00294	0.323	0.49	3.5383e-25
BdiBd21-3.1G0285200	0	Silica cell lineage	9.46123e-30	-1.66582	0.307	0.435	3.69631e-25
BdiBd21-3.3G0767000	0	Silica cell lineage	1.06049e-29	0.232995	0.718	0.525	4.14311e-25
BdiBd21-3.2G0718000	0	Silica cell lineage	1.23221e-29	0.322632	0.807	0.636	4.81398e-25
BdiBd21-3.5G0101400	0	Silica cell lineage	1.25667e-29	0.703038	0.315	0.189	4.90955e-25
BdiBd21-3.1G0613000	0	Silica cell lineage	1.48839e-29	-1.4796	0.318	0.432	5.81485e-25
BdiBd21-3.2G0784000	0	Silica cell lineage	1.58708e-29	0.379198	0.627	0.466	6.20039e-25
BdiBd21-3.5G0063300	0	Silica cell lineage	1.706e-29	0.500053	0.339	0.205	6.66499e-25
BdiBd21-3.1G0070300	0	Silica cell lineage	1.83708e-29	-1.01044	0.644	0.687	7.17711e-25
BdiBd21-3.5G0098900	0	Silica cell lineage	1.90762e-29	0.455678	0.271	0.153	7.45269e-25
BdiBd21-3.1G0516200	0	Silica cell lineage	1.9921e-29	-0.716226	0.859	0.803	7.78276e-25
BdiBd21-3.1G0374500	0	Silica cell lineage	2.19124e-29	0.320623	0.378	0.237	8.56074e-25
BdiBd21-3.3G0774100	0	Silica cell lineage	2.22901e-29	0.473391	0.379	0.24	8.7083e-25
BdiBd21-3.1G0848700	0	Silica cell lineage	2.4933e-29	0.452041	0.434	0.286	9.74084e-25
BdiBd21-3.4G0054500	0	Silica cell lineage	2.6492e-29	-0.655712	0.895	0.83	1.03499e-24
BdiBd21-3.3G0174300	0	Silica cell lineage	2.73085e-29	0.230618	0.67	0.478	1.06689e-24
BdiBd21-3.2G0125800	0	Silica cell lineage	2.81093e-29	-0.8082	0.612	0.664	1.09818e-24
BdiBd21-3.1G0389500	0	Silica cell lineage	2.8197e-29	0.345364	0.618	0.449	1.1016e-24
BdiBd21-3.4G0373300	0	Silica cell lineage	2.83372e-29	0.380502	0.608	0.442	1.10708e-24
BdiBd21-3.3G0446000	0	Silica cell lineage	2.89291e-29	-2.14234	0.133	0.256	1.1302e-24
BdiBd21-3.1G1000800	0	Silica cell lineage	2.94524e-29	0.325409	0.733	0.552	1.15065e-24
BdiBd21-3.1G0340600	0	Silica cell lineage	3.35942e-29	-2.18178	0.331	0.429	1.31246e-24
BdiBd21-3.1G1010000	0	Silica cell lineage	3.49981e-29	0.235697	0.375	0.229	1.36731e-24
BdiBd21-3.4G0521600	0	Silica cell lineage	3.58721e-29	0.322984	0.81	0.646	1.40145e-24
BdiBd21-3.4G0523300	0	Silica cell lineage	3.75075e-29	0.453532	0.358	0.22	1.46534e-24
BdiBd21-3.1G0207900	0	Silica cell lineage	3.76965e-29	0.26388	0.923	0.777	1.47273e-24
BdiBd21-3.1G0839600	0	Silica cell lineage	3.78708e-29	0.381954	0.465	0.307	1.47954e-24
BdiBd21-3.1G0302600	0	Silica cell lineage	4.07916e-29	0.293293	0.693	0.513	1.59365e-24
BdiBd21-3.2G0314000	0	Silica cell lineage	4.09308e-29	0.491928	0.43	0.285	1.59908e-24
BdiBd21-3.1G0812300	0	Silica cell lineage	4.26179e-29	0.468073	0.366	0.228	1.66499e-24
BdiBd21-3.1G0720100	0	Silica cell lineage	4.43656e-29	0.627681	0.366	0.227	1.73327e-24
BdiBd21-3.2G0388200	0	Silica cell lineage	4.5738e-29	0.386838	0.476	0.322	1.78689e-24
BdiBd21-3.3G0454900	0	Silica cell lineage	5.02849e-29	0.545931	0.334	0.203	1.96453e-24
BdiBd21-3.2G0447300	0	Silica cell lineage	5.13216e-29	0.538338	0.274	0.158	2.00503e-24
BdiBd21-3.5G0342400	0	Silica cell lineage	5.21796e-29	0.316468	0.489	0.332	2.03855e-24
BdiBd21-3.1G0859100	0	Silica cell lineage	5.51129e-29	0.378989	0.37	0.23	2.15315e-24
BdiBd21-3.1G0841000	0	Silica cell lineage	5.65776e-29	0.290508	0.68	0.497	2.21037e-24
BdiBd21-3.3G0179300	0	Silica cell lineage	7.13205e-29	0.464408	0.326	0.197	2.78635e-24
BdiBd21-3.2G0577500	0	Silica cell lineage	7.43269e-29	0.336026	0.406	0.26	2.9038e-24
BdiBd21-3.1G0848200	0	Silica cell lineage	7.92544e-29	-1.67359	0.258	0.379	3.09631e-24
BdiBd21-3.1G0080900	0	Silica cell lineage	8.24652e-29	-1.7606	0.464	0.54	3.22175e-24
BdiBd21-3.3G0626500	0	Silica cell lineage	8.46514e-29	0.44952	0.339	0.206	3.30716e-24
BdiBd21-3.3G0450600	0	Silica cell lineage	8.47203e-29	0.295376	0.884	0.747	3.30985e-24
BdiBd21-3.2G0422800	0	Silica cell lineage	9.09093e-29	0.294079	0.689	0.512	3.55165e-24
BdiBd21-3.2G0510000	0	Silica cell lineage	9.4744e-29	0.296777	0.86	0.674	3.70146e-24
BdiBd21-3.1G0317700	0	Silica cell lineage	9.52092e-29	0.388993	0.326	0.194	3.71963e-24
BdiBd21-3.2G0484300	0	Silica cell lineage	9.57911e-29	0.365271	0.319	0.191	3.74237e-24
BdiBd21-3.4G0098900	0	Silica cell lineage	1.05985e-28	0.254559	0.411	0.262	4.1406e-24
BdiBd21-3.2G0295300	0	Silica cell lineage	1.27468e-28	0.590056	0.272	0.156	4.97993e-24
BdiBd21-3.2G0213900	0	Silica cell lineage	1.31581e-28	0.312947	0.52	0.356	5.14059e-24
BdiBd21-3.4G0323100	0	Silica cell lineage	1.34284e-28	0.389995	0.521	0.366	5.24621e-24
BdiBd21-3.1G0053600	0	Silica cell lineage	1.53284e-28	-0.520616	0.942	0.868	5.98848e-24
BdiBd21-3.4G0360500	0	Silica cell lineage	1.68505e-28	0.306226	0.535	0.369	6.58314e-24
BdiBd21-3.4G0042300	0	Silica cell lineage	1.84673e-28	0.342382	0.436	0.282	7.21482e-24
BdiBd21-3.1G0917100	0	Silica cell lineage	1.91572e-28	0.163623	0.645	0.471	7.48433e-24
BdiBd21-3.4G0508200	0	Silica cell lineage	1.92055e-28	-1.06708	0.61	0.667	7.50321e-24
BdiBd21-3.4G0117700	0	Silica cell lineage	2.02563e-28	0.494894	0.39	0.253	7.91372e-24
BdiBd21-3.4G0413200	0	Silica cell lineage	2.07042e-28	0.487118	0.266	0.15	8.08872e-24
BdiBd21-3.3G0380100	0	Silica cell lineage	2.07917e-28	0.4727	0.336	0.206	8.12292e-24
BdiBd21-3.5G0172900	0	Silica cell lineage	2.21611e-28	0.396518	0.336	0.206	8.65792e-24
BdiBd21-3.1G1017100	0	Silica cell lineage	2.29318e-28	0.322716	0.46	0.307	8.95898e-24
BdiBd21-3.3G0633400	0	Silica cell lineage	2.44218e-28	0.485306	0.415	0.276	9.54109e-24
BdiBd21-3.4G0480600	0	Silica cell lineage	2.6114e-28	0.47394	0.323	0.197	1.02022e-23
BdiBd21-3.2G0534200	0	Silica cell lineage	2.79184e-28	0.354564	0.315	0.186	1.09072e-23
BdiBd21-3.3G0486300	0	Silica cell lineage	2.87105e-28	0.34928	0.557	0.394	1.12166e-23
BdiBd21-3.4G0233900	0	Silica cell lineage	2.95563e-28	0.494239	0.351	0.219	1.1547e-23
BdiBd21-3.5G0013000	0	Silica cell lineage	3.04674e-28	0.333246	0.331	0.201	1.1903e-23
BdiBd21-3.1G0071800	0	Silica cell lineage	3.28651e-28	0.455675	0.474	0.329	1.28397e-23
BdiBd21-3.3G0719100	0	Silica cell lineage	3.46091e-28	0.246093	0.502	0.341	1.35211e-23
BdiBd21-3.5G0066700	0	Silica cell lineage	3.53007e-28	-1.80308	0.311	0.426	1.37913e-23
BdiBd21-3.3G0560500	0	Silica cell lineage	3.81284e-28	0.504262	0.406	0.27	1.4896e-23
BdiBd21-3.1G0342900	0	Silica cell lineage	3.8301e-28	-1.57634	0.221	0.338	1.49634e-23
BdiBd21-3.2G0666200	0	Silica cell lineage	4.1664e-28	0.519956	0.299	0.175	1.62773e-23
BdiBd21-3.4G0551200	0	Silica cell lineage	4.30253e-28	0.333382	0.786	0.616	1.68091e-23
BdiBd21-3.2G0553100	0	Silica cell lineage	4.39852e-28	0.280069	0.866	0.716	1.71841e-23
BdiBd21-3.4G0571300	0	Silica cell lineage	5.50989e-28	0.281631	0.355	0.218	2.1526e-23
BdiBd21-3.3G0603800	0	Silica cell lineage	6.584e-28	0.592173	0.264	0.15	2.57224e-23
BdiBd21-3.2G0559300	0	Silica cell lineage	6.66132e-28	0.435772	0.489	0.338	2.60244e-23
BdiBd21-3.1G0867900	0	Silica cell lineage	6.72054e-28	0.538037	0.353	0.221	2.62558e-23
BdiBd21-3.1G0800900	0	Silica cell lineage	7.55353e-28	-0.692286	0.808	0.757	2.95101e-23
BdiBd21-3.2G0053300	0	Silica cell lineage	8.5552e-28	0.316116	0.542	0.379	3.34235e-23
BdiBd21-3.3G0395400	0	Silica cell lineage	9.23828e-28	0.431001	0.402	0.26	3.60921e-23
BdiBd21-3.3G0508400	0	Silica cell lineage	9.61618e-28	0.256562	0.326	0.196	3.75685e-23
BdiBd21-3.2G0188400	0	Silica cell lineage	1.05638e-27	-1.92325	0.133	0.256	4.12705e-23
BdiBd21-3.2G0373700	0	Silica cell lineage	1.06808e-27	0.290475	0.489	0.338	4.17279e-23
BdiBd21-3.3G0507000	0	Silica cell lineage	1.14081e-27	0.426169	0.472	0.322	4.45692e-23
BdiBd21-3.1G0218900	0	Silica cell lineage	1.1421e-27	0.581966	0.297	0.178	4.46197e-23
BdiBd21-3.1G0077300	0	Silica cell lineage	1.14774e-27	-2.40089	0.144	0.284	4.484e-23
BdiBd21-3.5G0124400	0	Silica cell lineage	1.18869e-27	-1.33249	0.364	0.457	4.64399e-23
BdiBd21-3.3G0664700	0	Silica cell lineage	1.19592e-27	0.418602	0.377	0.241	4.67221e-23
BdiBd21-3.4G0117800	0	Silica cell lineage	1.23693e-27	0.355401	0.63	0.467	4.83243e-23
BdiBd21-3.2G0198200	0	Silica cell lineage	1.32262e-27	0.214885	0.361	0.219	5.1672e-23
BdiBd21-3.3G0671300	0	Silica cell lineage	1.36227e-27	0.560853	0.352	0.224	5.32211e-23
BdiBd21-3.3G0762500	0	Silica cell lineage	1.38422e-27	0.183099	0.52	0.354	5.40787e-23
BdiBd21-3.3G0600100	0	Silica cell lineage	1.40608e-27	-1.25735	0.6	0.604	5.49328e-23
BdiBd21-3.1G0072100	0	Silica cell lineage	1.52979e-27	-0.934787	0.652	0.646	5.97659e-23
BdiBd21-3.1G0402700	0	Silica cell lineage	1.63733e-27	-0.530826	0.937	0.873	6.39674e-23
BdiBd21-3.1G0557600	0	Silica cell lineage	1.67445e-27	0.31511	0.272	0.156	6.54175e-23
BdiBd21-3.1G0061200	0	Silica cell lineage	1.80882e-27	-0.906724	0.7	0.677	7.06668e-23
BdiBd21-3.4G0544000	0	Silica cell lineage	1.81676e-27	0.292895	0.465	0.318	7.09772e-23
BdiBd21-3.4G0466600	0	Silica cell lineage	1.90615e-27	0.234598	0.313	0.187	7.44694e-23
BdiBd21-3.1G0882800	0	Silica cell lineage	1.91664e-27	0.619105	0.337	0.208	7.48791e-23
BdiBd21-3.3G0733200	0	Silica cell lineage	1.92017e-27	0.383912	0.504	0.35	7.50171e-23
BdiBd21-3.1G0448900	0	Silica cell lineage	1.93691e-27	0.127712	0.844	0.677	7.56713e-23
BdiBd21-3.3G0575100	0	Silica cell lineage	1.95717e-27	-0.527048	0.943	0.889	7.64629e-23
BdiBd21-3.3G0417100	0	Silica cell lineage	1.98278e-27	0.425859	0.421	0.282	7.74631e-23
BdiBd21-3.2G0499600	0	Silica cell lineage	2.09773e-27	0.480771	0.357	0.227	8.19543e-23
BdiBd21-3.5G0150500	0	Silica cell lineage	2.28038e-27	0.232908	0.757	0.574	8.90898e-23
BdiBd21-3.1G0614000	0	Silica cell lineage	2.44961e-27	-1.73539	0.153	0.273	9.57013e-23
BdiBd21-3.5G0216900	0	Silica cell lineage	2.46643e-27	0.16309	0.542	0.37	9.63584e-23
BdiBd21-3.1G0128200	0	Silica cell lineage	2.89088e-27	-1.63188	0.289	0.408	1.12941e-22
BdiBd21-3.3G0217700	0	Silica cell lineage	2.97989e-27	-0.600409	0.904	0.838	1.16418e-22
BdiBd21-3.2G0682400	0	Silica cell lineage	3.15521e-27	0.335394	0.685	0.514	1.23268e-22
BdiBd21-3.5G0131766	0	Silica cell lineage	3.26964e-27	0.573476	0.355	0.228	1.27738e-22
BdiBd21-3.3G0510200	0	Silica cell lineage	3.30822e-27	0.476858	0.32	0.193	1.29246e-22
BdiBd21-3.1G0233300	0	Silica cell lineage	3.38146e-27	0.443532	0.417	0.274	1.32107e-22
BdiBd21-3.2G0766600	0	Silica cell lineage	4.02493e-27	0.50303	0.286	0.17	1.57246e-22
BdiBd21-3.3G0604400	0	Silica cell lineage	4.03024e-27	0.196825	0.851	0.68	1.57453e-22
BdiBd21-3.1G0734200	0	Silica cell lineage	4.35932e-27	-1.07195	0.607	0.64	1.7031e-22
BdiBd21-3.2G0551000	0	Silica cell lineage	4.99432e-27	0.27232	0.636	0.479	1.95118e-22
BdiBd21-3.4G0099800	0	Silica cell lineage	5.21246e-27	0.401226	0.373	0.236	2.0364e-22
BdiBd21-3.3G0566100	0	Silica cell lineage	5.30758e-27	0.413735	0.441	0.301	2.07356e-22
BdiBd21-3.1G0214600	0	Silica cell lineage	5.51685e-27	0.299598	0.678	0.507	2.15532e-22
BdiBd21-3.3G0078500	0	Silica cell lineage	5.61308e-27	-1.45262	0.346	0.447	2.19292e-22
BdiBd21-3.3G0350300	0	Silica cell lineage	5.68296e-27	-1.94633	0.191	0.339	2.22022e-22
BdiBd21-3.1G0546100	0	Silica cell lineage	6.09567e-27	0.422317	0.407	0.271	2.38146e-22
BdiBd21-3.2G0407600	0	Silica cell lineage	6.25312e-27	-1.18314	0.548	0.583	2.44297e-22
BdiBd21-3.2G0664300	0	Silica cell lineage	6.39495e-27	-2.09415	0.148	0.264	2.49838e-22
BdiBd21-3.4G0532700	0	Silica cell lineage	7.63061e-27	0.121347	0.32	0.189	2.98113e-22
BdiBd21-3.1G0380400	0	Silica cell lineage	9.65513e-27	0.278271	0.827	0.672	3.77206e-22
BdiBd21-3.4G0499700	0	Silica cell lineage	9.80708e-27	0.308238	0.489	0.334	3.83143e-22
BdiBd21-3.2G0683600	0	Silica cell lineage	9.89247e-27	0.293924	0.816	0.647	3.86479e-22
BdiBd21-3.1G0889700	0	Silica cell lineage	1.06789e-26	0.656287	0.278	0.164	4.17204e-22
BdiBd21-3.5G0313200	0	Silica cell lineage	1.20101e-26	-1.80807	0.163	0.293	4.69212e-22
BdiBd21-3.2G0081600	0	Silica cell lineage	1.22807e-26	0.342213	0.466	0.315	4.79783e-22
BdiBd21-3.1G0614700	0	Silica cell lineage	1.36506e-26	-1.18779	0.455	0.518	5.33301e-22
BdiBd21-3.4G0414700	0	Silica cell lineage	1.38019e-26	0.395553	0.511	0.361	5.39211e-22
BdiBd21-3.5G0003600	0	Silica cell lineage	1.53419e-26	0.289972	0.472	0.323	5.99379e-22
BdiBd21-3.3G0165200	0	Silica cell lineage	1.6394e-26	0.276685	0.503	0.347	6.40481e-22
BdiBd21-3.3G0191500	0	Silica cell lineage	1.64559e-26	0.283476	0.432	0.283	6.42898e-22
BdiBd21-3.2G0239000	0	Silica cell lineage	1.75413e-26	-0.932459	0.693	0.671	6.85303e-22
BdiBd21-3.1G0113000	0	Silica cell lineage	1.81968e-26	-0.841995	0.663	0.652	7.10914e-22
BdiBd21-3.1G0510300	0	Silica cell lineage	2.02836e-26	-1.40267	0.427	0.508	7.9244e-22
BdiBd21-3.1G0622100	0	Silica cell lineage	2.05717e-26	0.54212	0.381	0.251	8.03696e-22
BdiBd21-3.1G0438100	0	Silica cell lineage	2.08676e-26	0.24154	0.715	0.534	8.15255e-22
BdiBd21-3.3G0643100	0	Silica cell lineage	2.356e-26	0.331519	0.595	0.432	9.20443e-22
BdiBd21-3.5G0254600	0	Silica cell lineage	2.50131e-26	0.422972	0.366	0.235	9.77213e-22
BdiBd21-3.4G0361800	0	Silica cell lineage	2.53085e-26	0.531138	0.326	0.201	9.88754e-22
BdiBd21-3.1G0912900	0	Silica cell lineage	2.55699e-26	0.179972	0.698	0.515	9.98964e-22
BdiBd21-3.3G0350250	0	Silica cell lineage	2.6194e-26	-1.6793	0.244	0.389	1.02335e-21
BdiBd21-3.1G0310600	0	Silica cell lineage	2.63776e-26	0.540327	0.322	0.199	1.03052e-21
BdiBd21-3.3G0693100	0	Silica cell lineage	2.79018e-26	-1.58511	0.299	0.399	1.09007e-21
BdiBd21-3.5G0349800	0	Silica cell lineage	2.87313e-26	-0.912161	0.764	0.754	1.12247e-21
BdiBd21-3.2G0393100	0	Silica cell lineage	2.87438e-26	0.327325	0.535	0.379	1.12296e-21
BdiBd21-3.3G0119500	0	Silica cell lineage	2.87849e-26	0.506887	0.351	0.226	1.12457e-21
BdiBd21-3.2G0324100	0	Silica cell lineage	2.89872e-26	0.296897	0.796	0.627	1.13247e-21
BdiBd21-3.4G0065700	0	Silica cell lineage	2.98098e-26	-1.74558	0.243	0.355	1.16461e-21
BdiBd21-3.5G0120500	0	Silica cell lineage	3.48564e-26	0.53556	0.403	0.274	1.36177e-21
BdiBd21-3.5G0017200	0	Silica cell lineage	3.49332e-26	0.42497	0.515	0.367	1.36477e-21
BdiBd21-3.3G0617800	0	Silica cell lineage	3.71555e-26	0.292688	0.454	0.306	1.45159e-21
BdiBd21-3.4G0055600	0	Silica cell lineage	4.10014e-26	-0.875976	0.724	0.707	1.60184e-21
BdiBd21-3.4G0494800	0	Silica cell lineage	4.18902e-26	-1.26151	0.457	0.517	1.63657e-21
BdiBd21-3.2G0801700	0	Silica cell lineage	4.46173e-26	0.325562	0.608	0.445	1.74311e-21
BdiBd21-3.3G0525800	0	Silica cell lineage	4.67936e-26	0.324447	0.344	0.214	1.82813e-21
BdiBd21-3.4G0086200	0	Silica cell lineage	4.71424e-26	0.240857	0.717	0.552	1.84176e-21
BdiBd21-3.3G0436000	0	Silica cell lineage	4.81842e-26	0.49597	0.344	0.218	1.88246e-21
BdiBd21-3.4G0420800	0	Silica cell lineage	4.93812e-26	-0.991077	0.478	0.545	1.92922e-21
BdiBd21-3.1G0557500	0	Silica cell lineage	5.04836e-26	0.306858	0.636	0.469	1.97229e-21
BdiBd21-3.1G0715600	0	Silica cell lineage	5.04997e-26	0.229668	0.936	0.793	1.97292e-21
BdiBd21-3.2G0123600	0	Silica cell lineage	5.25391e-26	0.43749	0.415	0.28	2.0526e-21
BdiBd21-3.1G0683500	0	Silica cell lineage	5.89086e-26	0.3499	0.43	0.288	2.30144e-21
BdiBd21-3.2G0181800	0	Silica cell lineage	5.93454e-26	-1.37801	0.346	0.476	2.31851e-21
BdiBd21-3.1G0865600	0	Silica cell lineage	6.22213e-26	0.336709	0.366	0.234	2.43086e-21
BdiBd21-3.2G0227500	0	Silica cell lineage	6.74279e-26	0.280558	0.707	0.53	2.63427e-21
BdiBd21-3.1G0796500	0	Silica cell lineage	7.16398e-26	0.326116	0.628	0.472	2.79882e-21
BdiBd21-3.2G0608300	0	Silica cell lineage	7.26583e-26	0.299061	0.309	0.187	2.83861e-21
BdiBd21-3.1G0932900	0	Silica cell lineage	7.37056e-26	0.4553	0.292	0.174	2.87953e-21
BdiBd21-3.3G0362300	0	Silica cell lineage	7.86789e-26	0.48754	0.274	0.163	3.07383e-21
BdiBd21-3.2G0529400	0	Silica cell lineage	8.05803e-26	-1.76113	0.151	0.263	3.14811e-21
BdiBd21-3.3G0706200	0	Silica cell lineage	8.41879e-26	0.311649	0.776	0.616	3.28905e-21
BdiBd21-3.3G0219400	0	Silica cell lineage	8.65257e-26	0.277642	0.785	0.622	3.38039e-21
BdiBd21-3.2G0176000	0	Silica cell lineage	8.68141e-26	0.2419	0.463	0.314	3.39165e-21
BdiBd21-3.4G0304300	0	Silica cell lineage	9.12461e-26	0.281312	0.44	0.293	3.5648e-21
BdiBd21-3.3G0722000	0	Silica cell lineage	9.22991e-26	0.35054	0.521	0.362	3.60594e-21
BdiBd21-3.3G0014400	0	Silica cell lineage	9.62672e-26	-0.866314	0.698	0.668	3.76097e-21
BdiBd21-3.4G0398400	0	Silica cell lineage	9.81109e-26	0.570568	0.326	0.205	3.833e-21
BdiBd21-3.1G0938900	0	Silica cell lineage	9.84924e-26	0.216666	0.285	0.167	3.8479e-21
BdiBd21-3.4G0115700	0	Silica cell lineage	1.01186e-25	0.123766	0.625	0.443	3.95312e-21
BdiBd21-3.3G0422000	0	Silica cell lineage	1.03688e-25	0.371097	0.406	0.269	4.05088e-21
BdiBd21-3.1G0098400	0	Silica cell lineage	1.04368e-25	0.277828	0.868	0.716	4.07743e-21
BdiBd21-3.1G0203200	0	Silica cell lineage	1.1172e-25	-1.60059	0.235	0.345	4.36469e-21
BdiBd21-3.3G0501800	0	Silica cell lineage	1.37267e-25	0.386977	0.487	0.342	5.36273e-21
BdiBd21-3.2G0743200	0	Silica cell lineage	1.52093e-25	0.292038	0.5	0.347	5.94196e-21
BdiBd21-3.4G0029500	0	Silica cell lineage	1.78783e-25	-1.581	0.302	0.4	6.98468e-21
BdiBd21-3.2G0571000	0	Silica cell lineage	1.97376e-25	0.137877	0.496	0.328	7.7111e-21
BdiBd21-3.4G0418000	0	Silica cell lineage	2.52171e-25	0.586307	0.329	0.206	9.8518e-21
BdiBd21-3.1G0901600	0	Silica cell lineage	2.53093e-25	0.284075	0.436	0.291	9.88785e-21
BdiBd21-3.3G0559500	0	Silica cell lineage	2.80706e-25	0.251137	0.943	0.797	1.09666e-20
BdiBd21-3.1G0855800	0	Silica cell lineage	2.97602e-25	0.386102	0.412	0.275	1.16267e-20
BdiBd21-3.5G0354900	0	Silica cell lineage	3.25851e-25	0.468754	0.347	0.222	1.27303e-20
BdiBd21-3.4G0245400	0	Silica cell lineage	3.43314e-25	0.289929	0.39	0.251	1.34126e-20
BdiBd21-3.1G0555600	0	Silica cell lineage	3.50977e-25	0.45315	0.4	0.267	1.3712e-20
BdiBd21-3.3G0113300	0	Silica cell lineage	3.72784e-25	0.475483	0.41	0.276	1.45639e-20
BdiBd21-3.3G0591400	0	Silica cell lineage	3.96186e-25	0.541965	0.311	0.196	1.54782e-20
BdiBd21-3.2G0091800	0	Silica cell lineage	4.07474e-25	-1.05983	0.455	0.523	1.59192e-20
BdiBd21-3.1G0583200	0	Silica cell lineage	4.11617e-25	-1.33086	0.356	0.454	1.6081e-20
BdiBd21-3.1G0656700	0	Silica cell lineage	4.1927e-25	0.263812	0.704	0.541	1.638e-20
BdiBd21-3.1G0195400	0	Silica cell lineage	4.38479e-25	0.288422	0.444	0.299	1.71305e-20
BdiBd21-3.3G0752400	0	Silica cell lineage	4.51772e-25	0.30357	0.562	0.408	1.76498e-20
BdiBd21-3.3G0312400	0	Silica cell lineage	4.52189e-25	0.449179	0.296	0.18	1.76661e-20
BdiBd21-3.1G0038600	0	Silica cell lineage	4.96326e-25	-0.992445	0.779	0.75	1.93905e-20
BdiBd21-3.1G0962900	0	Silica cell lineage	5.20964e-25	0.317629	0.476	0.329	2.0353e-20
BdiBd21-3.1G0713100	0	Silica cell lineage	5.37507e-25	0.271943	0.286	0.17	2.09993e-20
BdiBd21-3.1G0741700	0	Silica cell lineage	5.63937e-25	-1.35092	0.328	0.423	2.20319e-20
BdiBd21-3.1G0838200	0	Silica cell lineage	5.78639e-25	0.341497	0.567	0.417	2.26063e-20
BdiBd21-3.2G0121500	0	Silica cell lineage	5.97671e-25	0.360236	0.533	0.382	2.33498e-20
BdiBd21-3.1G1046300	0	Silica cell lineage	5.98043e-25	0.268091	0.669	0.503	2.33643e-20
BdiBd21-3.4G0430000	0	Silica cell lineage	6.35148e-25	0.309697	0.386	0.251	2.4814e-20
BdiBd21-3.5G0111800	0	Silica cell lineage	6.8878e-25	-0.618836	0.903	0.833	2.69093e-20
BdiBd21-3.2G0163000	0	Silica cell lineage	7.78635e-25	-0.283968	0.775	0.557	3.04197e-20
BdiBd21-3.2G0081500	0	Silica cell lineage	8.24244e-25	-0.607184	0.908	0.838	3.22016e-20
BdiBd21-3.3G0279500	0	Silica cell lineage	8.40957e-25	-0.923964	0.605	0.653	3.28545e-20
BdiBd21-3.2G0695200	0	Silica cell lineage	8.54801e-25	-1.47284	0.256	0.364	3.33954e-20
BdiBd21-3.1G0285600	0	Silica cell lineage	8.7468e-25	0.555847	0.256	0.15	3.4172e-20
BdiBd21-3.2G0018100	0	Silica cell lineage	9.3718e-25	0.518589	0.358	0.235	3.66137e-20
BdiBd21-3.1G0930400	0	Silica cell lineage	9.48661e-25	0.34909	0.486	0.34	3.70623e-20
BdiBd21-3.2G0046000	0	Silica cell lineage	9.60848e-25	0.288745	0.575	0.428	3.75384e-20
BdiBd21-3.4G0595600	0	Silica cell lineage	1.03047e-24	0.40412	0.322	0.202	4.02584e-20
BdiBd21-3.2G0228700	0	Silica cell lineage	1.03314e-24	-1.28807	0.438	0.505	4.03626e-20
BdiBd21-3.1G0474500	0	Silica cell lineage	1.09384e-24	0.276005	0.504	0.352	4.27342e-20
BdiBd21-3.3G0621200	0	Silica cell lineage	1.17721e-24	-1.15014	0.559	0.569	4.59914e-20
BdiBd21-3.4G0571200	0	Silica cell lineage	1.18399e-24	-0.964208	0.674	0.646	4.62562e-20
BdiBd21-3.3G0067500	0	Silica cell lineage	1.25614e-24	0.306229	0.614	0.456	4.9075e-20
BdiBd21-3.3G0738100	0	Silica cell lineage	1.35662e-24	0.55601	0.252	0.148	5.30003e-20
BdiBd21-3.1G0934500	0	Silica cell lineage	1.36709e-24	0.373475	0.495	0.348	5.34096e-20
BdiBd21-3.2G0626900	0	Silica cell lineage	1.38876e-24	0.372005	0.592	0.435	5.42559e-20
BdiBd21-3.5G0069000	0	Silica cell lineage	1.54091e-24	0.330606	0.597	0.442	6.02001e-20
BdiBd21-3.1G0580500	0	Silica cell lineage	1.54894e-24	0.265461	0.623	0.462	6.05141e-20
BdiBd21-3.4G0625500	0	Silica cell lineage	1.62296e-24	0.332502	0.463	0.322	6.34059e-20
BdiBd21-3.4G0578600	0	Silica cell lineage	1.65142e-24	-0.790162	0.766	0.715	6.45175e-20
BdiBd21-3.1G0315800	0	Silica cell lineage	1.73083e-24	-1.59322	0.161	0.271	6.762e-20
BdiBd21-3.2G0132800	0	Silica cell lineage	1.9251e-24	0.302662	0.359	0.233	7.52098e-20
BdiBd21-3.3G0628400	0	Silica cell lineage	1.94146e-24	-0.719259	0.796	0.738	7.58489e-20
BdiBd21-3.2G0609000	0	Silica cell lineage	2.00435e-24	0.36516	0.302	0.185	7.83059e-20
BdiBd21-3.2G0012800	0	Silica cell lineage	2.04886e-24	0.404137	0.339	0.214	8.00448e-20
BdiBd21-3.3G0747600	0	Silica cell lineage	2.30018e-24	0.197418	0.642	0.469	8.98634e-20
BdiBd21-3.3G0181000	0	Silica cell lineage	2.67541e-24	0.664651	0.263	0.157	1.04523e-19
BdiBd21-3.2G0220500	0	Silica cell lineage	2.80609e-24	0.325006	0.285	0.171	1.09628e-19
BdiBd21-3.4G0098300	0	Silica cell lineage	3.02401e-24	0.328127	0.259	0.152	1.18142e-19
BdiBd21-3.2G0767500	0	Silica cell lineage	3.03878e-24	0.532861	0.262	0.155	1.18719e-19
BdiBd21-3.2G0524900	0	Silica cell lineage	3.24063e-24	0.332268	0.511	0.363	1.26605e-19
BdiBd21-3.3G0778400	0	Silica cell lineage	3.35755e-24	0.583463	0.283	0.173	1.31173e-19
BdiBd21-3.1G0252700	0	Silica cell lineage	3.38671e-24	0.140776	0.55	0.393	1.32312e-19
BdiBd21-3.1G0935400	0	Silica cell lineage	3.38944e-24	-1.85083	0.17	0.28	1.32419e-19
BdiBd21-3.4G0570800	0	Silica cell lineage	3.58776e-24	-0.567798	0.902	0.842	1.40167e-19
BdiBd21-3.2G0786700	0	Silica cell lineage	3.62373e-24	0.454921	0.298	0.181	1.41572e-19
BdiBd21-3.3G0670000	0	Silica cell lineage	3.86141e-24	0.161662	0.409	0.269	1.50857e-19
BdiBd21-3.3G0530700	0	Silica cell lineage	3.9965e-24	0.221687	0.665	0.504	1.56135e-19
BdiBd21-3.2G0730700	0	Silica cell lineage	4.04225e-24	-1.67865	0.277	0.388	1.57923e-19
BdiBd21-3.5G0149550	0	Silica cell lineage	4.71541e-24	0.197856	0.702	0.54	1.84222e-19
BdiBd21-3.1G0557100	0	Silica cell lineage	4.71803e-24	0.419275	0.26	0.153	1.84324e-19
BdiBd21-3.2G0504000	0	Silica cell lineage	4.8258e-24	0.246014	0.872	0.7	1.88535e-19
BdiBd21-3.2G0268900	0	Silica cell lineage	4.88165e-24	0.274382	0.76	0.59	1.90716e-19
BdiBd21-3.1G0598800	0	Silica cell lineage	5.27279e-24	0.268127	0.444	0.306	2.05997e-19
BdiBd21-3.2G0346600	0	Silica cell lineage	5.28855e-24	0.179663	0.579	0.415	2.06613e-19
BdiBd21-3.4G0064700	0	Silica cell lineage	5.3774e-24	0.440749	0.405	0.272	2.10084e-19
BdiBd21-3.1G0624300	0	Silica cell lineage	6.51766e-24	-1.21799	0.553	0.617	2.54632e-19
BdiBd21-3.1G0951000	0	Silica cell lineage	6.72542e-24	0.44661	0.416	0.288	2.62749e-19
BdiBd21-3.3G0631000	0	Silica cell lineage	6.82359e-24	0.317507	0.425	0.286	2.66584e-19
BdiBd21-3.1G0509700	0	Silica cell lineage	7.40254e-24	0.25012	0.865	0.717	2.89203e-19
BdiBd21-3.1G0612500	0	Silica cell lineage	7.8402e-24	0.337415	0.476	0.337	3.06301e-19
BdiBd21-3.3G0786700	0	Silica cell lineage	7.95665e-24	-1.19423	0.465	0.524	3.1085e-19
BdiBd21-3.5G0115400	0	Silica cell lineage	9.08257e-24	-0.732329	0.718	0.686	3.54838e-19
BdiBd21-3.3G0681000	0	Silica cell lineage	9.6182e-24	-1.82857	0.254	0.351	3.75764e-19
BdiBd21-3.3G0092900	0	Silica cell lineage	1.00019e-23	0.397266	0.366	0.243	3.90754e-19
BdiBd21-3.3G0495700	0	Silica cell lineage	1.1272e-23	0.294498	0.341	0.217	4.40376e-19
BdiBd21-3.1G0671200	0	Silica cell lineage	1.32676e-23	0.154315	0.672	0.504	5.1834e-19
BdiBd21-3.4G0347200	0	Silica cell lineage	1.33866e-23	0.511083	0.284	0.176	5.22987e-19
BdiBd21-3.4G0481800	0	Silica cell lineage	1.3691e-23	0.30254	0.502	0.355	5.34881e-19
BdiBd21-3.1G1030100	0	Silica cell lineage	1.40817e-23	0.246058	0.436	0.295	5.50146e-19
BdiBd21-3.2G0678201	0	Silica cell lineage	1.43834e-23	0.24355	0.533	0.381	5.6193e-19
BdiBd21-3.2G0449300	0	Silica cell lineage	1.46209e-23	0.31206	0.373	0.244	5.7121e-19
BdiBd21-3.2G0607600	0	Silica cell lineage	1.46953e-23	-1.9009	0.239	0.357	5.74114e-19
BdiBd21-3.3G0468800	0	Silica cell lineage	1.53204e-23	-0.900992	0.63	0.633	5.98538e-19
BdiBd21-3.2G0644600	0	Silica cell lineage	1.59399e-23	0.254409	0.274	0.164	6.2274e-19
BdiBd21-3.2G0616300	0	Silica cell lineage	1.60271e-23	0.508005	0.266	0.159	6.26148e-19
BdiBd21-3.2G0113100	0	Silica cell lineage	1.6312e-23	-0.754461	0.733	0.719	6.37276e-19
BdiBd21-3.1G0437000	0	Silica cell lineage	1.7694e-23	0.270775	0.322	0.201	6.9127e-19
BdiBd21-3.4G0456300	0	Silica cell lineage	1.78105e-23	0.136376	0.397	0.261	6.95822e-19
BdiBd21-3.3G0553700	0	Silica cell lineage	1.82092e-23	-1.34766	0.348	0.429	7.11398e-19
BdiBd21-3.1G0446400	0	Silica cell lineage	1.85379e-23	0.242066	0.256	0.148	7.24238e-19
BdiBd21-3.3G0655100	0	Silica cell lineage	1.91222e-23	0.154286	0.886	0.783	7.47066e-19
BdiBd21-3.1G0920600	0	Silica cell lineage	2.0075e-23	0.296533	0.287	0.175	7.8429e-19
BdiBd21-3.2G0157600	0	Silica cell lineage	2.08165e-23	0.253667	0.764	0.603	8.1326e-19
BdiBd21-3.3G0182500	0	Silica cell lineage	2.1721e-23	-0.844557	0.728	0.684	8.48595e-19
BdiBd21-3.1G1000600	0	Silica cell lineage	2.19075e-23	0.403479	0.386	0.259	8.55883e-19
BdiBd21-3.2G0070800	0	Silica cell lineage	2.20632e-23	0.360482	0.423	0.291	8.61967e-19
BdiBd21-3.5G0126300	0	Silica cell lineage	2.3397e-23	0.451197	0.277	0.169	9.14074e-19
BdiBd21-3.3G0669900	0	Silica cell lineage	2.44156e-23	0.267871	0.499	0.353	9.53867e-19
BdiBd21-3.3G0720800	0	Silica cell lineage	2.48208e-23	0.212062	0.812	0.636	9.697e-19
BdiBd21-3.3G0401100	0	Silica cell lineage	2.54571e-23	0.205719	0.436	0.292	9.94559e-19
BdiBd21-3.2G0739400	0	Silica cell lineage	2.56947e-23	0.260661	0.792	0.625	1.00384e-18
BdiBd21-3.3G0626200	0	Silica cell lineage	2.75555e-23	-0.991943	0.548	0.567	1.07654e-18
BdiBd21-3.3G0572300	0	Silica cell lineage	2.99225e-23	0.4647	0.371	0.247	1.16901e-18
BdiBd21-3.1G0756000	0	Silica cell lineage	3.01894e-23	0.147215	0.961	0.864	1.17944e-18
BdiBd21-3.2G0638200	0	Silica cell lineage	3.05587e-23	0.148441	0.742	0.574	1.19387e-18
BdiBd21-3.5G0310600	0	Silica cell lineage	3.08188e-23	0.347449	0.535	0.39	1.20403e-18
BdiBd21-3.1G0150100	0	Silica cell lineage	3.25411e-23	0.302998	0.69	0.542	1.27132e-18
BdiBd21-3.1G0836000	0	Silica cell lineage	3.25764e-23	0.187785	0.789	0.642	1.2727e-18
BdiBd21-3.3G0547800	0	Silica cell lineage	3.45271e-23	-1.36622	0.365	0.441	1.34891e-18
BdiBd21-3.2G0144600	0	Silica cell lineage	3.7211e-23	0.298104	0.474	0.335	1.45376e-18
BdiBd21-3.5G0259300	0	Silica cell lineage	3.79878e-23	0.379379	0.464	0.323	1.48411e-18
BdiBd21-3.1G0746100	0	Silica cell lineage	3.86327e-23	-1.05645	0.487	0.529	1.5093e-18
BdiBd21-3.3G0079100	0	Silica cell lineage	4.1881e-23	0.205686	0.567	0.409	1.63621e-18
BdiBd21-3.1G0097400	0	Silica cell lineage	4.54089e-23	-1.55872	0.387	0.474	1.77403e-18
BdiBd21-3.5G0324000	0	Silica cell lineage	4.541e-23	-0.791902	0.762	0.712	1.77408e-18
BdiBd21-3.2G0192800	0	Silica cell lineage	4.84056e-23	-1.78436	0.173	0.279	1.89111e-18
BdiBd21-3.1G0039800	0	Silica cell lineage	4.99731e-23	0.409878	0.279	0.172	1.95235e-18
BdiBd21-3.2G0781700	0	Silica cell lineage	5.34418e-23	0.244959	0.676	0.515	2.08786e-18
BdiBd21-3.3G0696200	0	Silica cell lineage	5.65147e-23	0.14971	0.526	0.375	2.20792e-18
BdiBd21-3.2G0509700	0	Silica cell lineage	5.75391e-23	0.107581	0.411	0.273	2.24794e-18
BdiBd21-3.2G0586800	0	Silica cell lineage	6.02778e-23	-0.525228	0.905	0.841	2.35493e-18
BdiBd21-3.1G0843000	0	Silica cell lineage	6.06724e-23	-1.27593	0.379	0.456	2.37035e-18
BdiBd21-3.4G0044400	0	Silica cell lineage	6.0953e-23	0.323299	0.323	0.206	2.38131e-18
BdiBd21-3.3G0683300	0	Silica cell lineage	6.12579e-23	0.246733	0.436	0.298	2.39322e-18
BdiBd21-3.3G0449100	0	Silica cell lineage	6.25604e-23	0.152161	0.632	0.467	2.44411e-18
BdiBd21-3.4G0484000	0	Silica cell lineage	6.3777e-23	0.239031	0.494	0.351	2.49164e-18
BdiBd21-3.1G0278500	0	Silica cell lineage	6.66697e-23	-1.36862	0.282	0.38	2.60465e-18
BdiBd21-3.3G0330700	0	Silica cell lineage	6.68671e-23	0.299223	0.412	0.279	2.61237e-18
BdiBd21-3.5G0064300	0	Silica cell lineage	7.1424e-23	0.158984	0.649	0.482	2.79039e-18
BdiBd21-3.3G0397200	0	Silica cell lineage	7.20771e-23	0.35618	0.313	0.2	2.81591e-18
BdiBd21-3.4G0366900	0	Silica cell lineage	7.33543e-23	0.351694	0.308	0.194	2.86581e-18
BdiBd21-3.2G0526400	0	Silica cell lineage	7.84029e-23	-1.18151	0.461	0.519	3.06304e-18
BdiBd21-3.5G0345900	0	Silica cell lineage	8.53128e-23	0.379585	0.342	0.221	3.333e-18
BdiBd21-3.3G0390500	0	Silica cell lineage	9.32429e-23	0.251122	0.44	0.305	3.64281e-18
BdiBd21-3.1G0218100	0	Silica cell lineage	9.519e-23	-0.900699	0.493	0.545	3.71888e-18
BdiBd21-3.2G0017900	0	Silica cell lineage	9.81438e-23	0.110417	0.496	0.35	3.83428e-18
BdiBd21-3.1G0687400	0	Silica cell lineage	9.92025e-23	-0.533429	0.939	0.876	3.87564e-18
BdiBd21-3.4G0220800	0	Silica cell lineage	1.06869e-22	0.338553	0.25	0.148	4.17515e-18
BdiBd21-3.1G0114500	0	Silica cell lineage	1.07224e-22	0.110096	0.616	0.454	4.18904e-18
BdiBd21-3.2G0114700	0	Silica cell lineage	1.08424e-22	0.328127	0.342	0.222	4.23593e-18
BdiBd21-3.1G0978300	0	Silica cell lineage	1.14142e-22	0.223446	0.529	0.379	4.45931e-18
BdiBd21-3.2G0234600	0	Silica cell lineage	1.22412e-22	0.261069	0.81	0.642	4.78239e-18
BdiBd21-3.1G0315200	0	Silica cell lineage	1.35917e-22	0.108455	0.871	0.708	5.31e-18
BdiBd21-3.4G0439900	0	Silica cell lineage	1.40037e-22	0.227511	0.447	0.308	5.47096e-18
BdiBd21-3.3G0407700	0	Silica cell lineage	1.41888e-22	0.25734	0.311	0.194	5.54327e-18
BdiBd21-3.3G0165600	0	Silica cell lineage	1.49348e-22	0.262779	0.473	0.33	5.83472e-18
BdiBd21-3.4G0108800	0	Silica cell lineage	1.52493e-22	0.330421	0.489	0.349	5.95761e-18
BdiBd21-3.2G0517100	0	Silica cell lineage	1.55138e-22	0.361373	0.458	0.322	6.06093e-18
BdiBd21-3.4G0477200	0	Silica cell lineage	1.66066e-22	0.147568	0.401	0.269	6.48786e-18
BdiBd21-3.1G0022000	0	Silica cell lineage	1.70836e-22	0.289001	0.303	0.189	6.67424e-18
BdiBd21-3.4G0124800	0	Silica cell lineage	1.78366e-22	0.53235	0.311	0.201	6.96839e-18
BdiBd21-3.5G0182500	0	Silica cell lineage	2.02567e-22	0.311537	0.532	0.385	7.9139e-18
BdiBd21-3.1G0054700	0	Silica cell lineage	2.14606e-22	-0.620958	0.937	0.885	8.38421e-18
BdiBd21-3.1G0048900	0	Silica cell lineage	2.32218e-22	-0.423708	0.928	0.887	9.07229e-18
BdiBd21-3.1G0282000	0	Silica cell lineage	2.34499e-22	0.245726	0.597	0.429	9.1614e-18
BdiBd21-3.3G0195766	0	Silica cell lineage	2.65923e-22	0.565229	0.357	0.239	1.03891e-17
BdiBd21-3.4G0007200	0	Silica cell lineage	2.82596e-22	0.330758	0.452	0.319	1.10405e-17
BdiBd21-3.2G0330200	0	Silica cell lineage	2.89173e-22	0.292276	0.677	0.529	1.12974e-17
BdiBd21-3.4G0048500	0	Silica cell lineage	2.9412e-22	0.241652	0.34	0.218	1.14907e-17
BdiBd21-3.2G0639700	0	Silica cell lineage	3.01258e-22	-1.34248	0.336	0.417	1.17695e-17
BdiBd21-3.3G0475100	0	Silica cell lineage	3.03008e-22	0.257589	0.407	0.279	1.18379e-17
BdiBd21-3.5G0287700	0	Silica cell lineage	3.15331e-22	0.303877	0.453	0.321	1.23193e-17
BdiBd21-3.5G0161600	0	Silica cell lineage	3.31806e-22	0.261669	0.367	0.243	1.2963e-17
BdiBd21-3.2G0343700	0	Silica cell lineage	3.43442e-22	0.205349	0.881	0.723	1.34176e-17
BdiBd21-3.1G0308400	0	Silica cell lineage	3.46014e-22	0.298774	0.518	0.375	1.35181e-17
BdiBd21-3.1G0354400	0	Silica cell lineage	3.6472e-22	0.246564	0.831	0.673	1.42489e-17
BdiBd21-3.2G0758200	0	Silica cell lineage	3.69125e-22	0.17924	0.966	0.906	1.4421e-17
BdiBd21-3.2G0365400	0	Silica cell lineage	3.75598e-22	-0.593678	0.805	0.742	1.46739e-17
BdiBd21-3.3G0257500	0	Silica cell lineage	3.84402e-22	0.116115	0.537	0.388	1.50178e-17
BdiBd21-3.3G0699000	0	Silica cell lineage	4.10292e-22	0.293007	0.289	0.18	1.60293e-17
BdiBd21-3.2G0615300	0	Silica cell lineage	4.27604e-22	0.418863	0.309	0.198	1.67056e-17
BdiBd21-3.2G0697500	0	Silica cell lineage	4.43669e-22	0.30628	0.393	0.265	1.73333e-17
BdiBd21-3.2G0570400	0	Silica cell lineage	4.95424e-22	0.194183	0.584	0.421	1.93552e-17
BdiBd21-3.2G0070100	0	Silica cell lineage	5.05464e-22	-1.0211	0.449	0.514	1.97475e-17
BdiBd21-3.2G0270000	0	Silica cell lineage	5.31111e-22	0.480154	0.427	0.301	2.07494e-17
BdiBd21-3.3G0349200	0	Silica cell lineage	6.35221e-22	0.466241	0.287	0.18	2.48168e-17
BdiBd21-3.3G0132800	0	Silica cell lineage	6.85683e-22	0.213603	0.45	0.312	2.67883e-17
BdiBd21-3.2G0613466	0	Silica cell lineage	6.96324e-22	-1.17228	0.451	0.504	2.7204e-17
BdiBd21-3.1G0650600	0	Silica cell lineage	7.53691e-22	0.403281	0.262	0.159	2.94452e-17
BdiBd21-3.4G0370300	0	Silica cell lineage	7.57259e-22	0.249874	0.704	0.543	2.95846e-17
BdiBd21-3.5G0265600	0	Silica cell lineage	7.6853e-22	0.386868	0.309	0.198	3.00249e-17
BdiBd21-3.3G0020800	0	Silica cell lineage	8.35956e-22	0.284163	0.55	0.403	3.26591e-17
BdiBd21-3.4G0406300	0	Silica cell lineage	8.7977e-22	0.608949	0.27	0.17	3.43709e-17
BdiBd21-3.2G0094000	0	Silica cell lineage	8.84816e-22	0.465541	0.269	0.166	3.4568e-17
BdiBd21-3.2G0702100	0	Silica cell lineage	8.97226e-22	0.259088	0.467	0.33	3.50528e-17
BdiBd21-3.3G0716700	0	Silica cell lineage	9.23225e-22	0.350327	0.311	0.199	3.60685e-17
BdiBd21-3.1G0709600	0	Silica cell lineage	9.43975e-22	0.1249	0.357	0.232	3.68792e-17
BdiBd21-3.2G0127100	0	Silica cell lineage	1.00452e-21	0.3013	0.568	0.414	3.92445e-17
BdiBd21-3.4G0537600	0	Silica cell lineage	1.00752e-21	0.269949	0.72	0.571	3.93619e-17
BdiBd21-3.2G0424000	0	Silica cell lineage	1.01825e-21	0.191895	0.945	0.82	3.97809e-17
BdiBd21-3.3G0653700	0	Silica cell lineage	1.0287e-21	0.126278	0.953	0.788	4.01892e-17
BdiBd21-3.3G0551800	0	Silica cell lineage	1.05525e-21	0.253593	0.726	0.559	4.12265e-17
BdiBd21-3.1G0809400	0	Silica cell lineage	1.06141e-21	0.25933	0.379	0.253	4.14672e-17
BdiBd21-3.3G0620500	0	Silica cell lineage	1.12225e-21	0.134114	0.906	0.772	4.38442e-17
BdiBd21-3.2G0698700	0	Silica cell lineage	1.1472e-21	0.193637	0.336	0.216	4.48186e-17
BdiBd21-3.1G0898400	0	Silica cell lineage	1.15552e-21	0.199395	0.422	0.289	4.51438e-17
BdiBd21-3.1G0471900	0	Silica cell lineage	1.16829e-21	0.28498	0.435	0.301	4.56427e-17
BdiBd21-3.2G0304400	0	Silica cell lineage	1.18292e-21	-0.648215	0.819	0.758	4.62144e-17
BdiBd21-3.3G0389200	0	Silica cell lineage	1.21201e-21	0.332359	0.483	0.348	4.7351e-17
BdiBd21-3.3G0519800	0	Silica cell lineage	1.22068e-21	0.394619	0.48	0.336	4.76894e-17
BdiBd21-3.2G0735601	0	Silica cell lineage	1.27939e-21	0.143557	0.448	0.302	4.99832e-17
BdiBd21-3.1G0746400	0	Silica cell lineage	1.44717e-21	0.480915	0.283	0.178	5.65379e-17
BdiBd21-3.3G0508800	0	Silica cell lineage	1.45377e-21	0.474716	0.28	0.176	5.6796e-17
BdiBd21-3.1G0163300	0	Silica cell lineage	1.66207e-21	0.403839	0.559	0.429	6.49338e-17
BdiBd21-3.3G0510700	0	Silica cell lineage	1.68861e-21	0.173088	0.425	0.29	6.59705e-17
BdiBd21-3.4G0610300	0	Silica cell lineage	1.68987e-21	0.120468	0.674	0.52	6.602e-17
BdiBd21-3.2G0601200	0	Silica cell lineage	1.87052e-21	0.296861	0.529	0.386	7.30776e-17
BdiBd21-3.2G0451500	0	Silica cell lineage	1.97694e-21	-1.28277	0.33	0.421	7.72352e-17
BdiBd21-3.2G0596200	0	Silica cell lineage	2.01136e-21	0.285654	0.457	0.322	7.85797e-17
BdiBd21-3.2G0655400	0	Silica cell lineage	2.06497e-21	0.444714	0.387	0.264	8.06741e-17
BdiBd21-3.1G0433800	0	Silica cell lineage	2.22156e-21	0.167926	0.362	0.238	8.67919e-17
BdiBd21-3.2G0156700	0	Silica cell lineage	2.49228e-21	0.324574	0.263	0.16	9.73685e-17
BdiBd21-3.1G0205700	0	Silica cell lineage	2.84616e-21	-1.5991	0.191	0.298	1.11194e-16
BdiBd21-3.2G0308300	0	Silica cell lineage	3.01063e-21	0.237452	0.522	0.379	1.17619e-16
BdiBd21-3.3G0104900	0	Silica cell lineage	3.01204e-21	0.367186	0.408	0.284	1.17674e-16
BdiBd21-3.3G0705600	0	Silica cell lineage	3.10951e-21	-1.34739	0.335	0.42	1.21482e-16
BdiBd21-3.1G0236000	0	Silica cell lineage	3.15655e-21	0.156392	0.533	0.385	1.2332e-16
BdiBd21-3.3G0321900	0	Silica cell lineage	3.22791e-21	-1.49237	0.282	0.369	1.26108e-16
BdiBd21-3.3G0377700	0	Silica cell lineage	3.36073e-21	0.220122	0.548	0.4	1.31297e-16
BdiBd21-3.2G0537900	0	Silica cell lineage	3.62441e-21	0.457161	0.255	0.156	1.41598e-16
BdiBd21-3.4G0347100	0	Silica cell lineage	3.68588e-21	-0.999955	0.509	0.539	1.44e-16
BdiBd21-3.4G0452400	0	Silica cell lineage	3.75609e-21	0.237098	0.5	0.365	1.46743e-16
BdiBd21-3.2G0662700	0	Silica cell lineage	4.09154e-21	0.107867	0.634	0.474	1.59848e-16
BdiBd21-3.4G0529600	0	Silica cell lineage	4.82709e-21	0.224915	0.871	0.721	1.88585e-16
BdiBd21-3.4G0118600	0	Silica cell lineage	4.89048e-21	0.176286	0.474	0.333	1.91061e-16
BdiBd21-3.3G0692650	0	Silica cell lineage	5.37925e-21	0.444369	0.305	0.197	2.10156e-16
BdiBd21-3.3G0565500	0	Silica cell lineage	6.22436e-21	-0.541331	0.912	0.839	2.43173e-16
BdiBd21-3.5G0246900	0	Silica cell lineage	6.6203e-21	0.14908	0.327	0.214	2.58642e-16
BdiBd21-3.2G0012550	0	Silica cell lineage	7.35046e-21	0.114968	0.812	0.638	2.87168e-16
BdiBd21-3.1G0656800	0	Silica cell lineage	7.58005e-21	-1.75105	0.144	0.257	2.96137e-16
BdiBd21-3.3G0404400	0	Silica cell lineage	7.63343e-21	0.385547	0.844	0.792	2.98223e-16
BdiBd21-3.4G0581000	0	Silica cell lineage	7.82082e-21	-0.952355	0.427	0.486	3.05544e-16
BdiBd21-3.2G0197400	0	Silica cell lineage	7.86366e-21	0.481444	0.3	0.194	3.07217e-16
BdiBd21-3.2G0293100	0	Silica cell lineage	8.16866e-21	-1.63728	0.216	0.311	3.19133e-16
BdiBd21-3.2G0796800	0	Silica cell lineage	9.82341e-21	0.154304	0.317	0.204	3.83781e-16
BdiBd21-3.1G0842900	0	Silica cell lineage	9.98166e-21	0.568512	0.256	0.158	3.89964e-16
BdiBd21-3.4G0450800	0	Silica cell lineage	1.0594e-20	0.301944	0.322	0.21	4.13888e-16
BdiBd21-3.4G0120200	0	Silica cell lineage	1.17552e-20	0.369994	0.418	0.297	4.5925e-16
BdiBd21-3.1G0600900	0	Silica cell lineage	1.19459e-20	-0.863534	0.599	0.615	4.66703e-16
BdiBd21-3.1G0015100	0	Silica cell lineage	1.21676e-20	0.106375	0.674	0.504	4.75366e-16
BdiBd21-3.1G0874500	0	Silica cell lineage	1.26207e-20	-1.4009	0.262	0.356	4.93066e-16
BdiBd21-3.1G0084600	0	Silica cell lineage	1.32663e-20	0.285871	0.401	0.276	5.18288e-16
BdiBd21-3.1G0209500	0	Silica cell lineage	1.42141e-20	0.15782	0.323	0.211	5.55317e-16
BdiBd21-3.3G0630800	0	Silica cell lineage	1.49366e-20	0.507761	0.322	0.214	5.83542e-16
BdiBd21-3.2G0438100	0	Silica cell lineage	1.50391e-20	0.49968	0.298	0.194	5.87546e-16
BdiBd21-3.3G0379600	0	Silica cell lineage	1.52165e-20	-0.691729	0.753	0.7	5.94479e-16
BdiBd21-3.2G0163800	0	Silica cell lineage	1.56464e-20	-1.05018	0.514	0.541	6.11272e-16
BdiBd21-3.1G1020200	0	Silica cell lineage	1.66508e-20	0.272297	0.66	0.509	6.50515e-16
BdiBd21-3.1G0491600	0	Silica cell lineage	1.73958e-20	0.231741	0.551	0.409	6.79619e-16
BdiBd21-3.1G0681800	0	Silica cell lineage	1.84856e-20	-1.45082	0.278	0.372	7.22194e-16
BdiBd21-3.1G0601500	0	Silica cell lineage	1.91914e-20	0.342228	0.495	0.363	7.49771e-16
BdiBd21-3.1G0166500	0	Silica cell lineage	2.16959e-20	0.330506	0.443	0.317	8.47614e-16
BdiBd21-3.5G0085500	0	Silica cell lineage	2.32006e-20	0.109032	0.553	0.39	9.06399e-16
BdiBd21-3.3G0031400	0	Silica cell lineage	2.35822e-20	-0.874358	0.651	0.647	9.21311e-16
BdiBd21-3.2G0070600	0	Silica cell lineage	2.39278e-20	0.306265	0.683	0.536	9.34812e-16
BdiBd21-3.1G0091700	0	Silica cell lineage	2.42048e-20	0.29795	0.494	0.359	9.45632e-16
BdiBd21-3.2G0612500	0	Silica cell lineage	2.50334e-20	0.396214	0.496	0.37	9.78007e-16
BdiBd21-3.2G0353100	0	Silica cell lineage	2.82625e-20	0.273374	0.638	0.493	1.10416e-15
BdiBd21-3.4G0220100	0	Silica cell lineage	2.93787e-20	0.228795	0.858	0.708	1.14777e-15
BdiBd21-3.5G0026600	0	Silica cell lineage	2.9853e-20	0.39154	0.315	0.208	1.1663e-15
BdiBd21-3.4G0040900	0	Silica cell lineage	3.00896e-20	0.182438	0.341	0.22	1.17554e-15
BdiBd21-3.1G0424700	0	Silica cell lineage	3.12896e-20	0.297193	0.458	0.327	1.22242e-15
BdiBd21-3.3G0062300	0	Silica cell lineage	3.1478e-20	-0.771333	0.64	0.622	1.22978e-15
BdiBd21-3.2G0680300	0	Silica cell lineage	3.3407e-20	0.279845	0.527	0.391	1.30514e-15
BdiBd21-3.1G0060300	0	Silica cell lineage	3.43637e-20	0.310927	0.355	0.239	1.34252e-15
BdiBd21-3.1G0225700	0	Silica cell lineage	3.58896e-20	0.166455	0.434	0.299	1.40214e-15
BdiBd21-3.3G0522500	0	Silica cell lineage	3.65229e-20	-1.69536	0.175	0.266	1.42688e-15
BdiBd21-3.1G0034100	0	Silica cell lineage	4.09486e-20	-1.86833	0.157	0.25	1.59978e-15
BdiBd21-3.1G0122500	0	Silica cell lineage	4.10289e-20	0.185497	0.738	0.56	1.60292e-15
BdiBd21-3.1G0019400	0	Silica cell lineage	4.2178e-20	-1.29605	0.217	0.317	1.64781e-15
BdiBd21-3.5G0083800	0	Silica cell lineage	4.23253e-20	0.212495	0.37	0.251	1.65357e-15
BdiBd21-3.2G0308000	0	Silica cell lineage	4.40447e-20	0.192701	0.688	0.535	1.72074e-15
BdiBd21-3.1G0757000	0	Silica cell lineage	4.68489e-20	0.199762	0.726	0.565	1.83029e-15
BdiBd21-3.4G0331000	0	Silica cell lineage	4.92322e-20	-1.89717	0.166	0.258	1.9234e-15
BdiBd21-3.4G0009900	0	Silica cell lineage	5.02708e-20	0.376863	0.36	0.248	1.96398e-15
BdiBd21-3.5G0195500	0	Silica cell lineage	5.10363e-20	0.209856	0.829	0.672	1.99389e-15
BdiBd21-3.1G0024600	0	Silica cell lineage	5.2079e-20	0.189428	0.309	0.2	2.03462e-15
BdiBd21-3.2G0477000	0	Silica cell lineage	5.24978e-20	0.23121	0.361	0.243	2.05098e-15
BdiBd21-3.2G0204300	0	Silica cell lineage	5.3066e-20	-1.0193	0.441	0.504	2.07318e-15
BdiBd21-3.1G0709000	0	Silica cell lineage	5.56347e-20	0.373905	0.288	0.184	2.17353e-15
BdiBd21-3.1G0383600	0	Silica cell lineage	5.72197e-20	0.204032	0.338	0.221	2.23546e-15
BdiBd21-3.1G0453300	0	Silica cell lineage	6.06533e-20	0.346507	0.388	0.268	2.3696e-15
BdiBd21-3.1G0715800	0	Silica cell lineage	6.10324e-20	0.241724	0.818	0.668	2.38441e-15
BdiBd21-3.2G0207000	0	Silica cell lineage	6.24261e-20	0.432144	0.33	0.222	2.43886e-15
BdiBd21-3.3G0057100	0	Silica cell lineage	6.52402e-20	-1.4119	0.208	0.311	2.5488e-15
BdiBd21-3.2G0372600	0	Silica cell lineage	7.74925e-20	0.299918	0.452	0.324	3.02748e-15
BdiBd21-3.3G0078900	0	Silica cell lineage	7.75197e-20	-0.75389	0.795	0.762	3.02854e-15
BdiBd21-3.2G0794500	0	Silica cell lineage	8.22787e-20	-0.813278	0.693	0.653	3.21447e-15
BdiBd21-3.3G0108800	0	Silica cell lineage	8.39776e-20	0.243243	0.435	0.31	3.28084e-15
BdiBd21-3.2G0433500	0	Silica cell lineage	8.79935e-20	0.175025	0.33	0.215	3.43773e-15
BdiBd21-3.1G0391400	0	Silica cell lineage	9.37284e-20	0.281273	0.298	0.191	3.66178e-15
BdiBd21-3.1G0727000	0	Silica cell lineage	9.46094e-20	0.449114	0.267	0.172	3.6962e-15
BdiBd21-3.5G0140500	0	Silica cell lineage	9.60933e-20	0.302605	0.438	0.31	3.75417e-15
BdiBd21-3.1G0459300	0	Silica cell lineage	9.68761e-20	0.346538	0.431	0.305	3.78476e-15
BdiBd21-3.5G0157500	0	Silica cell lineage	1.04605e-19	0.186985	0.516	0.38	4.08669e-15
BdiBd21-3.1G0822000	0	Silica cell lineage	1.13424e-19	0.244072	0.489	0.353	4.43123e-15
BdiBd21-3.5G0361600	0	Silica cell lineage	1.1442e-19	0.207307	0.41	0.288	4.47016e-15
BdiBd21-3.3G0461600	0	Silica cell lineage	1.18286e-19	0.454276	0.266	0.17	4.62122e-15
BdiBd21-3.2G0590700	0	Silica cell lineage	1.18644e-19	0.239468	0.8	0.646	4.63518e-15
BdiBd21-3.1G0085100	0	Silica cell lineage	1.22182e-19	-0.936579	0.52	0.542	4.7734e-15
BdiBd21-3.3G0741200	0	Silica cell lineage	1.22861e-19	0.20773	0.384	0.263	4.79993e-15
BdiBd21-3.3G0684600	0	Silica cell lineage	1.33814e-19	0.336333	0.401	0.282	5.22786e-15
BdiBd21-3.4G0225866	0	Silica cell lineage	1.36598e-19	0.18058	0.337	0.221	5.33659e-15
BdiBd21-3.4G0063600	0	Silica cell lineage	1.38632e-19	0.261465	0.458	0.331	5.41606e-15
BdiBd21-3.3G0540800	0	Silica cell lineage	1.45434e-19	-1.59489	0.232	0.326	5.68182e-15
BdiBd21-3.3G0037600	0	Silica cell lineage	1.55659e-19	-1.05082	0.54	0.566	6.08128e-15
BdiBd21-3.1G0302800	0	Silica cell lineage	1.67732e-19	0.294337	0.424	0.302	6.55294e-15
BdiBd21-3.2G0059800	0	Silica cell lineage	1.78244e-19	0.316489	0.467	0.339	6.96364e-15
BdiBd21-3.1G0843700	0	Silica cell lineage	1.8523e-19	0.262049	0.501	0.364	7.23657e-15
BdiBd21-3.3G0034700	0	Silica cell lineage	1.95429e-19	0.36194	0.476	0.355	7.635e-15
BdiBd21-3.1G0712100	0	Silica cell lineage	2.07528e-19	0.276681	0.368	0.251	8.10772e-15
BdiBd21-3.2G0404900	0	Silica cell lineage	2.12954e-19	0.304654	0.346	0.235	8.31967e-15
BdiBd21-3.2G0056400	0	Silica cell lineage	2.4104e-19	0.450315	0.298	0.197	9.41696e-15
BdiBd21-3.2G0393200	0	Silica cell lineage	2.48834e-19	-0.779724	0.676	0.678	9.72146e-15
BdiBd21-3.5G0128100	0	Silica cell lineage	2.52571e-19	0.17148	0.914	0.766	9.86744e-15
BdiBd21-3.4G0075000	0	Silica cell lineage	2.56874e-19	0.236463	0.472	0.344	1.00355e-14
BdiBd21-3.1G0862100	0	Silica cell lineage	2.62794e-19	0.23629	0.462	0.323	1.02668e-14
BdiBd21-3.5G0239700	0	Silica cell lineage	2.75261e-19	0.327979	0.452	0.331	1.07539e-14
BdiBd21-3.4G0491300	0	Silica cell lineage	2.79437e-19	0.262566	0.47	0.344	1.0917e-14
BdiBd21-3.4G0476300	0	Silica cell lineage	3.02865e-19	-1.328	0.301	0.387	1.18323e-14
BdiBd21-3.3G0084801	0	Silica cell lineage	3.28013e-19	0.189952	0.405	0.276	1.28148e-14
BdiBd21-3.3G0780300	0	Silica cell lineage	3.33273e-19	0.205166	0.439	0.311	1.30203e-14
BdiBd21-3.3G0738800	0	Silica cell lineage	3.45188e-19	0.387983	0.313	0.208	1.34858e-14
BdiBd21-3.3G0121300	0	Silica cell lineage	3.82445e-19	-0.662217	0.836	0.76	1.49414e-14
BdiBd21-3.5G0282400	0	Silica cell lineage	3.87522e-19	0.279178	0.616	0.476	1.51397e-14
BdiBd21-3.5G0198500	0	Silica cell lineage	4.18639e-19	0.1152	0.493	0.35	1.63554e-14
BdiBd21-3.1G0301900	0	Silica cell lineage	4.22235e-19	-0.544777	0.97	0.905	1.64959e-14
BdiBd21-3.3G0701300	0	Silica cell lineage	4.254e-19	0.20513	0.894	0.743	1.66195e-14
BdiBd21-3.3G0277200	0	Silica cell lineage	4.9304e-19	0.222857	0.623	0.479	1.92621e-14
BdiBd21-3.1G0159600	0	Silica cell lineage	5.02514e-19	-0.121555	0.331	0.215	1.96322e-14
BdiBd21-3.2G0419800	0	Silica cell lineage	5.27887e-19	0.388956	0.352	0.24	2.06235e-14
BdiBd21-3.1G0820500	0	Silica cell lineage	5.58776e-19	0.42216	0.316	0.212	2.18303e-14
BdiBd21-3.1G0732000	0	Silica cell lineage	6.07215e-19	0.308042	0.27	0.171	2.37227e-14
BdiBd21-3.1G0490800	0	Silica cell lineage	6.58203e-19	0.314752	0.315	0.21	2.57147e-14
BdiBd21-3.3G0759700	0	Silica cell lineage	6.68034e-19	-1.5053	0.2	0.292	2.60987e-14
BdiBd21-3.2G0587000	0	Silica cell lineage	7.03964e-19	0.302965	0.408	0.289	2.75025e-14
BdiBd21-3.3G0716400	0	Silica cell lineage	7.32384e-19	-0.691346	0.834	0.774	2.86128e-14
[truncated: 61,631 more rows]

## Sheet: markers_stomatal_lineages
gene	cluster	celltype	p_val	avg_log2FC	pct.1	pct.2	p_val_adj
BdiBd21-3.1G0875700	0	Stage 0-2	0	2.43653	0.796	0.307	0
BdiBd21-3.1G0349700	0	Stage 0-2	0	1.70893	0.948	0.503	0
BdiBd21-3.2G0325900	0	Stage 0-2	0	1.57546	0.969	0.604	0
BdiBd21-3.2G0538300	0	Stage 0-2	0	1.79958	0.953	0.626	0
BdiBd21-3.3G0144600	0	Stage 0-2	3.31201e-303	2.24616	0.702	0.21	1.29393e-298
BdiBd21-3.2G0160100	0	Stage 0-2	8.06793e-303	2.04629	0.698	0.203	3.15198e-298
BdiBd21-3.4G0100000	0	Stage 0-2	2.88672e-300	1.63095	0.933	0.504	1.12778e-295
BdiBd21-3.3G0415200	0	Stage 0-2	6.12381e-296	1.63014	0.915	0.46	2.39245e-291
BdiBd21-3.2G0766500	0	Stage 0-2	7.58961e-293	1.79145	0.749	0.239	2.96511e-288
BdiBd21-3.4G0418500	0	Stage 0-2	2.61169e-285	1.21068	0.998	0.855	1.02033e-280
BdiBd21-3.2G0326000	0	Stage 0-2	1.50442e-284	1.40751	0.945	0.516	5.87745e-280
BdiBd21-3.3G0520000	0	Stage 0-2	1.11238e-265	1.51028	0.932	0.562	4.34587e-261
BdiBd21-3.1G0835800	0	Stage 0-2	1.7614e-254	1.85772	0.609	0.17	6.88145e-250
BdiBd21-3.1G0129100	0	Stage 0-2	2.26194e-248	2.01343	0.82	0.417	8.83696e-244
BdiBd21-3.2G0521500	0	Stage 0-2	2.91959e-247	1.792	0.671	0.217	1.14062e-242
BdiBd21-3.3G0196500	0	Stage 0-2	3.21041e-243	1.7803	0.738	0.284	1.25424e-238
BdiBd21-3.5G0100700	0	Stage 0-2	4.99799e-238	1.30575	0.974	0.68	1.95262e-233
BdiBd21-3.2G0766400	0	Stage 0-2	5.65237e-233	1.43341	0.908	0.5	2.20827e-228
BdiBd21-3.1G0212800	0	Stage 0-2	2.24651e-231	1.40226	0.931	0.57	8.77666e-227
BdiBd21-3.2G0715700	0	Stage 0-2	2.06949e-227	1.83938	0.718	0.266	8.08507e-223
BdiBd21-3.3G0414400	0	Stage 0-2	2.35632e-227	2.12224	0.785	0.379	9.20567e-223
BdiBd21-3.2G0173800	0	Stage 0-2	5.75503e-227	2.5215	0.541	0.148	2.24838e-222
BdiBd21-3.2G0783600	0	Stage 0-2	3.37454e-226	1.36455	0.93	0.538	1.31836e-221
BdiBd21-3.1G0666000	0	Stage 0-2	2.15257e-224	1.19174	0.953	0.67	8.40966e-220
BdiBd21-3.5G0119800	0	Stage 0-2	3.29367e-222	1.41365	0.822	0.358	1.28677e-217
BdiBd21-3.1G1026800	0	Stage 0-2	7.60535e-220	1.63403	0.812	0.38	2.97126e-215
BdiBd21-3.3G0698800	0	Stage 0-2	1.78068e-219	1.49303	0.782	0.326	6.95677e-215
BdiBd21-3.2G0653800	0	Stage 0-2	1.07732e-214	1.91859	0.744	0.325	4.20887e-210
BdiBd21-3.1G0078900	0	Stage 0-2	4.77538e-210	2.52685	0.583	0.197	1.86564e-205
BdiBd21-3.4G0393400	0	Stage 0-2	3.9175e-209	2.63572	0.391	0.077	1.53049e-204
BdiBd21-3.2G0121600	0	Stage 0-2	6.35142e-207	0.966629	0.995	0.859	2.48137e-202
BdiBd21-3.3G0321400	0	Stage 0-2	5.29015e-202	1.93766	0.596	0.203	2.06675e-197
BdiBd21-3.4G0200100	0	Stage 0-2	6.81461e-199	1.96236	0.627	0.227	2.66233e-194
BdiBd21-3.4G0512200	0	Stage 0-2	1.5702e-197	1.79243	0.739	0.317	6.13446e-193
BdiBd21-3.3G0789600	0	Stage 0-2	1.84785e-197	1.13073	0.931	0.588	7.21918e-193
BdiBd21-3.3G0468900	0	Stage 0-2	2.99274e-197	1.92689	0.649	0.246	1.1692e-192
BdiBd21-3.1G0702900	0	Stage 0-2	1.26598e-196	1.14075	0.939	0.577	4.94593e-192
BdiBd21-3.4G0132300	0	Stage 0-2	2.13635e-196	0.770704	0.922	0.505	8.3463e-192
BdiBd21-3.1G0859800	0	Stage 0-2	1.35479e-195	2.07855	0.471	0.126	5.2929e-191
BdiBd21-3.5G0267000	0	Stage 0-2	7.77316e-195	1.02719	0.984	0.828	3.03682e-190
BdiBd21-3.2G0142900	0	Stage 0-2	8.00787e-194	1.20543	0.908	0.496	3.12851e-189
BdiBd21-3.1G0732200	0	Stage 0-2	2.21305e-193	0.970515	0.989	0.811	8.64595e-189
BdiBd21-3.4G0154600	0	Stage 0-2	3.58481e-191	0.729856	0.998	0.942	1.40051e-186
BdiBd21-3.1G0155700	0	Stage 0-2	1.23782e-189	1.67282	0.813	0.409	4.8359e-185
BdiBd21-3.2G0144800	0	Stage 0-2	1.16402e-187	1.35909	0.689	0.269	4.54761e-183
BdiBd21-3.5G0143500	0	Stage 0-2	7.16449e-187	1.22463	0.775	0.355	2.79902e-182
BdiBd21-3.4G0178500	0	Stage 0-2	1.58932e-185	0.969671	0.972	0.745	6.20914e-181
BdiBd21-3.3G0183400	0	Stage 0-2	2.6041e-183	1.81238	0.469	0.131	1.01737e-178
BdiBd21-3.1G0189000	0	Stage 0-2	2.47516e-182	1.91993	0.641	0.255	9.66994e-178
BdiBd21-3.1G0574400	0	Stage 0-2	2.77755e-182	1.32026	0.68	0.263	1.08514e-177
BdiBd21-3.5G0134400	0	Stage 0-2	4.69293e-182	1.9383	0.545	0.182	1.83343e-177
BdiBd21-3.4G0404000	0	Stage 0-2	3.52927e-181	1.2155	0.872	0.447	1.37882e-176
BdiBd21-3.2G0315400	0	Stage 0-2	3.66617e-181	1.17034	0.822	0.396	1.4323e-176
BdiBd21-3.3G0643200	0	Stage 0-2	3.75207e-181	1.12625	0.958	0.712	1.46586e-176
BdiBd21-3.1G0660600	0	Stage 0-2	6.47146e-181	0.930673	0.931	0.563	2.52827e-176
BdiBd21-3.3G0480400	0	Stage 0-2	2.52227e-180	1.75903	0.636	0.25	9.85399e-176
BdiBd21-3.1G0239800	0	Stage 0-2	8.21264e-180	0.834095	0.981	0.802	3.20851e-175
BdiBd21-3.3G0084500	0	Stage 0-2	7.93997e-179	1.20699	0.717	0.295	3.10199e-174
BdiBd21-3.2G0569700	0	Stage 0-2	4.64531e-176	2.08089	0.355	0.077	1.81483e-171
BdiBd21-3.1G0041700	0	Stage 0-2	6.49827e-174	1.55091	0.682	0.284	2.53874e-169
BdiBd21-3.2G0023400	0	Stage 0-2	1.29412e-173	1.21881	0.649	0.26	5.05588e-169
BdiBd21-3.4G0618300	0	Stage 0-2	3.07271e-173	1.36552	0.572	0.196	1.20045e-168
BdiBd21-3.2G0783400	0	Stage 0-2	3.84552e-173	1.46827	0.534	0.173	1.50237e-168
BdiBd21-3.3G0565000	0	Stage 0-2	7.85836e-173	0.911077	0.987	0.804	3.0701e-168
BdiBd21-3.1G0424100	0	Stage 0-2	8.129e-173	2.35972	0.337	0.071	3.17584e-168
BdiBd21-3.1G0839600	0	Stage 0-2	4.54888e-172	1.60488	0.48	0.142	1.77716e-167
BdiBd21-3.4G0446400	0	Stage 0-2	4.94109e-172	1.47372	0.798	0.415	1.93039e-167
BdiBd21-3.3G0676300	0	Stage 0-2	1.04276e-171	0.91907	0.987	0.85	4.07386e-167
BdiBd21-3.3G0148400	0	Stage 0-2	1.27731e-171	0.825161	0.981	0.802	4.99018e-167
BdiBd21-3.3G0594800	0	Stage 0-2	4.51424e-171	1.15034	0.805	0.38	1.76362e-166
BdiBd21-3.2G0115200	0	Stage 0-2	2.83223e-170	1.95561	0.443	0.113	1.1065e-165
BdiBd21-3.1G0692500	0	Stage 0-2	2.08225e-168	0.844821	0.968	0.715	8.13493e-164
BdiBd21-3.1G0111200	0	Stage 0-2	2.88851e-168	0.886059	0.986	0.797	1.12848e-163
BdiBd21-3.1G0842200	0	Stage 0-2	3.58495e-166	0.72461	1	0.968	1.40057e-161
BdiBd21-3.3G0116100	0	Stage 0-2	1.01882e-163	1.26241	0.671	0.276	3.98032e-159
BdiBd21-3.2G0087500	0	Stage 0-2	1.36522e-163	0.889497	0.884	0.52	5.33364e-159
BdiBd21-3.2G0012550	0	Stage 0-2	2.41332e-162	1.03976	0.887	0.546	9.42837e-158
BdiBd21-3.1G0862100	0	Stage 0-2	2.98069e-162	1.77543	0.518	0.175	1.1645e-157
BdiBd21-3.3G0222000	0	Stage 0-2	7.64556e-161	1.13936	0.74	0.334	2.98697e-156
BdiBd21-3.4G0132200	0	Stage 0-2	9.96629e-161	0.486238	0.908	0.528	3.89363e-156
BdiBd21-3.1G0461900	0	Stage 0-2	2.14606e-160	0.644983	0.998	0.937	8.38421e-156
BdiBd21-3.4G0306100	0	Stage 0-2	1.93793e-159	1.95133	0.315	0.065	7.57112e-155
BdiBd21-3.5G0078700	0	Stage 0-2	1.47383e-157	1.9746	0.32	0.069	5.75795e-153
BdiBd21-3.2G0669000	0	Stage 0-2	2.45852e-157	1.1035	0.938	0.626	9.60495e-153
BdiBd21-3.3G0414900	0	Stage 0-2	2.47814e-156	1.09131	0.901	0.56	9.68161e-152
BdiBd21-3.3G0773800	0	Stage 0-2	7.32817e-156	0.988842	0.971	0.714	2.86297e-151
BdiBd21-3.2G0416200	0	Stage 0-2	8.26074e-156	1.10627	0.843	0.461	3.22731e-151
BdiBd21-3.3G0210200	0	Stage 0-2	1.28037e-155	1.05679	0.764	0.353	5.00213e-151
BdiBd21-3.1G0856500	0	Stage 0-2	1.75758e-155	1.03103	0.955	0.73	6.86651e-151
BdiBd21-3.1G0865500	0	Stage 0-2	2.29297e-155	1.68016	0.453	0.135	8.95817e-151
BdiBd21-3.3G0192500	0	Stage 0-2	2.81409e-155	1.1121	0.865	0.469	1.09941e-150
BdiBd21-3.4G0418800	0	Stage 0-2	5.45824e-155	1.07134	0.897	0.501	2.13243e-150
BdiBd21-3.1G0335700	0	Stage 0-2	7.91702e-155	1.01779	0.477	0.146	3.09302e-150
BdiBd21-3.2G0592100	0	Stage 0-2	1.95338e-154	0.959238	0.888	0.515	7.63145e-150
BdiBd21-3.2G0673800	0	Stage 0-2	4.24086e-154	0.835862	0.976	0.801	1.65682e-149
BdiBd21-3.2G0760700	0	Stage 0-2	1.84628e-152	1.02602	0.912	0.572	7.21304e-148
BdiBd21-3.3G0144701	0	Stage 0-2	2.42948e-152	1.95986	0.338	0.08	9.49148e-148
BdiBd21-3.1G0462500	0	Stage 0-2	8.65187e-152	1.9015	0.322	0.07	3.38011e-147
BdiBd21-3.3G0124100	0	Stage 0-2	9.79114e-152	0.782285	0.701	0.308	3.8252e-147
BdiBd21-3.4G0218700	0	Stage 0-2	3.08618e-151	0.817065	0.64	0.252	1.20571e-146
BdiBd21-3.3G0322800	0	Stage 0-2	6.71302e-151	0.905505	0.517	0.169	2.62264e-146
BdiBd21-3.2G0463500	0	Stage 0-2	7.20678e-151	0.842031	0.984	0.789	2.81555e-146
BdiBd21-3.4G0444700	0	Stage 0-2	1.35321e-149	2.44265	0.25	0.043	5.28673e-145
BdiBd21-3.2G0264800	0	Stage 0-2	3.91734e-149	1.16653	0.735	0.343	1.53043e-144
BdiBd21-3.1G0140400	0	Stage 0-2	7.18028e-148	1.15223	0.528	0.183	2.80519e-143
BdiBd21-3.2G0318400	0	Stage 0-2	1.3849e-147	1.5249	0.679	0.313	5.41055e-143
BdiBd21-3.2G0802800	0	Stage 0-2	1.39203e-147	1.02809	0.887	0.517	5.4384e-143
BdiBd21-3.2G0202600	0	Stage 0-2	4.15662e-146	0.859736	0.978	0.798	1.62391e-141
BdiBd21-3.2G0162100	0	Stage 0-2	8.92711e-146	1.32018	0.618	0.254	3.48764e-141
BdiBd21-3.5G0212300	0	Stage 0-2	1.46086e-143	1.03502	0.832	0.44	5.70729e-139
BdiBd21-3.1G0168801	0	Stage 0-2	6.30522e-143	1.15918	0.772	0.387	2.46332e-138
BdiBd21-3.4G0466100	0	Stage 0-2	1.76624e-142	1.4956	0.52	0.185	6.90034e-138
BdiBd21-3.3G0124200	0	Stage 0-2	4.72011e-142	0.352819	0.96	0.647	1.84405e-137
BdiBd21-3.3G0317000	0	Stage 0-2	4.27033e-141	1.17808	0.656	0.283	1.66833e-136
BdiBd21-3.4G0113200	0	Stage 0-2	1.08651e-140	1.01973	0.822	0.449	4.24477e-136
BdiBd21-3.3G0413900	0	Stage 0-2	2.08352e-140	1.93975	0.418	0.13	8.13991e-136
BdiBd21-3.2G0214400	0	Stage 0-2	2.55616e-140	1.07099	0.555	0.204	9.98641e-136
BdiBd21-3.5G0101400	0	Stage 0-2	1.35336e-139	1.45948	0.394	0.114	5.28732e-135
BdiBd21-3.4G0602700	0	Stage 0-2	2.14679e-139	1.5181	0.417	0.126	8.38708e-135
BdiBd21-3.4G0512400	0	Stage 0-2	4.41326e-139	1.94289	0.323	0.078	1.72417e-134
BdiBd21-3.3G0566200	0	Stage 0-2	5.15628e-139	0.902554	0.904	0.545	2.01445e-134
BdiBd21-3.2G0649500	0	Stage 0-2	1.18807e-138	0.978454	0.858	0.478	4.64155e-134
BdiBd21-3.1G0687500	0	Stage 0-2	4.17011e-138	0.966762	0.736	0.354	1.62918e-133
BdiBd21-3.4G0511900	0	Stage 0-2	6.58709e-138	1.04586	0.735	0.351	2.57344e-133
BdiBd21-3.3G0767500	0	Stage 0-2	6.81579e-137	0.792865	0.97	0.754	2.66279e-132
BdiBd21-3.4G0204700	0	Stage 0-2	9.83056e-137	0.755619	0.978	0.771	3.8406e-132
BdiBd21-3.2G0023500	0	Stage 0-2	7.24811e-136	1.04153	0.668	0.316	2.83169e-131
BdiBd21-3.4G0484700	0	Stage 0-2	1.2025e-135	0.963309	0.838	0.472	4.69794e-131
BdiBd21-3.3G0356700	0	Stage 0-2	3.42479e-134	0.889555	0.639	0.262	1.338e-129
BdiBd21-3.5G0306900	0	Stage 0-2	3.75872e-134	0.890643	0.869	0.5	1.46846e-129
BdiBd21-3.1G0150100	0	Stage 0-2	5.03876e-134	0.939021	0.826	0.473	1.96854e-129
BdiBd21-3.4G0361900	0	Stage 0-2	1.28567e-132	0.342852	0.9	0.593	5.02286e-128
BdiBd21-3.2G0101000	0	Stage 0-2	1.29249e-132	1.36681	0.356	0.096	5.04948e-128
BdiBd21-3.4G0198300	0	Stage 0-2	2.88446e-132	1.57376	0.791	0.486	1.1269e-127
BdiBd21-3.2G0238201	0	Stage 0-2	6.30922e-132	1.12875	0.692	0.331	2.46489e-127
BdiBd21-3.2G0618000	0	Stage 0-2	6.77069e-132	2.44905	0.323	0.084	2.64517e-127
BdiBd21-3.1G0233500	0	Stage 0-2	8.95373e-132	1.11257	0.552	0.212	3.49804e-127
BdiBd21-3.3G0124300	0	Stage 0-2	9.68162e-132	0.87541	0.743	0.356	3.78241e-127
BdiBd21-3.5G0177100	0	Stage 0-2	1.00712e-131	0.888814	0.795	0.42	3.93461e-127
BdiBd21-3.2G0711500	0	Stage 0-2	2.87177e-131	0.390414	0.932	0.594	1.12194e-126
BdiBd21-3.3G0366900	0	Stage 0-2	1.07063e-130	0.724317	0.962	0.735	4.18275e-126
BdiBd21-3.1G0900600	0	Stage 0-2	1.53826e-130	0.880626	0.799	0.395	6.00966e-126
BdiBd21-3.1G0822600	0	Stage 0-2	3.56006e-130	1.0922	0.483	0.169	1.39084e-125
BdiBd21-3.1G0885900	0	Stage 0-2	1.13535e-129	0.729216	0.991	0.835	4.43558e-125
BdiBd21-3.5G0069700	0	Stage 0-2	3.64989e-129	0.985258	0.74	0.368	1.42594e-124
BdiBd21-3.1G0351300	0	Stage 0-2	6.89675e-129	1.42407	0.426	0.139	2.69442e-124
BdiBd21-3.2G0555300	0	Stage 0-2	3.69011e-128	1.10731	0.594	0.251	1.44165e-123
BdiBd21-3.2G0284800	0	Stage 0-2	4.02249e-127	0.664175	0.989	0.818	1.57151e-122
BdiBd21-3.1G0245700	0	Stage 0-2	2.71797e-126	0.634943	0.991	0.827	1.06186e-121
BdiBd21-3.1G0288700	0	Stage 0-2	7.5399e-126	0.607617	0.987	0.897	2.94569e-121
BdiBd21-3.1G0707200	0	Stage 0-2	7.64042e-126	0.990728	0.705	0.333	2.98496e-121
BdiBd21-3.1G0281400	0	Stage 0-2	7.95886e-126	0.680574	0.973	0.754	3.10937e-121
BdiBd21-3.3G0622800	0	Stage 0-2	8.11141e-126	1.40476	0.388	0.119	3.16897e-121
BdiBd21-3.4G0221300	0	Stage 0-2	3.43362e-125	1.23511	0.377	0.112	1.34145e-120
BdiBd21-3.2G0429100	0	Stage 0-2	4.01327e-125	0.572464	0.998	0.946	1.5679e-120
BdiBd21-3.3G0121300	0	Stage 0-2	4.9113e-125	0.704256	0.968	0.732	1.91875e-120
BdiBd21-3.3G0350600	0	Stage 0-2	1.5701e-124	-1.92545	0.598	0.784	6.13405e-120
BdiBd21-3.2G0400000	0	Stage 0-2	6.07239e-124	1.09247	0.461	0.158	2.37236e-119
BdiBd21-3.1G0070400	0	Stage 0-2	9.14639e-124	0.640022	0.992	0.858	3.57331e-119
BdiBd21-3.1G0601500	0	Stage 0-2	2.78718e-123	1.07084	0.567	0.237	1.0889e-118
BdiBd21-3.1G0878200	0	Stage 0-2	5.57703e-123	0.70039	0.961	0.771	2.17883e-118
BdiBd21-3.1G0912900	0	Stage 0-2	8.05969e-123	0.775632	0.797	0.427	3.14876e-118
BdiBd21-3.3G0169600	0	Stage 0-2	3.23022e-122	0.735431	0.748	0.362	1.26198e-117
BdiBd21-3.3G0330800	0	Stage 0-2	3.97067e-122	0.831387	0.846	0.492	1.55126e-117
BdiBd21-3.3G0252200	0	Stage 0-2	4.18196e-122	1.92748	0.266	0.06	1.63381e-117
BdiBd21-3.2G0409200	0	Stage 0-2	6.03719e-122	0.905177	0.377	0.11	2.35861e-117
BdiBd21-3.5G0235500	0	Stage 0-2	6.49934e-122	0.645716	0.992	0.853	2.53916e-117
BdiBd21-3.3G0638200	0	Stage 0-2	7.99716e-122	0.833748	0.89	0.536	3.12433e-117
BdiBd21-3.1G0018600	0	Stage 0-2	1.28089e-121	0.959894	0.66	0.297	5.00419e-117
BdiBd21-3.3G0469000	0	Stage 0-2	4.32896e-121	1.59153	0.435	0.152	1.69124e-116
BdiBd21-3.2G0090000	0	Stage 0-2	1.65423e-120	0.345056	0.787	0.398	6.46275e-116
BdiBd21-3.2G0163000	0	Stage 0-2	2.45581e-120	0.452456	0.901	0.532	9.59438e-116
BdiBd21-3.5G0210000	0	Stage 0-2	2.61851e-120	0.580847	0.406	0.126	1.023e-115
BdiBd21-3.2G0521800	0	Stage 0-2	2.67611e-120	0.949657	0.729	0.367	1.0455e-115
BdiBd21-3.3G0449600	0	Stage 0-2	1.28098e-119	1.3306	0.608	0.289	5.00451e-115
BdiBd21-3.1G0813700	0	Stage 0-2	1.34487e-119	1.17395	0.442	0.155	5.25415e-115
BdiBd21-3.2G0627300	0	Stage 0-2	1.79633e-119	1.04701	0.842	0.54	7.01791e-115
BdiBd21-3.1G0331900	0	Stage 0-2	3.17376e-119	0.597249	0.994	0.912	1.23992e-114
BdiBd21-3.4G0508500	0	Stage 0-2	5.86787e-119	0.997158	0.57	0.237	2.29246e-114
BdiBd21-3.1G0423900	0	Stage 0-2	3.15897e-118	1.42899	0.393	0.127	1.23415e-113
BdiBd21-3.3G0388800	0	Stage 0-2	3.78507e-118	0.525226	0.636	0.274	1.47875e-113
BdiBd21-3.4G0225866	0	Stage 0-2	8.38684e-118	0.845699	0.5	0.184	3.27657e-113
BdiBd21-3.2G0316100	0	Stage 0-2	1.46585e-117	1.01273	0.632	0.288	5.72678e-113
BdiBd21-3.3G0318500	0	Stage 0-2	3.44201e-117	0.884706	0.8	0.43	1.34472e-112
BdiBd21-3.2G0110400	0	Stage 0-2	3.45389e-117	1.53453	0.381	0.118	1.34936e-112
BdiBd21-3.1G0469800	0	Stage 0-2	5.60984e-117	1.90891	0.349	0.101	2.19165e-112
BdiBd21-3.5G0007000	0	Stage 0-2	1.00609e-116	1.82256	0.248	0.054	3.9306e-112
BdiBd21-3.1G0914500	0	Stage 0-2	1.2027e-116	0.72393	0.927	0.635	4.69872e-112
BdiBd21-3.1G0161100	0	Stage 0-2	1.25309e-116	0.932465	0.688	0.321	4.89556e-112
BdiBd21-3.5G0182400	0	Stage 0-2	1.07856e-113	1.03971	0.506	0.197	4.21371e-109
BdiBd21-3.2G0594800	0	Stage 0-2	1.35131e-113	0.596113	0.993	0.925	5.27929e-109
BdiBd21-3.2G0163300	0	Stage 0-2	2.14941e-113	0.6793	0.823	0.449	8.39731e-109
BdiBd21-3.3G0469100	0	Stage 0-2	2.2481e-113	1.69388	0.395	0.134	8.7829e-109
BdiBd21-3.1G0441800	0	Stage 0-2	2.43874e-113	0.717845	0.992	0.877	9.52766e-109
BdiBd21-3.2G0028700	0	Stage 0-2	3.39565e-113	1.57613	0.468	0.175	1.32661e-108
BdiBd21-3.2G0681200	0	Stage 0-2	6.78767e-113	0.627819	0.99	0.86	2.65181e-108
BdiBd21-3.2G0449700	0	Stage 0-2	1.79058e-112	1.10964	0.711	0.37	6.99543e-108
BdiBd21-3.2G0465300	0	Stage 0-2	2.4856e-112	1.35852	0.368	0.117	9.71076e-108
BdiBd21-3.4G0023700	0	Stage 0-2	3.31908e-112	1.92817	0.196	0.034	1.2967e-107
BdiBd21-3.3G0197600	0	Stage 0-2	3.78792e-112	1.08837	0.514	0.207	1.47986e-107
BdiBd21-3.4G0074000	0	Stage 0-2	4.59348e-112	0.981748	0.525	0.213	1.79458e-107
BdiBd21-3.5G0085000	0	Stage 0-2	9.45792e-112	1.35467	0.265	0.063	3.69502e-107
BdiBd21-3.1G0121500	0	Stage 0-2	1.9593e-111	0.761226	0.87	0.528	7.6546e-107
BdiBd21-3.3G0406800	0	Stage 0-2	7.96242e-111	1.47326	0.548	0.24	3.11076e-106
BdiBd21-3.1G0902800	0	Stage 0-2	1.71326e-110	0.91862	0.489	0.187	6.69335e-106
BdiBd21-3.2G0657100	0	Stage 0-2	1.96086e-110	0.97621	0.583	0.255	7.66069e-106
BdiBd21-3.2G0174700	0	Stage 0-2	4.35139e-110	1.05184	0.84	0.566	1.7e-105
BdiBd21-3.4G0073800	0	Stage 0-2	6.00546e-110	0.897448	0.365	0.114	2.34621e-105
BdiBd21-3.3G0439300	0	Stage 0-2	9.58331e-110	0.624816	0.983	0.823	3.74401e-105
BdiBd21-3.1G0929200	0	Stage 0-2	3.21847e-109	0.542736	0.998	0.927	1.25739e-104
BdiBd21-3.1G0864000	0	Stage 0-2	3.29514e-109	0.821464	0.823	0.459	1.28735e-104
BdiBd21-3.2G0505800	0	Stage 0-2	4.07533e-109	0.660906	0.756	0.377	1.59215e-104
BdiBd21-3.1G0660500	0	Stage 0-2	4.53451e-109	0.752724	0.568	0.24	1.77154e-104
BdiBd21-3.4G0091600	0	Stage 0-2	6.20727e-109	0.846521	0.491	0.186	2.42506e-104
BdiBd21-3.1G0158800	0	Stage 0-2	7.9369e-109	0.865882	0.522	0.217	3.10079e-104
BdiBd21-3.1G0099800	0	Stage 0-2	8.4205e-109	1.82749	0.342	0.106	3.28972e-104
BdiBd21-3.3G0005100	0	Stage 0-2	9.85666e-109	0.639463	0.98	0.808	3.8508e-104
BdiBd21-3.1G0195400	0	Stage 0-2	1.12526e-108	0.694011	0.557	0.231	4.39616e-104
BdiBd21-3.3G0751000	0	Stage 0-2	2.80769e-108	0.753236	0.886	0.553	1.09691e-103
BdiBd21-3.1G0424000	0	Stage 0-2	9.74262e-108	1.63036	0.228	0.049	3.80625e-103
BdiBd21-3.1G0435500	0	Stage 0-2	1.03654e-107	0.783128	0.973	0.829	4.04956e-103
BdiBd21-3.4G0482900	0	Stage 0-2	1.99654e-107	0.80173	0.622	0.28	7.80009e-103
BdiBd21-3.4G0304300	0	Stage 0-2	2.42116e-107	0.909613	0.492	0.193	9.45899e-103
BdiBd21-3.1G0749900	0	Stage 0-2	2.69156e-107	0.759139	0.821	0.447	1.05154e-102
BdiBd21-3.1G0654300	0	Stage 0-2	4.66279e-107	1.60036	0.263	0.064	1.82166e-102
BdiBd21-3.2G0007700	0	Stage 0-2	5.06168e-107	0.760532	0.888	0.563	1.9775e-102
BdiBd21-3.5G0279400	0	Stage 0-2	9.10941e-107	0.723948	0.932	0.643	3.55887e-102
BdiBd21-3.1G0878300	0	Stage 0-2	1.08364e-106	0.943253	0.657	0.325	4.23357e-102
BdiBd21-3.1G0071800	0	Stage 0-2	1.19915e-106	0.960785	0.553	0.24	4.68485e-102
BdiBd21-3.3G0195766	0	Stage 0-2	1.67171e-106	1.47679	0.428	0.161	6.53105e-102
BdiBd21-3.4G0225900	0	Stage 0-2	1.76023e-106	0.56439	0.406	0.135	6.87685e-102
BdiBd21-3.3G0569200	0	Stage 0-2	1.8169e-106	0.60821	0.988	0.861	7.09828e-102
BdiBd21-3.4G0456000	0	Stage 0-2	3.17291e-106	0.952044	0.485	0.191	1.23959e-101
BdiBd21-3.1G0564200	0	Stage 0-2	5.25974e-106	0.822935	0.678	0.327	2.05488e-101
BdiBd21-3.3G0434500	0	Stage 0-2	5.88308e-106	1.26571	0.349	0.11	2.2984e-101
BdiBd21-3.1G0447500	0	Stage 0-2	5.93683e-106	0.635868	0.985	0.812	2.3194e-101
BdiBd21-3.2G0301400	0	Stage 0-2	1.36193e-105	0.593194	0.977	0.783	5.32079e-101
BdiBd21-3.1G0167600	0	Stage 0-2	1.65544e-105	0.66575	0.961	0.693	6.46748e-101
BdiBd21-3.4G0030200	0	Stage 0-2	2.17324e-105	0.951885	0.862	0.562	8.49043e-101
BdiBd21-3.1G0285400	0	Stage 0-2	2.98125e-105	0.652141	0.975	0.735	1.16472e-100
BdiBd21-3.3G0565500	0	Stage 0-2	3.07693e-105	0.585661	0.979	0.836	1.2021e-100
BdiBd21-3.2G0252000	0	Stage 0-2	4.78498e-105	1.29372	0.52	0.227	1.8694e-100
BdiBd21-3.1G0736800	0	Stage 0-2	4.99946e-105	0.850901	0.775	0.434	1.95319e-100
BdiBd21-3.1G0562600	0	Stage 0-2	5.2852e-105	0.296818	0.681	0.307	2.06482e-100
BdiBd21-3.3G0602800	0	Stage 0-2	7.76219e-105	0.888017	0.647	0.304	3.03253e-100
BdiBd21-3.5G0195800	0	Stage 0-2	1.55374e-104	0.64479	0.985	0.806	6.07015e-100
BdiBd21-3.2G0586800	0	Stage 0-2	1.79894e-104	0.568999	0.989	0.827	7.02808e-100
BdiBd21-3.1G0321600	0	Stage 0-2	2.50422e-104	0.903602	0.553	0.238	9.78347e-100
BdiBd21-3.3G0511300	0	Stage 0-2	2.63492e-104	0.875058	0.772	0.418	1.02941e-99
BdiBd21-3.5G0218500	0	Stage 0-2	5.89033e-104	0.454427	0.805	0.434	2.30123e-99
BdiBd21-3.2G0719800	0	Stage 0-2	9.17157e-104	0.927696	0.432	0.159	3.58315e-99
BdiBd21-3.1G0938200	0	Stage 0-2	1.6866e-103	1.09294	0.459	0.179	6.58921e-99
BdiBd21-3.4G0039300	0	Stage 0-2	1.6896e-103	0.836323	0.892	0.58	6.60092e-99
BdiBd21-3.1G0497400	0	Stage 0-2	1.80295e-103	0.650596	0.638	0.286	7.04376e-99
BdiBd21-3.3G0742400	0	Stage 0-2	5.77462e-103	0.797331	0.802	0.441	2.25603e-98
BdiBd21-3.2G0304000	0	Stage 0-2	6.09582e-103	0.681323	0.905	0.58	2.38151e-98
BdiBd21-3.1G0130500	0	Stage 0-2	1.21088e-102	0.555657	0.896	0.542	4.73067e-98
BdiBd21-3.4G0464800	0	Stage 0-2	1.64805e-102	0.73953	0.887	0.571	6.43861e-98
BdiBd21-3.2G0232200	0	Stage 0-2	1.70261e-102	1.55308	0.256	0.065	6.65175e-98
BdiBd21-3.2G0575000	0	Stage 0-2	2.15561e-102	0.632864	0.732	0.371	8.42152e-98
BdiBd21-3.4G0556200	0	Stage 0-2	3.48338e-102	0.870309	0.628	0.293	1.36088e-97
BdiBd21-3.1G0653000	0	Stage 0-2	4.22666e-102	0.729914	0.906	0.573	1.65127e-97
BdiBd21-3.2G0623332	0	Stage 0-2	7.74314e-102	1.12473	0.475	0.188	3.02509e-97
BdiBd21-3.1G0945500	0	Stage 0-2	9.04629e-102	0.478595	0.637	0.288	3.5342e-97
BdiBd21-3.1G0804000	0	Stage 0-2	9.14952e-102	0.421061	0.922	0.647	3.57453e-97
BdiBd21-3.1G0583100	0	Stage 0-2	1.00486e-101	0.811238	0.834	0.565	3.92577e-97
BdiBd21-3.1G1010100	0	Stage 0-2	1.43567e-101	0.544738	0.984	0.841	5.60887e-97
BdiBd21-3.1G0259100	0	Stage 0-2	2.12814e-101	0.81831	0.716	0.359	8.31422e-97
BdiBd21-3.3G0575100	0	Stage 0-2	2.14409e-101	0.547575	0.992	0.877	8.37654e-97
BdiBd21-3.3G0785300	0	Stage 0-2	2.14926e-101	0.842302	0.731	0.393	8.39675e-97
BdiBd21-3.1G0244800	0	Stage 0-2	4.58108e-101	0.558971	0.986	0.857	1.78974e-96
BdiBd21-3.5G0285400	0	Stage 0-2	6.0418e-101	1.40287	0.537	0.25	2.36041e-96
BdiBd21-3.2G0016900	0	Stage 0-2	6.68745e-101	1.07384	0.432	0.162	2.61265e-96
BdiBd21-3.2G0279100	0	Stage 0-2	9.92887e-101	0.750948	0.508	0.206	3.87901e-96
BdiBd21-3.1G0737100	0	Stage 0-2	1.39688e-100	0.981343	0.558	0.25	5.45734e-96
BdiBd21-3.3G0653900	0	Stage 0-2	1.41953e-100	1.59346	0.442	0.173	5.54581e-96
BdiBd21-3.2G0416600	0	Stage 0-2	1.86101e-100	0.844293	0.608	0.28	7.2706e-96
BdiBd21-3.3G0553500	0	Stage 0-2	1.92005e-100	0.585354	0.983	0.799	7.50125e-96
BdiBd21-3.4G0012700	0	Stage 0-2	1.93764e-100	0.750022	0.668	0.326	7.56998e-96
BdiBd21-3.5G0120200	0	Stage 0-2	2.1446e-100	0.646103	0.852	0.499	8.37851e-96
BdiBd21-3.2G0537200	0	Stage 0-2	2.14488e-100	0.796328	0.748	0.402	8.37961e-96
BdiBd21-3.3G0199300	0	Stage 0-2	3.48365e-100	0.744579	0.856	0.557	1.36099e-95
BdiBd21-3.2G0519300	0	Stage 0-2	7.94376e-100	0.844447	0.715	0.364	3.10347e-95
BdiBd21-3.2G0160400	0	Stage 0-2	1.64714e-99	0.776914	0.762	0.399	6.43504e-95
BdiBd21-3.3G0610000	0	Stage 0-2	1.66151e-99	1.12326	0.405	0.148	6.4912e-95
BdiBd21-3.1G0085400	0	Stage 0-2	1.95459e-99	0.557466	0.987	0.833	7.63619e-95
BdiBd21-3.3G0217800	0	Stage 0-2	2.48818e-99	0.830484	0.909	0.635	9.72082e-95
BdiBd21-3.2G0712400	0	Stage 0-2	2.8347e-99	0.348462	0.818	0.432	1.10746e-94
BdiBd21-3.4G0571200	0	Stage 0-2	6.00284e-99	0.687381	0.926	0.615	2.34519e-94
BdiBd21-3.2G0510000	0	Stage 0-2	7.7397e-99	0.680236	0.903	0.584	3.02375e-94
BdiBd21-3.4G0010700	0	Stage 0-2	1.01203e-98	0.72016	0.575	0.254	3.95381e-94
BdiBd21-3.4G0449500	0	Stage 0-2	1.01586e-98	1.21784	0.307	0.092	3.96877e-94
BdiBd21-3.1G0439300	0	Stage 0-2	2.20851e-98	0.778943	0.97	0.801	8.62823e-94
BdiBd21-3.2G0797200	0	Stage 0-2	2.83972e-98	0.59708	0.952	0.711	1.10942e-93
BdiBd21-3.1G0310600	0	Stage 0-2	2.91991e-98	1.10259	0.417	0.156	1.14075e-93
BdiBd21-3.1G0687400	0	Stage 0-2	3.41123e-98	0.532942	0.986	0.862	1.3327e-93
BdiBd21-3.3G0180400	0	Stage 0-2	3.80969e-98	0.987714	0.609	0.287	1.48837e-93
BdiBd21-3.2G0696400	0	Stage 0-2	4.92355e-98	0.568113	0.98	0.848	1.92353e-93
BdiBd21-3.1G0149900	0	Stage 0-2	8.62277e-98	0.630948	0.72	0.377	3.36874e-93
BdiBd21-3.1G0367300	0	Stage 0-2	9.15148e-98	0.783515	0.561	0.245	3.5753e-93
BdiBd21-3.1G0623700	0	Stage 0-2	4.90151e-97	0.580104	0.982	0.798	1.91492e-92
BdiBd21-3.2G0654700	0	Stage 0-2	6.18883e-97	2.31136	0.219	0.052	2.41785e-92
BdiBd21-3.1G0639400	0	Stage 0-2	8.28079e-97	0.843913	0.574	0.262	3.23514e-92
BdiBd21-3.3G0510200	0	Stage 0-2	8.7847e-97	1.18839	0.31	0.094	3.432e-92
BdiBd21-3.4G0365900	0	Stage 0-2	1.0098e-96	0.554982	0.985	0.833	3.94508e-92
BdiBd21-3.4G0181000	0	Stage 0-2	1.18872e-96	0.63154	0.952	0.706	4.64407e-92
BdiBd21-3.3G0597900	0	Stage 0-2	1.30628e-96	1.36088	0.372	0.133	5.10336e-92
BdiBd21-3.3G0699900	0	Stage 0-2	2.3913e-96	1.754	0.255	0.068	9.34234e-92
BdiBd21-3.3G0252500	0	Stage 0-2	2.98453e-96	0.767876	0.765	0.408	1.166e-91
BdiBd21-3.5G0283500	0	Stage 0-2	3.79721e-96	0.548378	0.978	0.84	1.4835e-91
BdiBd21-3.1G0211500	0	Stage 0-2	4.76284e-96	0.663885	0.781	0.412	1.86075e-91
BdiBd21-3.1G1006500	0	Stage 0-2	6.81784e-96	0.882536	0.555	0.249	2.66359e-91
BdiBd21-3.1G0557500	0	Stage 0-2	8.74521e-96	0.739664	0.698	0.359	3.41658e-91
BdiBd21-3.1G1004200	0	Stage 0-2	1.26851e-95	0.706901	0.614	0.286	4.95582e-91
BdiBd21-3.4G0058700	0	Stage 0-2	1.34461e-95	0.721123	0.815	0.456	5.25312e-91
BdiBd21-3.3G0490900	0	Stage 0-2	1.50881e-95	0.920664	0.439	0.168	5.89462e-91
BdiBd21-3.4G0481800	0	Stage 0-2	1.56743e-95	0.75568	0.585	0.267	6.12365e-91
BdiBd21-3.3G0468800	0	Stage 0-2	2.67792e-95	0.648936	0.93	0.629	1.04621e-90
BdiBd21-3.2G0665000	0	Stage 0-2	3.22391e-95	0.977575	0.416	0.158	1.25952e-90
BdiBd21-3.1G0049200	0	Stage 0-2	5.423e-95	0.665651	0.93	0.638	2.11866e-90
BdiBd21-3.3G0195901	0	Stage 0-2	8.02178e-95	1.61718	0.305	0.095	3.13395e-90
BdiBd21-3.2G0669300	0	Stage 0-2	1.09884e-94	0.702913	0.662	0.321	4.29295e-90
BdiBd21-3.4G0387000	0	Stage 0-2	1.29227e-94	1.4305	0.252	0.067	5.04865e-90
BdiBd21-3.1G0110500	0	Stage 0-2	1.59874e-94	0.752623	0.698	0.359	6.24598e-90
BdiBd21-3.2G0322400	0	Stage 0-2	1.67947e-94	0.88319	0.537	0.239	6.56136e-90
BdiBd21-3.4G0090000	0	Stage 0-2	1.79428e-94	0.567539	0.985	0.838	7.0099e-90
BdiBd21-3.4G0355400	0	Stage 0-2	1.86035e-94	0.75079	0.858	0.586	7.26801e-90
BdiBd21-3.3G0730100	0	Stage 0-2	2.25209e-94	0.494183	0.992	0.864	8.79845e-90
BdiBd21-3.2G0525800	0	Stage 0-2	2.78196e-94	1.81732	0.222	0.051	1.08686e-89
BdiBd21-3.3G0240400	0	Stage 0-2	2.91147e-94	-1.60202	0.609	0.759	1.13745e-89
BdiBd21-3.3G0485900	0	Stage 0-2	3.62076e-94	0.887714	0.469	0.19	1.41456e-89
BdiBd21-3.3G0020800	0	Stage 0-2	3.8932e-94	0.742227	0.598	0.279	1.52099e-89
BdiBd21-3.1G0841100	0	Stage 0-2	4.16503e-94	0.697349	0.606	0.281	1.62719e-89
BdiBd21-3.1G0695700	0	Stage 0-2	5.21182e-94	0.724051	0.785	0.437	2.03615e-89
BdiBd21-3.1G0417600	0	Stage 0-2	8.698e-94	0.573281	0.977	0.79	3.39813e-89
BdiBd21-3.1G0864900	0	Stage 0-2	9.54702e-94	0.868036	0.392	0.143	3.72983e-89
BdiBd21-3.3G0581200	0	Stage 0-2	2.37983e-93	0.531033	0.983	0.825	9.29752e-89
BdiBd21-3.1G0234600	0	Stage 0-2	3.07226e-93	0.52255	0.985	0.855	1.20027e-88
BdiBd21-3.2G0714800	0	Stage 0-2	4.33253e-93	1.70992	0.228	0.056	1.69263e-88
BdiBd21-3.3G0265300	0	Stage 0-2	5.85095e-93	0.593809	0.959	0.774	2.28585e-88
BdiBd21-3.2G0783800	0	Stage 0-2	7.13509e-93	1.00596	0.625	0.313	2.78754e-88
BdiBd21-3.4G0100600	0	Stage 0-2	7.60763e-93	0.847553	0.576	0.266	2.97215e-88
BdiBd21-3.5G0065900	0	Stage 0-2	7.62957e-93	1.02083	0.377	0.136	2.98072e-88
BdiBd21-3.1G0054500	0	Stage 0-2	8.90496e-93	0.67479	0.708	0.367	3.47899e-88
BdiBd21-3.4G0064700	0	Stage 0-2	8.91276e-93	0.914005	0.497	0.211	3.48204e-88
BdiBd21-3.2G0421900	0	Stage 0-2	9.37044e-93	0.791365	0.595	0.279	3.66084e-88
BdiBd21-3.3G0487200	0	Stage 0-2	1.02478e-92	0.523514	0.985	0.865	4.00361e-88
BdiBd21-3.1G0876400	0	Stage 0-2	1.37759e-92	0.89295	0.787	0.476	5.38198e-88
BdiBd21-3.3G0697800	0	Stage 0-2	1.60167e-92	1.07662	0.378	0.135	6.2574e-88
BdiBd21-3.2G0727300	0	Stage 0-2	3.02845e-92	0.706327	0.689	0.345	1.18315e-87
BdiBd21-3.4G0403100	0	Stage 0-2	6.907e-92	1.13941	0.345	0.12	2.69843e-87
BdiBd21-3.3G0617000	0	Stage 0-2	7.2447e-92	0.744168	0.862	0.557	2.83036e-87
BdiBd21-3.4G0555200	0	Stage 0-2	8.47926e-92	2.64787	0.281	0.086	3.31268e-87
BdiBd21-3.5G0099100	0	Stage 0-2	1.13654e-91	1.4484	0.244	0.062	4.44024e-87
BdiBd21-3.1G0636400	0	Stage 0-2	1.37092e-91	1.38258	0.297	0.092	5.35591e-87
BdiBd21-3.4G0501200	0	Stage 0-2	1.63137e-91	1.04349	0.387	0.141	6.37344e-87
BdiBd21-3.1G0353200	0	Stage 0-2	2.36717e-91	0.605407	0.964	0.735	9.24806e-87
BdiBd21-3.3G0217700	0	Stage 0-2	2.89795e-91	0.510702	0.984	0.813	1.13217e-86
BdiBd21-3.5G0216100	0	Stage 0-2	6.07106e-91	0.80239	0.687	0.366	2.37184e-86
BdiBd21-3.5G0165000	0	Stage 0-2	8.97006e-91	0.733434	0.764	0.42	3.50442e-86
BdiBd21-3.4G0605800	0	Stage 0-2	2.63573e-90	0.868681	0.55	0.246	1.02973e-85
BdiBd21-3.3G0074600	0	Stage 0-2	7.2262e-90	0.773947	0.577	0.271	2.82313e-85
BdiBd21-3.2G0626600	0	Stage 0-2	7.24789e-90	0.315028	0.592	0.27	2.83161e-85
BdiBd21-3.1G0796600	0	Stage 0-2	9.16277e-90	0.54952	0.964	0.757	3.57971e-85
BdiBd21-3.2G0639600	0	Stage 0-2	9.66017e-90	0.619898	0.45	0.18	3.77404e-85
BdiBd21-3.5G0323700	0	Stage 0-2	1.00271e-89	1.21779	0.277	0.082	3.9174e-85
BdiBd21-3.3G0706700	0	Stage 0-2	1.04251e-89	0.488772	0.992	0.88	4.07289e-85
BdiBd21-3.1G0962600	0	Stage 0-2	1.05455e-89	2.36031	0.198	0.045	4.11991e-85
BdiBd21-3.1G0024000	0	Stage 0-2	4.86148e-89	1.15555	0.615	0.325	1.89928e-84
BdiBd21-3.1G0210400	0	Stage 0-2	6.18373e-89	0.344128	0.722	0.38	2.41586e-84
BdiBd21-3.2G0290500	0	Stage 0-2	6.61507e-89	0.628091	0.925	0.649	2.58437e-84
BdiBd21-3.2G0314700	0	Stage 0-2	9.85301e-89	0.588908	0.968	0.726	3.84937e-84
BdiBd21-3.1G0846800	0	Stage 0-2	1.48415e-88	0.494702	0.989	0.898	5.79829e-84
BdiBd21-3.4G0412400	0	Stage 0-2	1.51689e-88	0.764549	0.661	0.334	5.92618e-84
BdiBd21-3.3G0477700	0	Stage 0-2	1.77952e-88	1.84931	0.262	0.075	6.95224e-84
BdiBd21-3.1G0688600	0	Stage 0-2	2.65969e-88	0.91126	0.312	0.102	1.03909e-83
BdiBd21-3.2G0215300	0	Stage 0-2	3.14086e-88	0.814286	0.475	0.201	1.22707e-83
BdiBd21-3.3G0365800	0	Stage 0-2	4.1466e-88	0.682638	0.564	0.258	1.61999e-83
BdiBd21-3.2G0091100	0	Stage 0-2	6.07143e-88	0.72334	0.479	0.203	2.37198e-83
BdiBd21-3.1G0843200	0	Stage 0-2	6.28902e-88	0.828425	0.553	0.258	2.45699e-83
BdiBd21-3.5G0031100	0	Stage 0-2	7.39927e-88	0.79004	0.504	0.22	2.89075e-83
BdiBd21-3.1G0861100	0	Stage 0-2	8.70754e-88	1.39408	0.395	0.155	3.40186e-83
BdiBd21-3.1G0939900	0	Stage 0-2	9.1791e-88	0.284931	0.878	0.568	3.58609e-83
BdiBd21-3.2G0725600	0	Stage 0-2	9.34946e-88	1.00247	0.314	0.102	3.65265e-83
BdiBd21-3.3G0014200	0	Stage 0-2	1.48641e-87	0.488792	0.993	0.908	5.80712e-83
BdiBd21-3.3G0370900	0	Stage 0-2	1.82263e-87	0.986217	0.359	0.13	7.12066e-83
BdiBd21-3.2G0132000	0	Stage 0-2	2.49628e-87	0.577454	0.966	0.769	9.75246e-83
BdiBd21-3.3G0414800	0	Stage 0-2	3.16212e-87	0.52418	0.81	0.476	1.23538e-82
BdiBd21-3.1G0300100	0	Stage 0-2	3.54905e-87	0.887668	0.783	0.476	1.38654e-82
BdiBd21-3.3G0345600	0	Stage 0-2	3.70936e-87	0.75629	0.632	0.319	1.44917e-82
BdiBd21-3.3G0709500	0	Stage 0-2	4.71145e-87	0.784618	0.566	0.27	1.84067e-82
BdiBd21-3.2G0336000	0	Stage 0-2	7.7853e-87	1.84045	0.332	0.118	3.04156e-82
BdiBd21-3.4G0057100	0	Stage 0-2	7.89191e-87	0.637442	0.902	0.583	3.08321e-82
BdiBd21-3.4G0267700	0	Stage 0-2	1.2213e-86	1.81352	0.124	0.017	4.77139e-82
BdiBd21-3.1G0212900	0	Stage 0-2	1.86123e-86	0.36344	0.957	0.729	7.27146e-82
BdiBd21-3.3G0223000	0	Stage 0-2	2.91531e-86	0.552028	0.962	0.734	1.13895e-81
BdiBd21-3.3G0206200	0	Stage 0-2	4.17097e-86	0.689733	0.605	0.292	1.62952e-81
BdiBd21-3.2G0756400	0	Stage 0-2	4.19945e-86	0.626922	0.597	0.284	1.64064e-81
BdiBd21-3.3G0344500	0	Stage 0-2	4.48815e-86	0.293622	0.523	0.231	1.75343e-81
BdiBd21-3.3G0659400	0	Stage 0-2	1.03559e-85	0.92964	0.352	0.128	4.04584e-81
BdiBd21-3.1G0206600	0	Stage 0-2	1.22062e-85	0.695406	0.588	0.279	4.76871e-81
BdiBd21-3.5G0127300	0	Stage 0-2	1.24834e-85	1.29895	0.356	0.133	4.877e-81
BdiBd21-3.3G0770900	0	Stage 0-2	2.28242e-85	0.709219	0.812	0.495	8.91697e-81
BdiBd21-3.1G0885700	0	Stage 0-2	2.59758e-85	1.16602	0.268	0.079	1.01482e-80
BdiBd21-3.3G0067800	0	Stage 0-2	2.88413e-85	0.877872	0.437	0.179	1.12677e-80
BdiBd21-3.2G0304400	0	Stage 0-2	3.40047e-85	0.562781	0.965	0.735	1.32849e-80
BdiBd21-3.1G0177300	0	Stage 0-2	4.0587e-85	0.420759	0.996	0.937	1.58565e-80
BdiBd21-3.2G0321400	0	Stage 0-2	7.70833e-85	1.27254	0.305	0.101	3.01149e-80
BdiBd21-3.3G0275600	0	Stage 0-2	8.92862e-85	1.59168	0.517	0.247	3.48823e-80
BdiBd21-3.3G0243000	0	Stage 0-2	1.52597e-84	0.65652	0.931	0.715	5.96165e-80
BdiBd21-3.2G0790800	0	Stage 0-2	1.6169e-84	0.500978	0.985	0.865	6.31692e-80
BdiBd21-3.3G0501800	0	Stage 0-2	2.53119e-84	0.700264	0.51	0.229	9.88885e-80
BdiBd21-3.1G0709700	0	Stage 0-2	4.92198e-84	0.753978	0.953	0.764	1.92292e-79
BdiBd21-3.3G0519800	0	Stage 0-2	6.57061e-84	0.994489	0.598	0.32	2.56701e-79
BdiBd21-3.1G0848600	0	Stage 0-2	9.51629e-84	0.615391	0.902	0.593	3.71782e-79
BdiBd21-3.3G0600100	0	Stage 0-2	9.52175e-84	0.739313	0.834	0.537	3.71996e-79
BdiBd21-3.3G0671900	0	Stage 0-2	1.04347e-83	1.16462	0.628	0.34	4.07665e-79
BdiBd21-3.4G0097000	0	Stage 0-2	1.13581e-83	0.491646	0.986	0.855	4.43737e-79
BdiBd21-3.2G0016100	0	Stage 0-2	1.69005e-83	0.750123	0.535	0.248	6.6027e-79
BdiBd21-3.2G0716300	0	Stage 0-2	2.07477e-83	0.730856	0.445	0.182	8.10572e-79
BdiBd21-3.1G0064700	0	Stage 0-2	3.19175e-83	0.515133	0.976	0.788	1.24695e-78
BdiBd21-3.5G0006800	0	Stage 0-2	7.30725e-83	1.05197	0.313	0.105	2.85479e-78
BdiBd21-3.3G0596700	0	Stage 0-2	1.07347e-82	0.649276	0.619	0.309	4.19381e-78
BdiBd21-3.3G0620500	0	Stage 0-2	1.21759e-82	0.832028	0.889	0.709	4.75688e-78
BdiBd21-3.3G0690100	0	Stage 0-2	1.24297e-82	0.624368	0.523	0.232	4.85602e-78
BdiBd21-3.4G0321900	0	Stage 0-2	1.49235e-82	0.683473	0.665	0.351	5.83032e-78
BdiBd21-3.1G0713600	0	Stage 0-2	1.52996e-82	0.502938	0.978	0.791	5.97725e-78
BdiBd21-3.2G0012700	0	Stage 0-2	2.20127e-82	1.26378	0.286	0.093	8.59994e-78
BdiBd21-3.1G0277200	0	Stage 0-2	2.49158e-82	0.618942	0.908	0.586	9.73409e-78
BdiBd21-3.1G0045700	0	Stage 0-2	2.58849e-82	0.643737	0.577	0.274	1.01127e-77
BdiBd21-3.3G0467400	0	Stage 0-2	2.70823e-82	-2.81995	0.313	0.529	1.05805e-77
BdiBd21-3.1G0437300	0	Stage 0-2	2.79557e-82	0.821656	0.442	0.186	1.09217e-77
BdiBd21-3.1G0602000	0	Stage 0-2	3.55499e-82	0.46103	0.524	0.234	1.38886e-77
BdiBd21-3.5G0221000	0	Stage 0-2	3.79646e-82	0.919305	0.448	0.191	1.4832e-77
BdiBd21-3.4G0364400	0	Stage 0-2	5.24196e-82	1.2062	0.295	0.098	2.04793e-77
BdiBd21-3.3G0556000	0	Stage 0-2	5.54846e-82	0.800971	0.442	0.186	2.16767e-77
BdiBd21-3.1G0475300	0	Stage 0-2	5.55683e-82	0.686824	0.415	0.165	2.17094e-77
BdiBd21-3.2G0062000	0	Stage 0-2	6.11737e-82	1.08227	0.254	0.074	2.38993e-77
BdiBd21-3.1G0645200	0	Stage 0-2	6.28509e-82	0.728114	0.638	0.32	2.45546e-77
BdiBd21-3.1G0122500	0	Stage 0-2	1.39997e-81	0.645649	0.802	0.482	5.46942e-77
BdiBd21-3.1G0519400	0	Stage 0-2	1.41099e-81	0.76678	0.494	0.224	5.51247e-77
BdiBd21-3.4G0306000	0	Stage 0-2	1.42293e-81	0.589906	0.678	0.348	5.5591e-77
BdiBd21-3.1G0351900	0	Stage 0-2	1.58453e-81	0.100748	0.425	0.164	6.19043e-77
BdiBd21-3.2G0081500	0	Stage 0-2	2.0031e-81	0.503308	0.974	0.819	7.82572e-77
BdiBd21-3.1G0127800	0	Stage 0-2	2.81819e-81	0.613383	0.732	0.4	1.10101e-76
BdiBd21-3.5G0164700	0	Stage 0-2	2.99308e-81	0.51458	0.378	0.145	1.16934e-76
BdiBd21-3.3G0317300	0	Stage 0-2	3.00009e-81	0.950003	0.23	0.062	1.17208e-76
BdiBd21-3.2G0127100	0	Stage 0-2	3.61002e-81	0.728093	0.653	0.34	1.41036e-76
BdiBd21-3.1G0449700	0	Stage 0-2	4.46706e-81	0.792703	0.523	0.241	1.74519e-76
BdiBd21-3.3G0653700	0	Stage 0-2	4.65176e-81	0.549091	0.937	0.7	1.81735e-76
BdiBd21-3.3G0181000	0	Stage 0-2	4.82512e-81	1.08652	0.268	0.083	1.88508e-76
BdiBd21-3.3G0543800	0	Stage 0-2	5.26701e-81	0.469712	0.983	0.857	2.05771e-76
BdiBd21-3.4G0181800	0	Stage 0-2	7.88594e-81	0.688316	0.459	0.193	3.08088e-76
BdiBd21-3.1G1029800	0	Stage 0-2	1.62178e-80	0.885533	0.395	0.159	6.33597e-76
BdiBd21-3.2G0445500	0	Stage 0-2	1.65364e-80	0.495137	0.985	0.881	6.46044e-76
BdiBd21-3.3G0124000	0	Stage 0-2	1.70099e-80	0.436297	0.668	0.359	6.64542e-76
BdiBd21-3.4G0406300	0	Stage 0-2	1.76209e-80	1.00663	0.305	0.103	6.88413e-76
BdiBd21-3.4G0467900	0	Stage 0-2	2.48768e-80	-2.04453	0.778	0.844	9.71887e-76
BdiBd21-3.4G0205500	0	Stage 0-2	2.55498e-80	1.61002	0.145	0.025	9.9818e-76
BdiBd21-3.4G0050800	0	Stage 0-2	2.59004e-80	0.939808	0.374	0.143	1.01187e-75
BdiBd21-3.3G0413800	0	Stage 0-2	2.86284e-80	1.49471	0.254	0.075	1.11845e-75
BdiBd21-3.1G0968600	0	Stage 0-2	3.00041e-80	0.301205	0.519	0.229	1.1722e-75
BdiBd21-3.3G0767300	0	Stage 0-2	4.3985e-80	0.567594	0.536	0.25	1.71841e-75
BdiBd21-3.2G0344500	0	Stage 0-2	7.01461e-80	0.746364	0.672	0.364	2.74047e-75
BdiBd21-3.3G0204700	0	Stage 0-2	7.16737e-80	0.628006	0.502	0.224	2.80015e-75
BdiBd21-3.2G0202000	0	Stage 0-2	7.82016e-80	1.19808	0.265	0.082	3.05518e-75
BdiBd21-3.1G0040400	0	Stage 0-2	1.11856e-79	0.954198	0.523	0.249	4.37e-75
BdiBd21-3.3G0546600	0	Stage 0-2	1.39562e-79	0.47464	0.963	0.777	5.45239e-75
BdiBd21-3.1G0715700	0	Stage 0-2	1.76103e-79	0.524786	0.972	0.788	6.87999e-75
BdiBd21-3.2G0517100	0	Stage 0-2	2.35316e-79	0.728923	0.525	0.245	9.19334e-75
BdiBd21-3.1G0852800	0	Stage 0-2	3.06191e-79	0.62721	0.915	0.63	1.19623e-74
BdiBd21-3.4G0536000	0	Stage 0-2	3.4212e-79	0.514299	0.609	0.3	1.3366e-74
BdiBd21-3.4G0063500	0	Stage 0-2	4.19917e-79	0.56059	0.958	0.729	1.64053e-74
BdiBd21-3.1G0417000	0	Stage 0-2	6.67182e-79	-0.331268	0.575	0.262	2.60655e-74
BdiBd21-3.5G0189400	0	Stage 0-2	7.12728e-79	0.521409	0.961	0.731	2.78449e-74
BdiBd21-3.5G0187700	0	Stage 0-2	1.26188e-78	0.632987	0.673	0.349	4.92989e-74
BdiBd21-3.2G0378800	0	Stage 0-2	1.57165e-78	0.51867	0.979	0.814	6.14012e-74
BdiBd21-3.4G0406400	0	Stage 0-2	3.37441e-78	0.277988	0.642	0.329	1.31831e-73
BdiBd21-3.4G0073200	0	Stage 0-2	5.16632e-78	0.818467	0.497	0.229	2.01838e-73
BdiBd21-3.3G0513700	0	Stage 0-2	5.58169e-78	0.548496	0.944	0.69	2.18065e-73
BdiBd21-3.4G0373300	0	Stage 0-2	6.46707e-78	0.644824	0.662	0.35	2.52655e-73
BdiBd21-3.4G0487300	0	Stage 0-2	6.96618e-78	0.610921	0.595	0.295	2.72155e-73
BdiBd21-3.2G0628000	0	Stage 0-2	8.83815e-78	0.804029	0.368	0.142	3.45289e-73
BdiBd21-3.1G0423600	0	Stage 0-2	1.06942e-77	1.61148	0.201	0.052	4.178e-73
BdiBd21-3.2G0272200	0	Stage 0-2	1.08651e-77	0.574868	0.728	0.406	4.24479e-73
BdiBd21-3.1G0802500	0	Stage 0-2	1.27957e-77	0.106847	0.768	0.432	4.99901e-73
BdiBd21-3.1G0456500	0	Stage 0-2	2.29398e-77	-2.09345	0.405	0.605	8.96214e-73
BdiBd21-3.1G0235700	0	Stage 0-2	3.65725e-77	0.621358	0.779	0.449	1.42882e-72
BdiBd21-3.4G0540700	0	Stage 0-2	3.67231e-77	0.86787	0.843	0.583	1.4347e-72
BdiBd21-3.3G0588000	0	Stage 0-2	3.93344e-77	0.577456	0.634	0.317	1.53672e-72
BdiBd21-3.3G0150600	0	Stage 0-2	4.73849e-77	0.652952	0.675	0.367	1.85123e-72
BdiBd21-3.2G0697900	0	Stage 0-2	7.36019e-77	0.588071	0.583	0.286	2.87548e-72
BdiBd21-3.2G0555200	0	Stage 0-2	8.5745e-77	0.798046	0.422	0.18	3.34989e-72
BdiBd21-3.3G0074500	0	Stage 0-2	8.67411e-77	0.556689	0.682	0.351	3.3888e-72
BdiBd21-3.3G0062300	0	Stage 0-2	9.09192e-77	0.54006	0.905	0.588	3.55203e-72
BdiBd21-3.4G0393500	0	Stage 0-2	9.78977e-77	2.61232	0.116	0.017	3.82467e-72
BdiBd21-3.3G0787700	0	Stage 0-2	1.22008e-76	1.65806	0.162	0.035	4.76659e-72
BdiBd21-3.1G0615600	0	Stage 0-2	1.88503e-76	0.438852	0.986	0.821	7.36442e-72
BdiBd21-3.3G0495900	0	Stage 0-2	1.9305e-76	0.615472	0.545	0.256	7.54208e-72
BdiBd21-3.2G0719700	0	Stage 0-2	1.95614e-76	0.838109	0.338	0.126	7.64223e-72
BdiBd21-3.1G0218400	0	Stage 0-2	4.66366e-76	0.445927	0.986	0.859	1.822e-71
BdiBd21-3.4G0012300	0	Stage 0-2	5.34753e-76	0.920213	0.316	0.113	2.08917e-71
BdiBd21-3.4G0237300	0	Stage 0-2	5.88314e-76	0.632106	0.618	0.312	2.29843e-71
BdiBd21-3.5G0026800	0	Stage 0-2	7.55778e-76	0.669248	0.703	0.398	2.95268e-71
BdiBd21-3.4G0009900	0	Stage 0-2	7.77943e-76	0.73282	0.411	0.171	3.03927e-71
BdiBd21-3.4G0449600	0	Stage 0-2	9.53286e-76	0.587545	0.374	0.146	3.7243e-71
BdiBd21-3.1G0962700	0	Stage 0-2	1.13381e-75	0.30539	0.882	0.606	4.42955e-71
BdiBd21-3.3G0596900	0	Stage 0-2	1.59317e-75	0.414179	0.452	0.194	6.2242e-71
BdiBd21-3.2G0005100	0	Stage 0-2	1.60283e-75	0.650237	0.472	0.21	6.26195e-71
BdiBd21-3.3G0084700	0	Stage 0-2	1.63795e-75	0.771138	0.565	0.287	6.39912e-71
BdiBd21-3.4G0560300	0	Stage 0-2	1.76769e-75	0.593889	0.498	0.227	6.90601e-71
BdiBd21-3.2G0667500	0	Stage 0-2	2.24084e-75	0.642337	0.783	0.457	8.75451e-71
BdiBd21-3.1G0902000	0	Stage 0-2	2.26289e-75	0.61637	0.717	0.391	8.84066e-71
BdiBd21-3.3G0691700	0	Stage 0-2	2.34173e-75	0.920054	0.344	0.131	9.14868e-71
BdiBd21-3.1G0035220	0	Stage 0-2	2.70258e-75	0.564982	0.918	0.636	1.05584e-70
BdiBd21-3.3G0621900	0	Stage 0-2	3.49971e-75	1.16284	0.193	0.049	1.36727e-70
BdiBd21-3.4G0623300	0	Stage 0-2	3.68463e-75	0.606302	0.749	0.426	1.43951e-70
BdiBd21-3.3G0774100	0	Stage 0-2	3.71306e-75	0.67368	0.384	0.154	1.45062e-70
BdiBd21-3.4G0536200	0	Stage 0-2	4.06782e-75	0.373522	0.35	0.129	1.58922e-70
BdiBd21-3.3G0073700	0	Stage 0-2	4.15952e-75	0.612546	0.697	0.379	1.62504e-70
BdiBd21-3.2G0172400	0	Stage 0-2	5.69308e-75	1.65796	0.193	0.049	2.22417e-70
BdiBd21-3.1G0837600	0	Stage 0-2	5.77607e-75	0.459478	0.547	0.257	2.25659e-70
BdiBd21-3.2G0306300	0	Stage 0-2	6.42119e-75	0.716513	0.533	0.258	2.50863e-70
BdiBd21-3.3G0540000	0	Stage 0-2	6.89094e-75	0.510003	0.933	0.668	2.69215e-70
BdiBd21-3.4G0006400	0	Stage 0-2	1.04661e-74	1.13713	0.243	0.074	4.08889e-70
BdiBd21-3.3G0490200	0	Stage 0-2	1.23359e-74	0.669009	0.562	0.275	4.8194e-70
BdiBd21-3.1G0402700	0	Stage 0-2	1.31069e-74	0.455151	0.981	0.854	5.12061e-70
BdiBd21-3.2G0162900	0	Stage 0-2	1.31913e-74	0.55589	0.383	0.153	5.15359e-70
BdiBd21-3.3G0145100	0	Stage 0-2	1.32347e-74	0.508814	0.536	0.251	5.17053e-70
BdiBd21-3.1G0987000	0	Stage 0-2	1.58036e-74	0.757785	0.482	0.22	6.17413e-70
BdiBd21-3.3G0100700	0	Stage 0-2	2.43354e-74	1.19497	0.279	0.094	9.50736e-70
BdiBd21-3.2G0285700	0	Stage 0-2	2.47403e-74	0.533299	0.523	0.25	9.66555e-70
BdiBd21-3.1G0595500	0	Stage 0-2	2.82042e-74	0.672975	0.601	0.309	1.10188e-69
BdiBd21-3.4G0534200	0	Stage 0-2	3.67193e-74	0.4976	0.315	0.113	1.43455e-69
BdiBd21-3.2G0232400	0	Stage 0-2	5.65465e-74	0.666156	0.402	0.167	2.20916e-69
BdiBd21-3.4G0045000	0	Stage 0-2	5.69284e-74	1.41572	0.302	0.11	2.22408e-69
BdiBd21-3.2G0387100	0	Stage 0-2	7.71865e-74	0.947175	0.187	0.045	3.01552e-69
BdiBd21-3.1G0913100	0	Stage 0-2	9.09416e-74	0.754855	0.415	0.174	3.55291e-69
BdiBd21-3.1G0083200	0	Stage 0-2	1.52088e-73	0.464704	0.555	0.269	5.94177e-69
BdiBd21-3.1G0875200	0	Stage 0-2	1.9404e-73	1.35711	0.306	0.112	7.58074e-69
BdiBd21-3.2G0766300	0	Stage 0-2	2.13866e-73	0.940672	0.322	0.12	8.35532e-69
BdiBd21-3.3G0643100	0	Stage 0-2	2.31053e-73	0.654563	0.637	0.333	9.02677e-69
BdiBd21-3.4G0219000	0	Stage 0-2	2.4412e-73	0.155373	0.832	0.527	9.53727e-69
BdiBd21-3.3G0617800	0	Stage 0-2	3.00668e-73	0.574886	0.509	0.238	1.17465e-68
BdiBd21-3.4G0233900	0	Stage 0-2	3.65675e-73	0.69559	0.406	0.17	1.42862e-68
BdiBd21-3.4G0402500	0	Stage 0-2	3.74429e-73	0.60209	0.671	0.364	1.46282e-68
BdiBd21-3.2G0691900	0	Stage 0-2	4.70276e-73	1.50788	0.253	0.081	1.83727e-68
BdiBd21-3.3G0696400	0	Stage 0-2	5.10018e-73	0.501656	0.973	0.803	1.99254e-68
BdiBd21-3.3G0422000	0	Stage 0-2	5.64233e-73	0.514595	0.464	0.205	2.20435e-68
BdiBd21-3.3G0643700	0	Stage 0-2	6.76094e-73	1.17031	0.255	0.082	2.64136e-68
BdiBd21-3.3G0018400	0	Stage 0-2	7.43042e-73	0.643254	0.612	0.308	2.90292e-68
BdiBd21-3.3G0217400	0	Stage 0-2	8.67385e-73	0.425797	0.995	0.888	3.3887e-68
BdiBd21-3.1G0363800	0	Stage 0-2	9.79095e-73	0.298694	0.621	0.306	3.82513e-68
BdiBd21-3.1G0086800	0	Stage 0-2	1.26469e-72	0.717204	0.888	0.646	4.94089e-68
BdiBd21-3.3G0123600	0	Stage 0-2	1.36809e-72	1.34353	0.187	0.047	5.34485e-68
BdiBd21-3.3G0496500	0	Stage 0-2	4.29974e-72	0.57893	0.691	0.379	1.67982e-67
BdiBd21-3.2G0707000	0	Stage 0-2	5.781e-72	1.69529	0.206	0.058	2.25852e-67
BdiBd21-3.2G0448700	0	Stage 0-2	8.07767e-72	0.762445	0.379	0.154	3.15578e-67
BdiBd21-3.2G0522900	0	Stage 0-2	9.47218e-72	1.85158	0.168	0.039	3.70059e-67
BdiBd21-3.2G0429900	0	Stage 0-2	1.01471e-71	0.860695	0.492	0.235	3.96426e-67
BdiBd21-3.2G0608100	0	Stage 0-2	1.11968e-71	0.802748	0.381	0.158	4.37437e-67
BdiBd21-3.1G1030800	0	Stage 0-2	1.13316e-71	0.685476	0.361	0.143	4.42701e-67
BdiBd21-3.2G0410400	0	Stage 0-2	1.14181e-71	2.23609	0.162	0.036	4.46081e-67
BdiBd21-3.2G0790600	0	Stage 0-2	1.49462e-71	0.638961	0.649	0.354	5.83918e-67
BdiBd21-3.2G0681500	0	Stage 0-2	1.63025e-71	0.570188	0.907	0.661	6.36905e-67
BdiBd21-3.3G0566600	0	Stage 0-2	2.22464e-71	0.513203	0.94	0.678	8.69122e-67
BdiBd21-3.1G0277100	0	Stage 0-2	2.46866e-71	0.805038	0.285	0.099	9.64456e-67
BdiBd21-3.5G0201400	0	Stage 0-2	2.47489e-71	0.473953	0.945	0.726	9.66892e-67
BdiBd21-3.3G0181200	0	Stage 0-2	3.17272e-71	0.394191	0.233	0.069	1.23952e-66
BdiBd21-3.3G0412200	0	Stage 0-2	3.22904e-71	0.705029	0.554	0.277	1.26152e-66
BdiBd21-3.2G0794800	0	Stage 0-2	3.82289e-71	0.660892	0.546	0.273	1.49353e-66
BdiBd21-3.3G0549300	0	Stage 0-2	5.03675e-71	1.11683	0.242	0.076	1.96776e-66
BdiBd21-3.3G0397200	0	Stage 0-2	5.09155e-71	0.542641	0.388	0.16	1.98917e-66
BdiBd21-3.4G0595600	0	Stage 0-2	5.4019e-71	0.855346	0.354	0.141	2.11041e-66
BdiBd21-3.4G0300500	0	Stage 0-2	6.54537e-71	1.16641	0.219	0.064	2.55715e-66
BdiBd21-3.4G0370300	0	Stage 0-2	6.80987e-71	0.535894	0.734	0.416	2.66048e-66
BdiBd21-3.2G0218400	0	Stage 0-2	7.88309e-71	0.530203	0.67	0.364	3.07976e-66
BdiBd21-3.3G0196900	0	Stage 0-2	1.26391e-70	0.632471	0.41	0.175	4.93786e-66
BdiBd21-3.3G0446400	0	Stage 0-2	1.36341e-70	0.491173	0.716	0.399	5.32657e-66
BdiBd21-3.1G0962900	0	Stage 0-2	1.42545e-70	0.501325	0.535	0.259	5.56893e-66
BdiBd21-3.1G0102800	0	Stage 0-2	2.14425e-70	0.466018	0.599	0.31	8.37715e-66
BdiBd21-3.2G0390500	0	Stage 0-2	2.2084e-70	1.31187	0.159	0.036	8.62779e-66
BdiBd21-3.1G0581000	0	Stage 0-2	2.22129e-70	0.493879	0.962	0.751	8.67812e-66
BdiBd21-3.4G0473500	0	Stage 0-2	2.97093e-70	0.582351	0.664	0.356	1.16068e-65
BdiBd21-3.5G0098300	0	Stage 0-2	3.02369e-70	0.461637	0.978	0.816	1.1813e-65
BdiBd21-3.3G0784600	0	Stage 0-2	3.54972e-70	0.631356	0.759	0.445	1.38681e-65
BdiBd21-3.1G0346100	0	Stage 0-2	3.66712e-70	-0.10161	0.6	0.293	1.43267e-65
BdiBd21-3.2G0646400	0	Stage 0-2	3.71709e-70	0.605197	0.563	0.28	1.45219e-65
BdiBd21-3.3G0414000	0	Stage 0-2	4.05369e-70	1.46962	0.298	0.108	1.5837e-65
BdiBd21-3.2G0061700	0	Stage 0-2	4.53276e-70	1.0326	0.518	0.267	1.77086e-65
BdiBd21-3.3G0665100	0	Stage 0-2	5.08895e-70	0.72929	0.402	0.172	1.98815e-65
BdiBd21-3.3G0320100	0	Stage 0-2	5.34551e-70	0.739547	0.632	0.343	2.08838e-65
BdiBd21-3.1G0067100	0	Stage 0-2	6.3569e-70	0.434952	0.798	0.48	2.48351e-65
BdiBd21-3.2G0234900	0	Stage 0-2	6.44544e-70	0.572597	0.917	0.643	2.5181e-65
BdiBd21-3.4G0258800	0	Stage 0-2	6.69866e-70	0.399911	0.439	0.19	2.61703e-65
BdiBd21-3.4G0308400	0	Stage 0-2	7.59211e-70	0.626034	0.698	0.387	2.96608e-65
BdiBd21-3.3G0109800	0	Stage 0-2	7.62797e-70	0.900423	0.438	0.199	2.9801e-65
BdiBd21-3.2G0551300	0	Stage 0-2	8.89807e-70	0.591937	0.698	0.383	3.4763e-65
BdiBd21-3.2G0317300	0	Stage 0-2	9.18764e-70	0.545339	0.804	0.504	3.58943e-65
BdiBd21-3.2G0176000	0	Stage 0-2	9.42558e-70	0.3611	0.517	0.244	3.68238e-65
BdiBd21-3.3G0751100	0	Stage 0-2	1.0372e-69	0.595714	0.757	0.448	4.05212e-65
BdiBd21-3.4G0282000	0	Stage 0-2	1.0701e-69	0.714471	0.418	0.183	4.18068e-65
BdiBd21-3.5G0341800	0	Stage 0-2	1.18193e-69	0.545408	0.623	0.326	4.61758e-65
BdiBd21-3.1G0282000	0	Stage 0-2	1.20394e-69	0.57644	0.642	0.339	4.70355e-65
BdiBd21-3.1G0968000	0	Stage 0-2	1.89042e-69	-1.21514	0.822	0.874	7.3855e-65
BdiBd21-3.5G0120500	0	Stage 0-2	2.10558e-69	0.730699	0.41	0.18	8.22608e-65
BdiBd21-3.3G0303200	0	Stage 0-2	3.19628e-69	0.603605	0.853	0.533	1.24872e-64
BdiBd21-3.2G0799400	0	Stage 0-2	4.36534e-69	0.603367	0.506	0.242	1.70545e-64
BdiBd21-3.4G0017700	0	Stage 0-2	5.00375e-69	0.532437	0.814	0.485	1.95486e-64
BdiBd21-3.4G0577600	0	Stage 0-2	7.48176e-69	0.513205	0.912	0.625	2.92298e-64
BdiBd21-3.3G0461600	0	Stage 0-2	7.66774e-69	0.82279	0.319	0.122	2.99563e-64
BdiBd21-3.2G0716900	0	Stage 0-2	8.68939e-69	0.723159	0.466	0.215	3.39477e-64
BdiBd21-3.1G0463700	0	Stage 0-2	9.32178e-69	0.474881	0.591	0.297	3.64183e-64
BdiBd21-3.2G0522700	0	Stage 0-2	9.68042e-69	0.490627	0.93	0.669	3.78195e-64
BdiBd21-3.1G0027300	0	Stage 0-2	1.3418e-68	0.580281	0.844	0.546	5.24215e-64
BdiBd21-3.3G0628400	0	Stage 0-2	1.44756e-68	0.479686	0.942	0.709	5.65534e-64
BdiBd21-3.4G0621400	0	Stage 0-2	1.70679e-68	0.548694	0.707	0.389	6.66807e-64
BdiBd21-3.1G0758300	0	Stage 0-2	1.77612e-68	0.73665	0.545	0.276	6.93894e-64
BdiBd21-3.2G0202700	0	Stage 0-2	1.91293e-68	0.496586	0.44	0.195	7.47343e-64
BdiBd21-3.3G0703900	0	Stage 0-2	1.94213e-68	0.619457	0.631	0.341	7.58753e-64
BdiBd21-3.1G0343800	0	Stage 0-2	2.59484e-68	0.460251	0.562	0.282	1.01375e-63
BdiBd21-3.1G0071700	0	Stage 0-2	2.68548e-68	0.67781	0.34	0.134	1.04916e-63
BdiBd21-3.3G0146100	0	Stage 0-2	2.8468e-68	0.607096	0.592	0.311	1.11219e-63
BdiBd21-3.1G0230300	0	Stage 0-2	3.16985e-68	0.533844	0.924	0.634	1.2384e-63
BdiBd21-3.1G0144300	0	Stage 0-2	3.23259e-68	0.540706	0.606	0.319	1.26291e-63
BdiBd21-3.3G0559500	0	Stage 0-2	3.57225e-68	0.500771	0.952	0.712	1.39561e-63
BdiBd21-3.4G0058400	0	Stage 0-2	4.2071e-68	0.712236	0.468	0.22	1.64363e-63
BdiBd21-3.2G0501400	0	Stage 0-2	5.68512e-68	0.848938	0.417	0.185	2.22106e-63
BdiBd21-3.3G0694700	0	Stage 0-2	6.00516e-68	0.439492	0.984	0.817	2.3461e-63
BdiBd21-3.1G0853000	0	Stage 0-2	6.96945e-68	0.59185	0.55	0.273	2.72283e-63
BdiBd21-3.2G0760400	0	Stage 0-2	8.03779e-68	0.49282	0.404	0.17	3.1402e-63
BdiBd21-3.3G0648400	0	Stage 0-2	9.10567e-68	0.95101	0.348	0.142	3.5574e-63
BdiBd21-3.1G0295801	0	Stage 0-2	1.45139e-67	0.368171	0.628	0.323	5.67027e-63
BdiBd21-3.3G0595500	0	Stage 0-2	1.46835e-67	0.582583	0.35	0.142	5.73657e-63
BdiBd21-3.3G0369300	0	Stage 0-2	1.65522e-67	0.550408	0.796	0.484	6.46661e-63
BdiBd21-3.5G0356800	0	Stage 0-2	1.82469e-67	0.459292	0.328	0.127	7.12871e-63
BdiBd21-3.1G0020000	0	Stage 0-2	1.88402e-67	0.534258	0.852	0.523	7.36051e-63
BdiBd21-3.5G0324000	0	Stage 0-2	2.12571e-67	0.476275	0.938	0.696	8.30472e-63
BdiBd21-3.5G0161400	0	Stage 0-2	2.17559e-67	1.27446	0.42	0.189	8.49961e-63
BdiBd21-3.2G0469700	0	Stage 0-2	2.18855e-67	0.105507	0.627	0.331	8.55021e-63
BdiBd21-3.5G0221800	0	Stage 0-2	2.39714e-67	0.748496	0.375	0.158	9.36514e-63
BdiBd21-3.1G0958800	0	Stage 0-2	2.4909e-67	1.98694	0.188	0.05	9.73145e-63
BdiBd21-3.4G0454900	0	Stage 0-2	2.52219e-67	0.799741	0.402	0.175	9.8537e-63
BdiBd21-3.3G0706500	0	Stage 0-2	2.82201e-67	0.473874	0.525	0.253	1.1025e-62
BdiBd21-3.2G0213900	0	Stage 0-2	3.76705e-67	0.581905	0.593	0.309	1.47171e-62
BdiBd21-3.4G0275000	0	Stage 0-2	3.96393e-67	-1.66271	0.571	0.723	1.54863e-62
BdiBd21-3.2G0801700	0	Stage 0-2	4.26991e-67	0.528806	0.628	0.329	1.66817e-62
BdiBd21-3.1G0965000	0	Stage 0-2	4.32773e-67	0.903804	0.3	0.112	1.69076e-62
BdiBd21-3.3G0359500	0	Stage 0-2	4.52416e-67	0.519281	0.548	0.272	1.7675e-62
BdiBd21-3.2G0034100	0	Stage 0-2	5.07902e-67	1.73126	0.162	0.039	1.98427e-62
BdiBd21-3.3G0240300	0	Stage 0-2	5.11468e-67	-1.81223	0.64	0.728	1.9982e-62
BdiBd21-3.3G0387300	0	Stage 0-2	5.80909e-67	0.567018	0.74	0.422	2.2695e-62
BdiBd21-3.2G0638900	0	Stage 0-2	5.96665e-67	0.513064	0.912	0.633	2.33105e-62
BdiBd21-3.4G0487000	0	Stage 0-2	6.37388e-67	0.489084	0.592	0.303	2.49015e-62
BdiBd21-3.4G0022800	0	Stage 0-2	6.56535e-67	0.818134	0.514	0.254	2.56495e-62
BdiBd21-3.4G0410900	0	Stage 0-2	7.36201e-67	0.688073	0.392	0.17	2.87619e-62
BdiBd21-3.3G0592500	0	Stage 0-2	7.54815e-67	0.625614	0.434	0.195	2.94891e-62
BdiBd21-3.3G0641400	0	Stage 0-2	8.38242e-67	0.644807	0.536	0.267	3.27484e-62
BdiBd21-3.1G0226600	0	Stage 0-2	9.50367e-67	0.969696	0.266	0.093	3.71289e-62
BdiBd21-3.4G0418600	0	Stage 0-2	1.22537e-66	1.38202	0.207	0.062	4.78728e-62
BdiBd21-3.2G0597000	0	Stage 0-2	1.28453e-66	0.508795	0.549	0.273	5.01839e-62
BdiBd21-3.3G0780700	0	Stage 0-2	1.4183e-66	0.533901	0.708	0.408	5.54101e-62
BdiBd21-3.2G0469300	0	Stage 0-2	1.46578e-66	0.861712	0.312	0.119	5.72653e-62
BdiBd21-3.1G0861900	0	Stage 0-2	1.5198e-66	0.552365	0.866	0.564	5.93755e-62
BdiBd21-3.5G0351500	0	Stage 0-2	1.66225e-66	0.767011	0.325	0.126	6.49408e-62
BdiBd21-3.3G0743300	0	Stage 0-2	1.9429e-66	0.962105	0.238	0.077	7.59053e-62
BdiBd21-3.3G0629900	0	Stage 0-2	2.30028e-66	0.380085	0.989	0.866	8.98674e-62
BdiBd21-3.3G0505400	0	Stage 0-2	2.61565e-66	0.197554	0.693	0.383	1.02188e-61
BdiBd21-3.4G0304400	0	Stage 0-2	2.8058e-66	0.542235	0.405	0.176	1.09617e-61
BdiBd21-3.2G0411200	0	Stage 0-2	2.81463e-66	0.597977	0.651	0.361	1.09962e-61
BdiBd21-3.3G0548300	0	Stage 0-2	3.65829e-66	0.431471	0.504	0.244	1.42922e-61
BdiBd21-3.1G0694900	0	Stage 0-2	4.96775e-66	0.518881	0.691	0.376	1.9408e-61
BdiBd21-3.1G0282700	0	Stage 0-2	5.48594e-66	2.82598	0.106	0.017	2.14325e-61
BdiBd21-3.3G0210100	0	Stage 0-2	5.49906e-66	0.51873	0.508	0.248	2.14837e-61
BdiBd21-3.2G0704500	0	Stage 0-2	5.93211e-66	0.844323	0.58	0.316	2.31756e-61
BdiBd21-3.1G0520300	0	Stage 0-2	6.15962e-66	0.961511	0.147	0.033	2.40644e-61
BdiBd21-3.1G0644500	0	Stage 0-2	6.30346e-66	0.535209	0.625	0.326	2.46264e-61
BdiBd21-3.1G0758500	0	Stage 0-2	7.25491e-66	2.02642	0.112	0.019	2.83435e-61
BdiBd21-3.2G0540000	0	Stage 0-2	8.83369e-66	1.50586	0.142	0.03	3.45114e-61
BdiBd21-3.1G0011900	0	Stage 0-2	9.39269e-66	0.589951	0.589	0.31	3.66954e-61
BdiBd21-3.4G0114700	0	Stage 0-2	1.10627e-65	0.489522	0.273	0.095	4.32197e-61
BdiBd21-3.5G0085300	0	Stage 0-2	1.10781e-65	0.56664	0.609	0.323	4.32797e-61
BdiBd21-3.2G0760100	0	Stage 0-2	1.11116e-65	1.11149	0.235	0.076	4.34109e-61
BdiBd21-3.3G0380100	0	Stage 0-2	1.40681e-65	0.711293	0.345	0.14	5.49614e-61
BdiBd21-3.3G0223500	0	Stage 0-2	1.6887e-65	0.494998	0.695	0.389	6.59743e-61
BdiBd21-3.4G0426200	0	Stage 0-2	1.8959e-65	0.625146	0.526	0.264	7.40691e-61
BdiBd21-3.4G0096500	0	Stage 0-2	2.05388e-65	0.524224	0.565	0.287	8.02409e-61
BdiBd21-3.3G0022200	0	Stage 0-2	2.75605e-65	0.560675	0.475	0.23	1.07673e-60
BdiBd21-3.2G0486400	0	Stage 0-2	2.97294e-65	0.644422	0.378	0.16	1.16147e-60
BdiBd21-3.1G0011400	0	Stage 0-2	3.12878e-65	0.746509	0.511	0.258	1.22235e-60
BdiBd21-3.2G0649900	0	Stage 0-2	3.25949e-65	0.641641	0.478	0.229	1.27342e-60
BdiBd21-3.3G0359200	0	Stage 0-2	3.34705e-65	0.561265	0.652	0.354	1.30763e-60
BdiBd21-3.4G0121800	0	Stage 0-2	3.36153e-65	0.985516	0.344	0.142	1.31328e-60
BdiBd21-3.3G0128900	0	Stage 0-2	3.48379e-65	1.83381	0.159	0.038	1.36105e-60
BdiBd21-3.2G0754600	0	Stage 0-2	3.90795e-65	0.441588	0.563	0.283	1.52676e-60
BdiBd21-3.2G0306600	0	Stage 0-2	4.04611e-65	0.391121	0.985	0.87	1.58073e-60
BdiBd21-3.1G0785100	0	Stage 0-2	4.33952e-65	0.430809	0.709	0.408	1.69536e-60
BdiBd21-3.3G0182600	0	Stage 0-2	4.69176e-65	0.513008	0.888	0.59	1.83298e-60
BdiBd21-3.3G0648800	0	Stage 0-2	4.80974e-65	0.543475	0.668	0.361	1.87907e-60
BdiBd21-3.1G0483400	0	Stage 0-2	5.09898e-65	0.725433	0.328	0.129	1.99207e-60
BdiBd21-3.4G0054500	0	Stage 0-2	5.71898e-65	0.401157	0.98	0.816	2.23429e-60
BdiBd21-3.3G0654500	0	Stage 0-2	5.99586e-65	1.5884	0.207	0.062	2.34246e-60
BdiBd21-3.5G0043000	0	Stage 0-2	6.77778e-65	0.589759	0.553	0.279	2.64794e-60
BdiBd21-3.4G0613900	0	Stage 0-2	7.07881e-65	0.170647	0.414	0.178	2.76555e-60
BdiBd21-3.5G0182500	0	Stage 0-2	7.12246e-65	0.527076	0.585	0.302	2.7826e-60
BdiBd21-3.1G1053300	0	Stage 0-2	7.1849e-65	-1.65836	0.741	0.786	2.807e-60
BdiBd21-3.3G0379600	0	Stage 0-2	7.54582e-65	0.474397	0.932	0.662	2.948e-60
BdiBd21-3.1G0687600	0	Stage 0-2	9.00103e-65	0.451401	0.625	0.333	3.51652e-60
BdiBd21-3.2G0080000	0	Stage 0-2	9.77795e-65	1.09306	0.334	0.139	3.82005e-60
BdiBd21-3.3G0525700	0	Stage 0-2	1.09831e-64	0.528681	0.901	0.62	4.29088e-60
BdiBd21-3.3G0210300	0	Stage 0-2	1.15209e-64	0.818531	0.428	0.201	4.50097e-60
BdiBd21-3.1G0555600	0	Stage 0-2	1.64785e-64	0.499524	0.44	0.199	6.4378e-60
BdiBd21-3.3G0180000	0	Stage 0-2	1.79006e-64	0.575007	0.728	0.432	6.99342e-60
BdiBd21-3.1G0245100	0	Stage 0-2	2.01263e-64	0.602558	0.622	0.335	7.86293e-60
BdiBd21-3.1G0071500	0	Stage 0-2	2.27408e-64	1.05467	0.408	0.191	8.88437e-60
BdiBd21-3.1G0324900	0	Stage 0-2	2.31379e-64	-1.23345	0.756	0.757	9.03951e-60
BdiBd21-3.1G0214600	0	Stage 0-2	2.45805e-64	0.485112	0.678	0.374	9.60312e-60
BdiBd21-3.5G0143300	0	Stage 0-2	3.52758e-64	0.810135	0.336	0.137	1.37816e-59
BdiBd21-3.3G0407100	0	Stage 0-2	3.55578e-64	0.572412	0.563	0.292	1.38917e-59
BdiBd21-3.1G0358500	0	Stage 0-2	4.62943e-64	0.407842	0.988	0.863	1.80862e-59
BdiBd21-3.5G0209900	0	Stage 0-2	5.11553e-64	0.521939	0.297	0.109	1.99853e-59
BdiBd21-3.1G0101400	0	Stage 0-2	6.715e-64	0.77514	0.422	0.194	2.62342e-59
BdiBd21-3.4G0099800	0	Stage 0-2	7.03754e-64	0.619544	0.378	0.163	2.74943e-59
BdiBd21-3.1G0866900	0	Stage 0-2	9.29922e-64	0.511	0.808	0.486	3.63302e-59
BdiBd21-3.3G0362300	0	Stage 0-2	9.80474e-64	0.649481	0.308	0.119	3.83051e-59
BdiBd21-3.3G0569400	0	Stage 0-2	1.01379e-63	0.626866	0.454	0.213	3.96068e-59
BdiBd21-3.1G0401700	0	Stage 0-2	1.11219e-63	1.11019	0.314	0.125	4.3451e-59
BdiBd21-3.3G0690500	0	Stage 0-2	1.15405e-63	0.751255	0.312	0.121	4.50863e-59
BdiBd21-3.3G0630800	0	Stage 0-2	1.21942e-63	0.8139	0.365	0.155	4.76403e-59
BdiBd21-3.2G0468100	0	Stage 0-2	1.31879e-63	0.679758	0.338	0.139	5.15226e-59
BdiBd21-3.1G0225700	0	Stage 0-2	1.40742e-63	0.605188	0.535	0.269	5.49852e-59
BdiBd21-3.5G0318300	0	Stage 0-2	1.61633e-63	0.617476	0.574	0.305	6.31468e-59
BdiBd21-3.2G0260301	0	Stage 0-2	1.80772e-63	0.504534	0.775	0.454	7.06241e-59
[truncated: 95,249 more rows]
