# Supplementary material for: The developing leaf of the wild grass Brachypodium distachyon at single-cell resolution
Source: Plant Cell. 2026 Jun 10;38(6):koag172. doi: 10.1093/plcell/koag172 (PMC13291820; doi:10.1093/plcell/koag172)
Supplement: koag172_Supplementary_Data [file koag172_supplementary_data.zip › TableS5.xlsx]

## Sheet: wholevsproto_Bd21_3_sumOver_raw
Bd21_3	baseMean	log2FoldChange	lfcSE	stat	pvalue	padj	Bradi
BdiBd21-3.1G0156000	456.857	13.1199	0.698453	18.7842	1.01766e-78	4.73123e-76	Bradi1g11710
BdiBd21-3.2G0175600	317.151	12.352	0.668911	18.4659	3.88727e-76	1.59871e-73	Bradi2g13153
BdiBd21-3.3G0735100	206.104	12.2118	0.686297	17.7937	7.90432e-71	2.48591e-68	Bradi3g55540
BdiBd21-3.1G0576100	237.13	11.9329	0.68765	17.3531	1.86906e-67	5.19113e-65	Bradi1g44160
BdiBd21-3.5G0208600	233.647	11.9042	1.935	6.15207	7.64799e-10	6.815e-09	Bradi5g16050
BdiBd21-3.3G0208500	141.757	11.6718	0.685851	17.018	6.04399e-65	1.5763e-62	NA
BdiBd21-3.2G0030500	154.901	11.3175	0.666595	16.9782	1.19183e-64	3.03435e-62	NA
BdiBd21-3.1G0645000	595.622	11.1522	0.540434	20.6356	1.31502e-94	1.00439e-91	NA
BdiBd21-3.5G0266900	120.263	10.9523	0.658368	16.6355	3.85477e-62	9.15979e-60	Bradi5g20315
BdiBd21-3.4G0235800	287.594	10.8944	0.559397	19.4753	1.77784e-84	1.02759e-81	Bradi4g16420
BdiBd21-3.1G0206600	68.6057	10.8653	0.68094	15.9563	2.57382e-57	5.34406e-55	Bradi1g15450
BdiBd21-3.2G0061900	1677.46	10.8641	0.571963	18.9944	1.89789e-80	9.01962e-78	NA
BdiBd21-3.2G0554900	2485.23	10.7618	0.295494	36.4198	2.06915e-290	4.42508e-286	Bradi2g43480
BdiBd21-3.4G0559300	218.073	10.6434	0.528254	20.1482	2.79134e-90	1.86548e-87	Bradi4g40197
BdiBd21-3.4G0541300	2166.77	10.3446	0.392029	26.3873	1.91637e-153	5.8548e-150	Bradi4g38920
BdiBd21-3.1G0576900	273.84	10.2983	0.455159	22.6258	2.41808e-113	2.58565e-110	Bradi1g44220
BdiBd21-3.5G0233100	68.0256	10.1286	0.668389	15.1537	7.1627e-52	1.21573e-49	Bradi5g17770
BdiBd21-3.2G0503000	67.0233	10.1076	0.67442	14.9871	8.91261e-51	1.44398e-48	Bradi2g39460
BdiBd21-3.5G0208700	274.727	10.0809	1.8557	5.4324	5.56021e-08	3.72994e-07	Bradi5g16055
BdiBd21-3.2G0013600	629.281	10.0493	0.432715	23.2238	2.61568e-119	3.29052e-116	Bradi2g01157
BdiBd21-3.5G0267000	49.3345	9.90641	0.668253	14.8243	1.01997e-49	1.58066e-47	Bradi5g20320
BdiBd21-3.3G0610300	34.1173	9.85682	0.715602	13.7742	3.64566e-43	4.23729e-41	Bradi3g45997
BdiBd21-3.4G0070700	575.033	9.80043	0.873472	11.2201	3.24978e-29	1.71182e-27	Bradi4g05220
BdiBd21-3.4G0235600	45.8699	9.79875	0.707758	13.8448	1.36829e-43	1.64394e-41	Bradi4g16406
BdiBd21-3.4G0172900	35.241	9.66032	0.70545	13.6938	1.10518e-42	1.2572e-40	Bradi4g11940
BdiBd21-3.1G0262700	10949.6	9.61303	1.17388	8.1891	2.63186e-16	5.10753e-15	Bradi1g20106
BdiBd21-3.2G0702000	27.1678	9.5279	0.709676	13.4257	4.27444e-41	4.33238e-39	Bradi2g54870
BdiBd21-3.1G0933900	37.6215	9.51378	0.677127	14.0502	7.67977e-45	9.83471e-43	Bradi1g69260
BdiBd21-3.1G0157300	26.1556	9.47547	0.709197	13.3608	1.02393e-40	1.00911e-38	Bradi1g11805
BdiBd21-3.5G0359300	36.1012	9.45441	0.718482	13.1589	1.51339e-39	1.38907e-37	Bradi5g27360
BdiBd21-3.1G0083100	64.3918	9.37754	0.654724	14.3229	1.57435e-46	2.14452e-44	Bradi1g06190
BdiBd21-3.4G0290400	64.4048	9.37475	0.607908	15.4213	1.17642e-53	2.16887e-51	Bradi4g20986
BdiBd21-3.3G0192700	45.0954	9.29433	0.707602	13.135	2.07586e-39	1.88112e-37	Bradi3g14510
BdiBd21-3.3G0200500	23.0926	9.29401	0.703951	13.2026	8.47219e-40	7.84356e-38	Bradi3g15060
BdiBd21-3.1G0332100	43.382	9.2402	0.664691	13.9015	6.2044e-44	7.53906e-42	Bradi1g25320
BdiBd21-3.2G0609700	79.432	9.19411	0.573408	16.0341	7.37989e-58	1.56264e-55	Bradi2g47675
BdiBd21-3.1G0795500	63.6673	9.18407	0.663773	13.8362	1.54226e-43	1.84261e-41	Bradi1g58952
BdiBd21-3.4G0103700	56.2761	9.17965	0.607124	15.1199	1.19724e-51	2.01607e-49	Bradi4g07570
BdiBd21-3.2G0604900	35.1338	9.17495	0.684951	13.395	6.46346e-41	6.48956e-39	NA
BdiBd21-3.1G0960100	132.911	9.16014	0.500274	18.3102	6.85598e-75	2.66586e-72	Bradi1g71370
BdiBd21-3.3G0192600	76.4562	9.14472	0.631883	14.4722	1.81632e-47	2.57244e-45	Bradi3g14500
BdiBd21-3.1G0855000	61.1524	9.12112	0.582898	15.6479	3.43399e-55	6.49905e-53	Bradi1g63340
BdiBd21-3.3G0411200	1065.47	9.09726	0.394608	23.0539	1.34374e-117	1.59651e-114	Bradi3g31527
BdiBd21-3.3G0586100	1183.65	9.09564	0.439505	20.6952	3.8272e-95	3.03142e-92	Bradi3g44217
BdiBd21-3.4G0235900	235.785	9.08048	1.32778	6.83883	7.98424e-12	9.20987e-11	Bradi4g16422
BdiBd21-3.4G0235700	23.5503	9.07796	0.74606	12.1679	4.60965e-34	3.24282e-32	Bradi4g16413
BdiBd21-3.3G0700400	38.7196	9.07432	0.668207	13.5801	5.25431e-42	5.67518e-40	Bradi3g52920
BdiBd21-3.2G0031900	23.3459	9.06579	0.71316	12.7121	5.06264e-37	4.07029e-35	NA
BdiBd21-3.4G0483100	451.917	9.01848	0.463587	19.4537	2.71094e-84	1.52569e-81	Bradi4g34716
BdiBd21-3.2G0610300	18.7687	8.99379	0.767369	11.7203	1.00333e-31	6.13064e-30	Bradi2g47720
BdiBd21-3.2G0327700	809.603	8.97474	0.863607	10.3921	2.6922e-25	1.10509e-23	Bradi2g24920
BdiBd21-3.1G0420200	108.783	8.95052	0.509547	17.5657	4.51422e-69	1.34085e-66	NA
BdiBd21-3.1G0516500	17.8113	8.91795	0.761891	11.705	1.20132e-31	7.2987e-30	NA
BdiBd21-3.1G0336400	366.54	8.90312	0.393777	22.6095	3.49209e-113	3.55628e-110	Bradi1g25737
BdiBd21-3.3G0068300	2461.65	8.85802	0.857527	10.3297	5.1708e-25	2.07862e-23	Bradi3g05280
BdiBd21-3.1G0924400	57.3923	8.8507	0.577986	15.313	6.26068e-53	1.10654e-50	Bradi1g68540
BdiBd21-3.4G0160000	857.734	8.84833	0.313704	28.206	4.94077e-175	2.64158e-171	NA
BdiBd21-3.2G0470400	19.8482	8.83127	0.729309	12.1091	9.45289e-34	6.50031e-32	NA
BdiBd21-3.1G0331300	19.2328	8.78577	0.720464	12.1946	3.32149e-34	2.35991e-32	Bradi1g25281
BdiBd21-3.1G0075100	700.494	8.77126	0.410525	21.366	2.77129e-101	2.46945e-98	Bradi1g05741
BdiBd21-3.1G0262600	5882.61	8.76334	1.24059	7.06383	1.61976e-12	2.05215e-11	Bradi1g20100
BdiBd21-3.3G0353700	47.6024	8.75361	0.714545	12.2506	1.66741e-34	1.22121e-32	Bradi3g27407
BdiBd21-3.4G0007400	187.007	8.75309	0.579182	15.1128	1.33281e-51	2.22683e-49	Bradi4g00775
BdiBd21-3.1G0163000	35.9182	8.74226	0.668042	13.0864	3.93934e-39	3.51028e-37	Bradi1g12216
BdiBd21-3.2G0157200	15.2449	8.6984	0.750965	11.583	5.02809e-31	2.89061e-29	Bradi2g11750
BdiBd21-3.2G0090000	21.4165	8.69573	0.713568	12.1863	3.67956e-34	2.60566e-32	Bradi2g06930
BdiBd21-3.2G0162900	78.8546	8.68989	0.494228	17.5827	3.34051e-69	1.0062e-66	Bradi2g12204
BdiBd21-3.4G0007600	355.863	8.68088	0.38602	22.4881	5.42216e-112	5.27083e-109	Bradi4g00780
BdiBd21-3.3G0782700	17.8182	8.67407	0.726435	11.9406	7.26999e-33	4.72571e-31	Bradi3g59447
BdiBd21-3.4G0380700	14.9383	8.66372	0.769999	11.2516	2.27438e-29	1.21296e-27	Bradi4g27230
BdiBd21-3.3G0192500	425.776	8.56379	0.927532	9.23288	2.63451e-20	7.33615e-19	Bradi3g14490
BdiBd21-3.1G0853900	153.022	8.52985	0.432066	19.742	9.40074e-87	5.91307e-84	Bradi1g63240
BdiBd21-3.3G0320400	278.916	8.52614	0.543826	15.6781	2.13654e-55	4.1164e-53	Bradi3g23210
BdiBd21-3.5G0181900	18.7805	8.50801	0.714062	11.9149	9.89265e-33	6.39167e-31	Bradi5g14210
BdiBd21-3.2G0013700	47.7404	8.43184	0.57995	14.5389	6.86824e-48	9.9246e-46	Bradi2g01170
BdiBd21-3.3G0739600	63.0859	8.37481	0.501082	16.7135	1.04593e-62	2.57108e-60	Bradi3g55885
BdiBd21-3.1G0854000	11.9297	8.34325	0.770702	10.8255	2.60569e-27	1.21937e-25	Bradi1g63250
BdiBd21-3.3G0184500	11.8354	8.32779	0.779286	10.6864	1.17803e-26	5.29274e-25	Bradi3g13980
BdiBd21-3.4G0030000	1869.19	8.30862	0.742458	11.1907	4.52876e-29	2.36802e-27	Bradi4g02467
BdiBd21-3.3G0378000	26.3549	8.2792	0.671254	12.3339	5.94674e-35	4.46235e-33	Bradi3g28950
BdiBd21-3.3G0352200	18.91	8.27503	0.7585	10.9097	1.03562e-27	4.97701e-26	NA
BdiBd21-3.3G0594200	316.849	8.26718	0.433258	19.0814	3.60249e-81	1.83435e-78	Bradi3g44770
BdiBd21-3.1G0031200	11.215	8.2538	0.769306	10.7289	7.4484e-27	3.41095e-25	Bradi1g02350
BdiBd21-3.2G0147000	141.104	8.21322	0.549205	14.9547	1.45043e-50	2.33224e-48	Bradi2g11080
BdiBd21-3.4G0215700	10.4162	8.14947	0.7888	10.3315	5.07754e-25	2.04498e-23	NA
BdiBd21-3.3G0353600	106.646	8.13889	0.723704	11.2462	2.41884e-29	1.28361e-27	Bradi3g27400
BdiBd21-3.4G0285800	424.002	8.13613	0.422892	19.2393	1.73616e-82	9.28238e-80	Bradi4g20741
BdiBd21-3.4G0046000	14.4587	8.12883	0.778323	10.444	1.56034e-25	6.46695e-24	Bradi4g03477
BdiBd21-3.4G0385400	121.78	8.08733	1.22408	6.60686	3.92569e-11	4.07152e-10	Bradi4g27560
BdiBd21-3.4G0358400	9.91932	8.07708	0.832257	9.70503	2.86983e-22	9.29913e-21	NA
BdiBd21-3.1G0833900	9.71387	8.04554	0.76392	10.5319	6.15687e-26	2.63869e-24	Bradi1g61620
BdiBd21-3.5G0356900	346.768	7.98083	0.892795	8.93915	3.9217e-19	9.89027e-18	Bradi5g27140
BdiBd21-3.2G0605100	21.3331	7.97739	0.650505	12.2634	1.42439e-34	1.05041e-32	Bradi2g47367
BdiBd21-3.1G0331200	13.0681	7.97711	0.758566	10.516	7.28792e-26	3.10477e-24	Bradi1g25270
BdiBd21-3.2G0000400	96.8094	7.96658	0.570645	13.9606	2.70975e-44	3.36923e-42	Bradi2g00270
BdiBd21-3.4G0101100	10.7284	7.93749	0.811988	9.77538	1.43622e-22	4.77682e-21	NA
BdiBd21-3.5G0359200	9	7.93556	0.786481	10.09	6.11977e-24	2.29207e-22	Bradi5g27350
BdiBd21-3.1G0871000	223.837	7.93048	0.782289	10.1375	3.76481e-24	1.43519e-22	Bradi1g64540
BdiBd21-3.4G0483200	10.6058	7.92509	0.742439	10.6744	1.34122e-26	6.01329e-25	Bradi4g34722
BdiBd21-3.4G0226600	118.808	7.92203	0.409447	19.3481	2.11335e-83	1.15887e-80	Bradi4g15473
BdiBd21-3.2G0722200	59.4898	7.90703	0.877045	9.01554	1.95902e-19	5.103e-18	Bradi2g56520
BdiBd21-3.3G0666300	19.6564	7.85477	0.667411	11.769	5.63783e-32	3.4948e-30	Bradi3g50263
BdiBd21-3.3G0364200	8.47079	7.84731	0.791515	9.91429	3.608e-23	1.26079e-21	Bradi3g28012
BdiBd21-3.1G0420400	8.27161	7.81091	0.799414	9.77079	1.50278e-22	4.98269e-21	Bradi1g31333
BdiBd21-3.4G0445400	21.4416	7.79256	0.667855	11.668	1.85656e-31	1.10906e-29	Bradi4g31760
BdiBd21-3.3G0364300	250.207	7.76784	0.331989	23.3979	4.49153e-121	6.00349e-118	NA
BdiBd21-3.2G0233500	15.6968	7.75903	0.694342	11.1746	5.42704e-29	2.80344e-27	Bradi2g17680
BdiBd21-3.5G0300800	23.8201	7.74841	0.669882	11.5668	6.06846e-31	3.4516e-29	Bradi5g22970
BdiBd21-3.2G0042700	10.9655	7.72818	0.740612	10.4349	1.71874e-25	7.10968e-24	Bradi2g03265
BdiBd21-3.2G0711900	25.265	7.67801	0.628049	12.2252	2.28075e-34	1.64784e-32	Bradi2g55667
BdiBd21-3.4G0017400	7.48233	7.66691	0.806767	9.50325	2.03445e-21	6.20668e-20	Bradi4g01526
BdiBd21-3.1G0859600	265.479	7.65576	0.562446	13.6115	3.41991e-42	3.73154e-40	Bradi1g63690
BdiBd21-3.3G0314100	32.3307	7.62103	0.532898	14.3011	2.15351e-46	2.89654e-44	Bradi3g22720
BdiBd21-3.1G0410000	7.08815	7.58598	0.868906	8.7305	2.53546e-18	6.01147e-17	Bradi1g30740
BdiBd21-3.2G0139700	26.362	7.57769	0.560899	13.5099	1.36679e-41	1.41894e-39	Bradi2g10590
BdiBd21-3.3G0560300	7799	7.56789	0.555757	13.6173	3.16201e-42	3.46783e-40	Bradi3g42390
BdiBd21-3.2G0650100	8.16727	7.5431	0.777318	9.70401	2.89887e-22	9.36483e-21	Bradi2g50820
BdiBd21-3.1G0329700	17.9874	7.54131	0.71794	10.5041	8.27007e-26	3.51618e-24	NA
BdiBd21-3.3G0125300	9.48466	7.51051	0.774683	9.69493	3.16843e-22	1.02202e-20	Bradi3g09330
BdiBd21-3.4G0003800	1012.65	7.50612	1.20249	6.24213	4.31643e-10	3.9483e-09	NA
BdiBd21-3.2G0031500	7.91629	7.50284	0.802394	9.35056	8.71821e-21	2.50602e-19	NA
BdiBd21-3.3G0277900	972.147	7.48898	0.475397	15.7531	6.53847e-56	1.28286e-53	Bradi3g19850
BdiBd21-3.3G0351500	6.55185	7.47788	0.830885	8.9999	2.25933e-19	5.84257e-18	Bradi3g27306
BdiBd21-3.3G0527600	26.3813	7.45825	0.569796	13.0893	3.78924e-39	3.39065e-37	Bradi3g40020
BdiBd21-3.3G0309500	7.65991	7.44985	0.824578	9.03475	1.64385e-19	4.29772e-18	Bradi3g22370
BdiBd21-3.4G0445300	10.6181	7.43267	0.734321	10.1218	4.42131e-24	1.67352e-22	Bradi4g31750
BdiBd21-3.3G0695900	248.285	7.41891	0.291866	25.4189	1.55791e-142	3.33176e-139	Bradi3g52537
BdiBd21-3.2G0544400	32.101	7.38023	0.523734	14.0916	4.2793e-45	5.51308e-43	Bradi2g42740
BdiBd21-3.2G0280600	8.63419	7.37762	0.756952	9.74648	1.9098e-22	6.28355e-21	Bradi2g21280
BdiBd21-3.5G0272900	57.4394	7.36872	0.508278	14.4974	1.25797e-47	1.79851e-45	Bradi5g20770
BdiBd21-3.1G0917600	229.52	7.35846	1.91342	3.84572	0.000120199	0.000422141	Bradi1g68102
BdiBd21-3.5G0151600	5.95421	7.3403	2.21461	3.31449	0.000918091	0.002633	NA
BdiBd21-3.4G0071500	128.073	7.33862	0.777948	9.4333	3.97401e-21	1.18368e-19	NA
BdiBd21-3.2G0668700	5.83295	7.31158	0.84475	8.65532	4.91539e-18	1.12669e-16	Bradi2g52300
BdiBd21-3.5G0276800	5.8338	7.30935	0.841628	8.68477	3.79501e-18	8.82175e-17	Bradi5g21130
BdiBd21-3.2G0703400	11.4236	7.30448	0.720693	10.1353	3.85016e-24	1.46512e-22	Bradi2g54980
BdiBd21-3.5G0133200	11.3532	7.28502	0.725473	10.0417	9.98913e-24	3.66428e-22	NA
BdiBd21-3.3G0684100	8.09473	7.27606	0.796514	9.13487	6.54833e-20	1.78171e-18	Bradi3g51630
BdiBd21-3.2G0622900	3627.42	7.23712	0.405352	17.8539	2.69384e-71	8.86315e-69	Bradi2g48710
BdiBd21-3.1G0971000	32.9241	7.23079	1.84195	3.92562	8.65074e-05	0.00031394	Bradi1g72230
BdiBd21-3.5G0299000	124.692	7.22711	0.499789	14.4603	2.15805e-47	3.03632e-45	Bradi5g22820
BdiBd21-3.4G0219600	130.434	7.18012	0.537627	13.3552	1.10455e-40	1.08357e-38	NA
BdiBd21-3.2G0788000	403.662	7.15404	0.630204	11.352	7.25269e-30	3.9367e-28	Bradi2g61380
BdiBd21-3.2G0195100	20.3858	7.15004	2.06842	3.45677	0.0005467	0.00164788	Bradi2g14710
BdiBd21-3.1G0605200	59.5459	7.14738	1.98388	3.60273	0.000314895	0.00100184	Bradi1g46180
BdiBd21-3.4G0365100	23.506	7.14513	0.521977	13.6886	1.18786e-42	1.3441e-40	Bradi4g26096
BdiBd21-3.3G0242800	32.6724	7.13384	1.89786	3.75888	0.000170674	0.00057717	Bradi3g17700
BdiBd21-3.3G0047300	17.3434	7.10102	0.622032	11.4158	3.48505e-30	1.93086e-28	Bradi3g03770
BdiBd21-3.1G0332600	22.8863	7.09741	0.579209	12.2536	1.60651e-34	1.18065e-32	Bradi1g25360
BdiBd21-3.2G0176900	5.00353	7.09168	0.914311	7.75631	8.74374e-15	1.44285e-13	Bradi2g13236
BdiBd21-3.4G0285700	1619.74	7.08476	0.512202	13.832	1.63492e-43	1.93174e-41	Bradi4g20731
BdiBd21-3.5G0042300	49.6828	7.08227	1.46751	4.82604	1.39273e-06	7.29069e-06	Bradi5g03180
BdiBd21-3.3G0200600	4.96592	7.0768	2.21558	3.19412	0.0014026	0.00386067	Bradi3g15067
BdiBd21-3.2G0180700	5.86321	7.06565	0.857051	8.24415	1.66345e-16	3.28482e-15	Bradi2g13535
BdiBd21-3.4G0451000	15.0116	7.05954	0.663299	10.6431	1.87831e-26	8.31669e-25	Bradi4g32265
BdiBd21-3.2G0216200	29.6472	7.05899	0.702325	10.0509	9.10386e-24	3.35103e-22	Bradi2g16500
BdiBd21-3.4G0226400	4.88341	7.05686	0.90044	7.83712	4.60987e-15	7.83056e-14	Bradi4g15460
BdiBd21-3.4G0010500	4.90005	7.05633	0.930899	7.58012	3.45224e-14	5.38116e-13	Bradi4g00967
BdiBd21-3.5G0232900	22.4821	7.05597	0.705671	9.99896	1.54013e-23	5.59205e-22	Bradi5g17755
BdiBd21-3.1G0883300	27.996	7.04522	0.570151	12.3568	4.4782e-35	3.38413e-33	Bradi1g65590
BdiBd21-3.2G0288800	510.054	7.0356	0.574648	12.2433	1.82425e-34	1.33151e-32	Bradi2g22060
BdiBd21-3.2G0788200	238.703	7.03478	0.605081	11.6262	3.03419e-31	1.78758e-29	Bradi2g61400
BdiBd21-3.3G0516100	18.5033	7.03248	0.784802	8.96084	3.22211e-19	8.22324e-18	Bradi3g39110
BdiBd21-3.2G0754300	4.80188	7.02617	0.90378	7.77421	7.59224e-15	1.26553e-13	Bradi2g58900
BdiBd21-3.1G0960000	123.782	7.02306	0.822551	8.53815	1.36394e-17	3.00713e-16	Bradi1g71360
BdiBd21-3.1G0598500	212.644	7.00963	0.379646	18.4636	4.05525e-76	1.63633e-73	Bradi1g45695
BdiBd21-3.3G0616600	9.42443	7.00518	0.772578	9.06728	1.22027e-19	3.25801e-18	Bradi3g46410
BdiBd21-3.1G0207700	6.64115	6.99238	0.956864	7.3076	2.71964e-13	3.77186e-12	Bradi1g15507
BdiBd21-3.3G0604300	122.902	6.98779	0.522061	13.385	7.39857e-41	7.39373e-39	Bradi3g45515
BdiBd21-3.2G0622300	4.66111	6.98404	0.933691	7.48003	7.43033e-14	1.11122e-12	Bradi2g48657
BdiBd21-3.1G0881500	5.49254	6.97054	0.839635	8.30188	1.02481e-16	2.07543e-15	Bradi1g65431
BdiBd21-3.2G0041700	5.4908	6.96289	0.835491	8.33389	7.82254e-17	1.60858e-15	Bradi2g03200
BdiBd21-3.3G0474300	10.413	6.96253	0.906252	7.68277	1.55686e-14	2.50905e-13	Bradi3g36090
BdiBd21-3.3G0142000	9.14109	6.95858	0.757525	9.18594	4.0795e-20	1.12283e-18	NA
BdiBd21-3.2G0695900	5.45116	6.95769	0.836397	8.31864	8.89776e-17	1.81054e-15	Bradi2g54400
BdiBd21-3.4G0226300	15.936	6.93845	0.700934	9.89887	4.21021e-23	1.46644e-21	NA
BdiBd21-3.3G0341600	1912.12	6.93155	0.934133	7.4203	1.16853e-13	1.69886e-12	Bradi3g26640
BdiBd21-3.1G0157400	56.3166	6.92956	0.379746	18.2479	2.15074e-74	7.9303e-72	Bradi1g11810
BdiBd21-3.4G0392800	120.352	6.92625	0.396095	17.4863	1.82054e-68	5.26137e-66	Bradi4g28010
BdiBd21-3.4G0536200	5.32604	6.91551	0.927306	7.45763	8.80898e-14	1.30554e-12	Bradi4g38480
BdiBd21-3.2G0605200	10.4554	6.91452	0.713799	9.68693	3.42682e-22	1.10205e-20	Bradi2g47380
BdiBd21-3.1G0396900	100.734	6.89117	0.407711	16.9021	4.3418e-64	1.0924e-61	Bradi1g29730
BdiBd21-3.1G0400700	4.33809	6.8822	0.913986	7.52988	5.07883e-14	7.80287e-13	Bradi1g30040
BdiBd21-3.2G0255500	5.18247	6.88179	0.850824	8.08838	6.0465e-16	1.12935e-14	Bradi2g19420
BdiBd21-3.1G0369500	4.32733	6.88039	0.987317	6.96877	3.19716e-12	3.89821e-11	Bradi1g28120
BdiBd21-3.4G0475300	96.204	6.86598	0.415998	16.5049	3.38506e-61	7.78418e-59	Bradi4g34080
BdiBd21-3.1G0694600	39.548	6.86537	0.50666	13.5502	7.89725e-42	8.31974e-40	Bradi1g52220
BdiBd21-3.4G0469500	219.617	6.8625	0.983681	6.97635	3.02945e-12	3.7064e-11	Bradi4g33670
BdiBd21-3.2G0769700	5.05391	6.85051	0.862976	7.93824	2.05067e-15	3.63042e-14	Bradi2g60146
BdiBd21-3.2G0537900	33.5269	6.83984	0.708633	9.65217	4.81278e-22	1.53392e-20	Bradi2g42240
BdiBd21-3.4G0477600	232.283	6.82581	0.346341	19.7083	1.82841e-86	1.11721e-83	Bradi4g34260
BdiBd21-3.1G0127300	213.559	6.82356	0.428237	15.9341	3.67598e-57	7.4871e-55	Bradi1g09327
BdiBd21-3.1G0445700	22.3823	6.81614	0.55242	12.3387	5.60645e-35	4.22181e-33	Bradi1g33087
BdiBd21-3.2G0075400	598.592	6.81195	0.452046	15.0691	2.58436e-51	4.28442e-49	NA
BdiBd21-3.2G0178200	516.606	6.80616	0.313485	21.7112	1.60671e-104	1.49396e-101	Bradi2g13337
BdiBd21-3.4G0249700	4.10536	6.80424	0.940758	7.23272	4.73412e-13	6.32379e-12	Bradi4g17226
BdiBd21-3.4G0428000	663.289	6.80187	0.817288	8.32249	8.61376e-17	1.75944e-15	Bradi4g30450
BdiBd21-3.3G0619500	338.177	6.78017	0.675498	10.0373	1.04508e-23	3.82053e-22	NA
BdiBd21-3.1G0887300	159.006	6.77116	1.30835	5.17534	2.27491e-07	1.36584e-06	Bradi1g65930
BdiBd21-3.2G0631800	99.8679	6.76789	0.360912	18.7522	1.85661e-78	8.27196e-76	NA
BdiBd21-3.2G0659300	16.4798	6.75546	1.52449	4.43128	9.36735e-06	4.1494e-05	Bradi2g51530
BdiBd21-3.3G0642200	137.194	6.75403	0.377212	17.9051	1.07566e-71	3.59438e-69	Bradi3g48447
BdiBd21-3.5G0208500	483.091	6.75001	0.368891	18.2981	8.56796e-75	3.27204e-72	Bradi5g16040
BdiBd21-3.4G0430200	3.9033	6.73052	1.00538	6.69451	2.16394e-11	2.33507e-10	Bradi4g30617
BdiBd21-3.3G0616700	4.64306	6.72639	0.851955	7.89524	2.89753e-15	5.03793e-14	Bradi3g46420
BdiBd21-3.1G0127400	269.894	6.71398	0.239932	27.9828	2.62909e-172	1.12452e-168	Bradi1g09340
BdiBd21-3.3G0700500	57.787	6.70933	0.351649	19.0796	3.73207e-81	1.85614e-78	Bradi3g52930
BdiBd21-3.5G0168700	87.1434	6.70429	0.383198	17.4956	1.54744e-68	4.53336e-66	NA
BdiBd21-3.3G0610100	25.4031	6.70255	0.538141	12.455	1.31313e-35	1.01016e-33	Bradi3g45990
BdiBd21-3.5G0355300	12.1207	6.70149	1.79653	3.73023	0.000191302	0.000639247	Bradi5g27057
BdiBd21-3.1G0905400	247.275	6.69134	0.577548	11.5858	4.86556e-31	2.80471e-29	Bradi1g67205
BdiBd21-3.4G0074400	73.9184	6.6899	0.77532	8.62857	6.21261e-18	1.40894e-16	Bradi4g05458
BdiBd21-3.4G0078600	27.4155	6.68527	0.48367	13.822	1.87858e-43	2.20743e-41	Bradi4g05801
BdiBd21-3.2G0076600	109.491	6.68191	0.79473	8.40778	4.17852e-17	8.84772e-16	Bradi2g05840
BdiBd21-3.1G0138100	11.3917	6.66203	0.660247	10.0902	6.10408e-24	2.29207e-22	Bradi1g10270
BdiBd21-3.1G0670200	5.25143	6.65081	0.83535	7.9617	1.69692e-15	3.0343e-14	NA
BdiBd21-3.2G0472800	62.289	6.64343	0.615726	10.7896	3.85569e-27	1.79256e-25	Bradi2g37370
BdiBd21-3.3G0486000	532.316	6.64021	0.644049	10.3101	6.34275e-25	2.51662e-23	Bradi3g36980
BdiBd21-3.3G0377300	6.1537	6.62304	0.807798	8.19889	2.42623e-16	4.72994e-15	Bradi3g28900
BdiBd21-3.4G0101200	7.30594	6.62047	0.840803	7.87398	3.43525e-15	5.91516e-14	Bradi4g07430
BdiBd21-3.3G0503600	71.4593	6.62016	0.442963	14.9452	1.67467e-50	2.67272e-48	Bradi3g38144
BdiBd21-3.2G0717100	967.135	6.61752	0.446033	14.8364	8.52244e-50	1.33037e-47	Bradi2g56070
BdiBd21-3.5G0074400	6.1652	6.61661	0.83593	7.91527	2.46721e-15	4.32845e-14	Bradi5g06409
BdiBd21-3.3G0716800	162.281	6.61017	0.45382	14.5656	4.64709e-48	6.76072e-46	Bradi3g54210
BdiBd21-3.1G0470800	173.026	6.6069	0.317824	20.7879	5.56637e-96	4.57855e-93	Bradi1g34830
BdiBd21-3.4G0067600	5.06679	6.59311	0.895611	7.36158	1.8174e-13	2.56716e-12	Bradi4g05023
BdiBd21-3.2G0614300	60.4597	6.57396	0.378507	17.3681	1.43832e-67	4.10133e-65	Bradi2g48020
BdiBd21-3.5G0331000	4.912	6.55589	0.854868	7.66889	1.73486e-14	2.78011e-13	Bradi5g25153
BdiBd21-3.2G0015300	23.3051	6.54128	0.546521	11.9689	5.16791e-33	3.43233e-31	Bradi2g01270
BdiBd21-3.2G0236800	252.719	6.53881	0.68135	9.59684	8.24309e-22	2.58929e-20	Bradi2g17974
BdiBd21-3.2G0209600	3.41632	6.53468	1.00485	6.50314	7.86615e-11	7.85e-10	Bradi2g15981
BdiBd21-3.5G0285000	53.8102	6.53002	0.915465	7.13301	9.81951e-13	1.26888e-11	Bradi5g21730
BdiBd21-3.2G0632400	228.177	6.52235	0.506216	12.8845	5.50267e-38	4.68845e-36	Bradi2g49447
BdiBd21-3.4G0204600	28.6385	6.51968	1.59694	4.08261	4.45325e-05	0.000172399	Bradi4g13881
BdiBd21-3.3G0114000	7.7031	6.51773	0.907551	7.18166	6.88676e-13	9.07466e-12	Bradi3g08440
BdiBd21-3.1G0726800	7.81623	6.51401	0.819014	7.95349	1.81336e-15	3.23711e-14	Bradi1g54670
BdiBd21-3.3G0351100	273.949	6.51191	0.404163	16.1121	2.09888e-58	4.48866e-56	Bradi3g27325
BdiBd21-3.3G0047900	19.1847	6.50001	0.654217	9.93555	2.91552e-23	1.0289e-21	Bradi3g03831
BdiBd21-3.1G0007800	38.7693	6.4935	0.47553	13.6553	1.87732e-42	2.08022e-40	Bradi1g00654
BdiBd21-3.1G0992000	170.538	6.48088	0.546272	11.8638	1.82421e-32	1.15764e-30	Bradi1g74200
BdiBd21-3.3G0434200	58.9372	6.47824	0.357762	18.1077	2.77288e-73	9.88347e-71	NA
BdiBd21-3.2G0623000	3.9392	6.47602	0.929659	6.96601	3.2605e-12	3.9709e-11	Bradi2g48720
BdiBd21-3.3G0432700	144.014	6.46435	0.749418	8.62583	6.36305e-18	1.44e-16	Bradi3g33070
BdiBd21-3.2G0372700	13.5456	6.45863	0.767056	8.42002	3.76413e-17	8.02588e-16	Bradi2g27847
BdiBd21-3.2G0041800	4.64974	6.4585	1.01523	6.3616	1.99659e-10	1.90621e-09	Bradi2g03206
BdiBd21-3.4G0391100	22.5868	6.44913	0.54737	11.782	4.83144e-32	3.00364e-30	Bradi4g27920
BdiBd21-3.1G0960400	6.37352	6.44498	0.820597	7.85402	4.02908e-15	6.88226e-14	Bradi1g71373
BdiBd21-3.4G0214900	11.6667	6.44495	1.08227	5.95502	2.60047e-09	2.14476e-08	Bradi4g14630
BdiBd21-3.3G0518900	545.562	6.4427	0.351548	18.3267	5.0718e-75	2.00862e-72	Bradi3g39310
BdiBd21-3.1G0435900	24.8983	6.43951	0.549452	11.7199	1.00815e-31	6.14252e-30	Bradi1g32475
BdiBd21-3.3G0763400	41.5967	6.42019	0.779761	8.23353	1.81772e-16	3.58283e-15	Bradi3g57680
BdiBd21-3.1G0869600	43.2071	6.41504	0.560576	11.4437	2.52959e-30	1.40514e-28	Bradi1g64444
BdiBd21-3.3G0358400	3.10074	6.40164	1.04284	6.13865	8.32274e-10	7.37936e-09	Bradi3g27735
BdiBd21-3.5G0130500	9.68745	6.3998	0.647269	9.88739	4.72182e-23	1.6393e-21	Bradi5g10524
BdiBd21-3.5G0297800	14.7061	6.39219	0.608721	10.501	8.54602e-26	3.62629e-24	Bradi5g22700
BdiBd21-3.2G0299000	59.096	6.39201	0.62511	10.2254	1.52583e-24	5.91149e-23	Bradi2g22750
BdiBd21-3.2G0623500	13.325	6.38935	0.60413	10.5761	3.84562e-26	1.66821e-24	Bradi2g48750
BdiBd21-3.4G0565700	6.09528	6.38121	0.78349	8.1446	3.80548e-16	7.27293e-15	Bradi4g40647
BdiBd21-3.2G0631700	1833.97	6.37314	0.552602	11.533	8.99826e-31	5.09092e-29	Bradi2g49412
BdiBd21-3.3G0352300	5.15152	6.36412	0.837187	7.60179	2.92053e-14	4.59592e-13	Bradi1g39191
BdiBd21-3.2G0731800	32.3414	6.36054	0.43105	14.7559	2.81745e-49	4.30386e-47	Bradi2g57297
BdiBd21-3.3G0351200	11.7221	6.36039	0.614573	10.3493	4.21597e-25	1.7044e-23	Bradi3g27318
BdiBd21-3.5G0349100	327.725	6.35473	0.25614	24.8096	7.06968e-136	1.16302e-132	Bradi5g26541
BdiBd21-3.4G0259600	2.99556	6.35151	1.05212	6.03686	1.57138e-09	1.33873e-08	Bradi4g17958
BdiBd21-3.1G0336300	901.528	6.32942	0.275378	22.9845	6.66369e-117	7.5005e-114	Bradi1g25727
BdiBd21-3.5G0264200	53.1755	6.32262	0.624402	10.1259	4.24162e-24	1.61121e-22	Bradi5g20130
BdiBd21-3.1G0460100	87.4214	6.32104	0.493858	12.7993	1.65421e-37	1.37653e-35	Bradi1g34110
BdiBd21-3.1G0093100	42.3701	6.30711	0.791748	7.96605	1.63827e-15	2.93681e-14	NA
BdiBd21-3.1G0395800	2.90038	6.297	1.20172	5.23998	1.60595e-07	9.90904e-07	Bradi1g29675
BdiBd21-3.2G0056800	87.4307	6.28872	1.35233	4.6503	3.31455e-06	1.60883e-05	Bradi2g04317
BdiBd21-3.4G0009800	4.1131	6.28277	0.882532	7.11902	1.08698e-12	1.397e-11	Bradi4g00900
BdiBd21-3.4G0122300	132.717	6.27651	0.469586	13.366	9.54784e-41	9.45325e-39	Bradi4g08880
BdiBd21-3.1G0941400	3.42805	6.27184	0.924504	6.784	1.16891e-11	1.31778e-10	Bradi1g69824
BdiBd21-3.1G0516900	2.8399	6.26711	1.09591	5.71861	1.07399e-08	8.04217e-08	Bradi1g38080
BdiBd21-3.1G0397000	177.873	6.2571	0.35094	17.8295	4.16817e-71	1.35061e-68	Bradi1g29740
BdiBd21-3.5G0199400	319.696	6.24399	0.249135	25.0627	1.26846e-138	2.46611e-135	Bradi5g15442
BdiBd21-3.3G0507000	4.72762	6.24064	0.811183	7.69325	1.4344e-14	2.31868e-13	Bradi3g38390
BdiBd21-3.1G0586500	2.75539	6.2289	1.07621	5.78779	7.13186e-09	5.49628e-08	Bradi1g44930
BdiBd21-3.2G0175100	23.4307	6.21766	0.632948	9.82334	8.93361e-23	3.01347e-21	Bradi2g13130
BdiBd21-3.1G0664300	6.49049	6.21399	0.772372	8.04533	8.60113e-16	1.57621e-14	Bradi1g50090
BdiBd21-3.2G0693300	88.5151	6.20146	0.889392	6.9727	3.10913e-12	3.79953e-11	Bradi2g54210
BdiBd21-3.3G0050900	28.4292	6.19332	0.920214	6.7303	1.69312e-11	1.86453e-10	Bradi3g04020
BdiBd21-3.2G0002500	3.88225	6.19172	0.976759	6.33904	2.31199e-10	2.1878e-09	NA
BdiBd21-3.3G0567400	285.591	6.18739	0.748406	8.26742	1.3689e-16	2.73345e-15	Bradi3g42960
BdiBd21-3.1G0082100	213.553	6.1699	0.454879	13.5638	6.56143e-42	7.0487e-40	Bradi1g06095
BdiBd21-3.2G0066400	236.079	6.16654	0.402588	15.3173	5.86418e-53	1.05388e-50	Bradi2g05060
BdiBd21-3.4G0259500	3.15818	6.16327	0.990147	6.2246	4.82784e-10	4.4029e-09	NA
BdiBd21-3.3G0352400	18.3488	6.15202	0.629654	9.77047	1.50758e-22	4.99087e-21	NA
BdiBd21-3.1G0905300	54.8957	6.15186	0.77484	7.93952	2.02962e-15	3.59912e-14	NA
BdiBd21-3.3G0061800	332.095	6.14427	0.945638	6.49749	8.16726e-11	8.12018e-10	Bradi4g36965
BdiBd21-3.3G0554300	152.435	6.14208	0.518719	11.8409	2.39942e-32	1.51816e-30	NA
BdiBd21-3.1G0460200	135.214	6.14183	0.453215	13.5517	7.74365e-42	8.1983e-40	Bradi1g34120
BdiBd21-3.2G0685700	1173.32	6.13479	0.37474	16.3708	3.09281e-60	6.88989e-58	Bradi2g53550
BdiBd21-3.1G0878800	2.58357	6.13361	1.15749	5.29905	1.16407e-07	7.37366e-07	Bradi1g65210
BdiBd21-3.2G0675000	60.4842	6.13258	0.545641	11.2392	2.61698e-29	1.38531e-27	Bradi2g52730
BdiBd21-3.3G0550600	169.074	6.12025	0.584472	10.4714	1.16868e-25	4.88152e-24	Bradi3g41620
BdiBd21-3.2G0147200	2.54461	6.11556	1.12312	5.44515	5.17623e-08	3.48e-07	Bradi2g11090
BdiBd21-3.1G0206200	4.36052	6.10752	0.838277	7.2858	3.19772e-13	4.38374e-12	Bradi1g15410
BdiBd21-3.4G0381100	15.5128	6.10311	0.517905	11.7842	4.70717e-32	2.94349e-30	Bradi4g27260
BdiBd21-3.2G0030900	21.5118	6.0874	0.567824	10.7206	8.14933e-27	3.72397e-25	NA
BdiBd21-3.2G0216100	142.623	6.07646	1.19873	5.0691	3.99703e-07	2.31091e-06	Bradi2g16495
BdiBd21-3.3G0475800	414.808	6.07336	0.430016	14.1236	2.71923e-45	3.52445e-43	Bradi3g36210
BdiBd21-3.4G0305500	14.1105	6.0681	0.648854	9.35203	8.59833e-21	2.48156e-19	Bradi4g21961
BdiBd21-3.2G0610600	35.0455	6.04346	0.814842	7.41673	1.20052e-13	1.73827e-12	NA
BdiBd21-3.1G0369000	2.43657	6.04249	1.30636	4.62545	3.73785e-06	1.79716e-05	Bradi1g28080
BdiBd21-3.1G0306100	11.3831	6.04177	0.581771	10.3851	2.89758e-25	1.18712e-23	Bradi1g23440
BdiBd21-3.3G0572800	384.597	6.03984	0.500352	12.0712	1.49975e-33	1.02145e-31	Bradi3g43330
BdiBd21-3.4G0259400	2.86748	6.02151	1.02478	5.8759	4.20552e-09	3.3472e-08	Bradi4g17955
BdiBd21-3.5G0208100	10.2442	5.99934	0.692094	8.6684	4.38231e-18	1.00991e-16	Bradi5g15990
BdiBd21-3.1G0920600	127.113	5.99603	0.441391	13.5844	4.95577e-42	5.3799e-40	Bradi1g68300
BdiBd21-3.3G0573200	2.83686	5.99563	1.04079	5.76064	8.37931e-09	6.39087e-08	Bradi3g43363
BdiBd21-3.1G0081900	114.572	5.98408	0.496268	12.0582	1.75644e-33	1.19248e-31	Bradi1g06080
BdiBd21-3.3G0736200	216.556	5.9736	0.48875	12.2222	2.36608e-34	1.70374e-32	Bradi3g55614
BdiBd21-3.2G0168900	12.2574	5.9626	0.676552	8.81322	1.21602e-18	2.95856e-17	NA
BdiBd21-3.2G0320400	173.876	5.95794	0.248225	24.0022	2.63917e-127	3.76275e-124	Bradi2g24220
BdiBd21-3.1G1018700	470.239	5.955	0.699998	8.50717	1.78237e-17	3.89251e-16	Bradi1g76356
BdiBd21-3.2G0000300	74.8343	5.95259	0.699599	8.50856	1.76099e-17	3.85078e-16	Bradi2g00240
BdiBd21-3.4G0417800	5.40242	5.94644	0.811518	7.32755	2.34395e-13	3.27204e-12	Bradi4g29720
BdiBd21-3.1G0406500	2.2668	5.94116	1.28663	4.6176	3.88198e-06	1.86018e-05	Bradi1g30468
BdiBd21-3.2G0704300	461.461	5.93606	0.748054	7.93534	2.09928e-15	3.71341e-14	Bradi2g55050
BdiBd21-3.4G0508600	3.84566	5.92799	0.882956	6.7138	1.89622e-11	2.06585e-10	Bradi4g36517
BdiBd21-3.1G0301400	3.23179	5.92623	0.928676	6.38138	1.75503e-10	1.68461e-09	Bradi1g23150
BdiBd21-3.4G0402200	56.2797	5.92363	0.918004	6.45273	1.09851e-10	1.07913e-09	Bradi4g28633
BdiBd21-3.3G0027300	5.30859	5.91112	0.762803	7.74921	9.24649e-15	1.52112e-13	Bradi3g02290
BdiBd21-3.2G0468500	110.731	5.90972	0.441072	13.3986	6.16508e-41	6.21917e-39	Bradi2g37047
BdiBd21-3.5G0010400	6.07308	5.90174	0.757868	7.7873	6.84588e-15	1.14469e-13	NA
BdiBd21-3.3G0547000	3348.6	5.89019	0.46607	12.638	1.30331e-36	1.03232e-34	NA
BdiBd21-3.2G0226800	55.1483	5.88929	0.372545	15.8083	2.72815e-56	5.45274e-54	Bradi2g17210
BdiBd21-3.1G0472700	214.456	5.87971	1.38637	4.24107	2.22452e-05	9.15053e-05	Bradi1g34970
BdiBd21-3.2G0265700	12.5339	5.87859	0.635009	9.25749	2.09291e-20	5.85084e-19	Bradi2g20177
BdiBd21-3.5G0196200	245.859	5.86335	0.877124	6.68474	2.31331e-11	2.48107e-10	Bradi5g15246
BdiBd21-3.3G0133300	21.2641	5.86222	0.508817	11.5213	1.03089e-30	5.78858e-29	Bradi3g09797
BdiBd21-3.1G0226300	109.646	5.84684	0.716489	8.16041	3.33889e-16	6.41558e-15	Bradi1g17340
BdiBd21-3.2G0207700	19.233	5.8463	0.839368	6.96513	3.28112e-12	3.99147e-11	NA
BdiBd21-3.3G0050700	158.82	5.83771	0.614577	9.49874	2.12448e-21	6.4537e-20	Bradi3g04000
BdiBd21-3.3G0068200	2.10072	5.83494	1.20675	4.83525	1.32981e-06	6.98241e-06	Bradi3g05270
BdiBd21-3.3G0509200	32.7197	5.82454	0.931022	6.25607	3.94799e-10	3.6393e-09	Bradi3g38550
BdiBd21-3.1G0595600	85.2386	5.82453	1.01022	5.76561	8.13624e-09	6.21879e-08	Bradi1g45500
BdiBd21-3.1G0316800	19.66	5.82286	0.451175	12.906	4.16469e-38	3.60591e-36	Bradi1g24210
BdiBd21-3.4G0298600	2.07711	5.81992	1.21237	4.80046	1.58303e-06	8.18347e-06	Bradi4g21645
BdiBd21-3.1G0319100	87.0241	5.81983	0.606313	9.59873	8.09339e-22	2.54912e-20	Bradi1g24402
BdiBd21-3.1G0430500	10.8796	5.80812	0.882679	6.58011	4.70115e-11	4.82663e-10	Bradi1g32060
BdiBd21-3.3G0673900	21.1949	5.803	0.560331	10.3564	3.91479e-25	1.58865e-23	NA
BdiBd21-3.5G0330900	13.3322	5.80066	0.591648	9.80425	1.07946e-22	3.62406e-21	Bradi5g25152
BdiBd21-3.1G0775000	4.21314	5.80051	0.801013	7.24147	4.43841e-13	5.95856e-12	NA
BdiBd21-3.1G0329300	453.09	5.79558	0.768018	7.54614	4.48345e-14	6.93297e-13	Bradi1g25107
BdiBd21-3.5G0248700	71.248	5.79376	1.45836	3.97279	7.10371e-05	0.000263293	Bradi5g18987
BdiBd21-3.1G0443100	10.9059	5.79307	0.810004	7.1519	8.5584e-13	1.11468e-11	Bradi1g32945
BdiBd21-3.2G0280900	2088.17	5.78721	0.653701	8.85299	8.52071e-19	2.09212e-17	Bradi2g21310
BdiBd21-3.5G0029200	2.02535	5.78313	1.22988	4.7022	2.57368e-06	1.27823e-05	Bradi5g02321
BdiBd21-3.1G0038900	60.6427	5.77924	0.594733	9.71736	2.54284e-22	8.25208e-21	NA
BdiBd21-3.4G0452200	29.5171	5.77383	0.516742	11.1735	5.49603e-29	2.83224e-27	Bradi4g32370
BdiBd21-3.2G0790600	2.41418	5.76981	1.11484	5.17545	2.27363e-07	1.36545e-06	Bradi2g61540
BdiBd21-3.2G0024100	10.9397	5.76615	0.579626	9.94805	2.57181e-23	9.10607e-22	Bradi2g01990
BdiBd21-3.3G0446500	3.43323	5.75829	0.864333	6.66212	2.69902e-11	2.86458e-10	Bradi3g34077
BdiBd21-3.2G0769800	20.2928	5.75767	0.448015	12.8515	8.43417e-38	7.10131e-36	Bradi2g60150
BdiBd21-3.5G0250200	14.8256	5.75631	0.505617	11.3847	4.98305e-30	2.74658e-28	Bradi5g19130
BdiBd21-3.4G0267700	1.97274	5.75078	1.28981	4.45861	8.24915e-06	3.70156e-05	Bradi4g19060
BdiBd21-3.1G0882300	72.8414	5.74785	0.831753	6.91052	4.82878e-12	5.7467e-11	Bradi1g65490
BdiBd21-3.4G0067700	2.39304	5.74727	1.06343	5.40446	6.50021e-08	4.31451e-07	NA
BdiBd21-3.3G0043200	27.8333	5.74458	0.405244	14.1756	1.29743e-45	1.71276e-43	Bradi3g03475
BdiBd21-3.4G0305600	8.61961	5.74454	0.633533	9.06746	1.21823e-19	3.25662e-18	Bradi4g21970
BdiBd21-3.1G0325700	229.042	5.73942	0.29883	19.2063	3.27972e-82	1.71073e-79	Bradi1g24840
BdiBd21-3.1G0460300	309.429	5.73375	0.38415	14.9258	2.23903e-50	3.54695e-48	Bradi1g34121
BdiBd21-3.2G0637100	240.998	5.72877	0.959899	5.9681	2.40034e-09	1.99277e-08	Bradi2g49800
BdiBd21-3.3G0446900	5.34962	5.72799	0.731022	7.8356	4.66616e-15	7.91989e-14	NA
BdiBd21-3.3G0352100	1.94501	5.72586	1.24668	4.59288	4.37179e-06	2.0757e-05	NA
BdiBd21-3.1G0434700	565.791	5.72168	0.523594	10.9277	8.49617e-28	4.10156e-26	NA
BdiBd21-3.5G0214000	222.48	5.72094	0.554014	10.3264	5.35597e-25	2.14902e-23	NA
BdiBd21-3.4G0090800	1.91562	5.69902	1.28334	4.44076	8.96417e-06	3.98892e-05	Bradi4g06670
BdiBd21-3.3G0694200	101.613	5.69372	0.423716	13.4376	3.64073e-41	3.70765e-39	Bradi3g52420
BdiBd21-3.3G0420300	8.91085	5.68255	0.813217	6.98775	2.79331e-12	3.42926e-11	Bradi3g32240
BdiBd21-3.4G0065400	12.6747	5.68029	0.579419	9.80341	1.0885e-22	3.64868e-21	Bradi4g04850
BdiBd21-3.3G0146500	5.16403	5.67375	0.750659	7.55837	4.08163e-14	6.33453e-13	Bradi3g10733
BdiBd21-3.1G1019800	8.85595	5.66996	0.611668	9.26966	1.86737e-20	5.23401e-19	Bradi1g76420
BdiBd21-3.2G0690800	70.1375	5.6685	0.410629	13.8044	2.39648e-43	2.80061e-41	Bradi2g54000
BdiBd21-3.1G1019700	3.25961	5.66753	0.896882	6.31914	2.63021e-10	2.47035e-09	Bradi1g76413
BdiBd21-3.5G0124600	7.42823	5.66418	0.630401	8.98503	2.5866e-19	6.6647e-18	Bradi5g10104
BdiBd21-3.2G0591300	3.27221	5.66241	0.916528	6.17811	6.48745e-10	5.83188e-09	Bradi2g46330
BdiBd21-3.1G0058000	3.20198	5.6598	0.881247	6.42249	1.34062e-10	1.3038e-09	Bradi1g04390
BdiBd21-3.2G0761700	6.8982	5.64947	0.797333	7.08546	1.38581e-12	1.76937e-11	Bradi2g59470
BdiBd21-3.1G0985700	133.607	5.64175	0.444847	12.6825	7.39728e-37	5.90292e-35	Bradi1g73680
BdiBd21-3.5G0215200	3.76872	5.63979	0.857164	6.57959	4.71735e-11	4.83669e-10	Bradi5g16510
BdiBd21-3.4G0063900	10.0235	5.63242	0.664829	8.47198	2.41252e-17	5.19578e-16	Bradi4g04740
BdiBd21-3.3G0560000	69.0799	5.62605	0.408805	13.7622	4.30452e-43	4.94927e-41	Bradi3g42360
BdiBd21-3.1G0694400	26.934	5.61824	0.452721	12.4099	2.30806e-35	1.75659e-33	Bradi1g52200
BdiBd21-3.4G0342300	122.483	5.61768	0.365673	15.3626	2.91745e-53	5.28751e-51	Bradi4g24310
BdiBd21-3.5G0221000	8.58495	5.61166	1.10563	5.07554	3.86399e-07	2.2358e-06	Bradi5g16890
BdiBd21-3.5G0317400	2.19833	5.60467	1.1465	4.8885	1.01609e-06	5.46806e-06	Bradi5g24140
BdiBd21-3.4G0488700	104.162	5.60432	0.481552	11.638	2.64037e-31	1.56418e-29	Bradi4g35116
BdiBd21-3.1G0876400	79.7681	5.59779	0.773154	7.2402	4.48039e-13	6.01115e-12	Bradi1g64987
BdiBd21-3.3G0535900	548.582	5.58851	0.589967	9.47258	2.73017e-21	8.22357e-20	Bradi3g40590
BdiBd21-3.2G0565800	472.224	5.58187	0.445219	12.5374	4.66297e-36	3.65283e-34	Bradi2g44320
BdiBd21-3.3G0509100	729.993	5.58183	0.313641	17.7969	7.47175e-71	2.38494e-68	Bradi3g38540
BdiBd21-3.3G0076800	24.2831	5.57814	0.85327	6.53737	6.26089e-11	6.33674e-10	Bradi3g05940
BdiBd21-3.1G0082000	441.677	5.57713	0.276967	20.1364	3.53947e-90	2.29379e-87	Bradi1g06090
BdiBd21-3.1G0694500	42.4771	5.57668	0.418375	13.3294	1.56152e-40	1.50427e-38	Bradi1g52210
BdiBd21-3.1G0109400	137.187	5.57255	0.559541	9.95915	2.30024e-23	8.17157e-22	Bradi1g07942
BdiBd21-3.1G0879800	2117.95	5.57134	0.705598	7.89592	2.88172e-15	5.01452e-14	Bradi1g65281
BdiBd21-3.4G0061300	4.77804	5.56723	0.772622	7.20564	5.77722e-13	7.65974e-12	Bradi4g04540
BdiBd21-3.1G0824800	601.498	5.56684	0.826322	6.73689	1.61813e-11	1.78724e-10	Bradi1g60930
BdiBd21-3.3G0641100	3.66054	5.56363	0.886825	6.27364	3.52696e-10	3.26951e-09	Bradi3g48360
BdiBd21-3.3G0245500	17.3128	5.56342	0.696951	7.98252	1.43376e-15	2.57668e-14	Bradi3g17857
BdiBd21-3.2G0668600	4.24572	5.55923	0.882842	6.29697	3.03523e-10	2.83209e-09	Bradi2g52298
BdiBd21-3.3G0200800	1.73508	5.55606	1.34174	4.14093	3.45896e-05	0.000136912	Bradi3g15077
BdiBd21-3.2G0765800	47.5041	5.5547	0.632545	8.78151	1.61299e-18	3.87154e-17	Bradi2g59810
BdiBd21-3.1G0879700	2.50907	5.54764	1.0398	5.33529	9.53901e-08	6.12432e-07	NA
BdiBd21-3.3G0080500	19.8812	5.54519	0.578505	9.58537	9.21274e-22	2.87626e-20	Bradi3g06170
BdiBd21-3.1G0435000	1.71437	5.54355	1.36497	4.0613	4.87996e-05	0.000187064	Bradi1g32447
BdiBd21-3.2G0761600	6.76914	5.53937	0.86012	6.44023	1.19292e-10	1.16439e-09	Bradi2g59460
BdiBd21-3.4G0101400	93.7027	5.53413	0.479203	11.5486	7.50119e-31	4.25519e-29	Bradi4g07450
BdiBd21-3.2G0169500	1.70692	5.53073	1.37291	4.02847	5.614e-05	0.000212422	NA
BdiBd21-3.2G0555400	13.5989	5.51542	0.912878	6.04179	1.52415e-09	1.30174e-08	Bradi2g43537
BdiBd21-3.4G0052800	2.03736	5.50965	1.22775	4.48761	7.20256e-06	3.26412e-05	NA
BdiBd21-3.2G0017000	3.50258	5.5057	0.853683	6.44935	1.12331e-10	1.10147e-09	Bradi2g01420
BdiBd21-3.3G0243200	778.093	5.50351	0.812374	6.7746	1.24752e-11	1.39683e-10	Bradi3g17730
BdiBd21-3.3G0103100	32.6497	5.50044	0.453947	12.1169	8.59321e-34	5.94739e-32	Bradi3g07755
BdiBd21-3.3G0017700	1.65185	5.48312	1.41018	3.88824	0.000100973	0.000360681	Bradi3g01497
BdiBd21-3.3G0774600	1.65227	5.48104	1.47355	3.7196	0.000199538	0.000664794	Bradi3g58760
BdiBd21-3.3G0362600	12.826	5.47814	0.626911	8.7383	2.36644e-18	5.62945e-17	Bradi3g27940
BdiBd21-3.3G0527700	92.1874	5.47525	0.445355	12.2941	9.74281e-35	7.23471e-33	Bradi3g40030
BdiBd21-3.4G0214800	5.85045	5.47091	1.19849	4.56482	4.99924e-06	2.34512e-05	NA
BdiBd21-3.4G0295100	5.81684	5.4669	0.730425	7.48455	7.17922e-14	1.07819e-12	NA
BdiBd21-3.1G0961000	7.2214	5.46166	0.811401	6.73114	1.68335e-11	1.85472e-10	NA
BdiBd21-3.3G0192400	45.0057	5.45662	0.492812	11.0724	1.70754e-28	8.59234e-27	Bradi3g14480
BdiBd21-3.3G0475700	1.97097	5.45577	1.17226	4.65407	3.25448e-06	1.58003e-05	Bradi3g36200
BdiBd21-3.1G0495600	36.5939	5.45419	0.554041	9.84438	7.24835e-23	2.49376e-21	Bradi1g36601
BdiBd21-3.3G0621300	7.66274	5.45392	0.638665	8.53956	1.34731e-17	2.97661e-16	Bradi3g46805
BdiBd21-3.2G0622500	5.04853	5.45103	1.21142	4.4997	6.80508e-06	3.1024e-05	Bradi2g48670
BdiBd21-3.3G0595000	12.6494	5.4416	0.518465	10.4956	9.05168e-26	3.81061e-24	Bradi3g44850
BdiBd21-3.3G0560900	73.8465	5.44146	0.313765	17.3425	2.24917e-67	6.16677e-65	Bradi3g42430
BdiBd21-3.4G0252600	44.6802	5.43077	0.6	9.05127	1.4131e-19	3.72633e-18	NA
BdiBd21-3.1G0315300	22.8188	5.42885	0.75005	7.23798	4.55409e-13	6.09855e-12	Bradi1g24126
BdiBd21-3.3G0796400	10.8676	5.42762	0.538063	10.0873	6.28529e-24	2.33769e-22	Bradi3g60483
BdiBd21-3.2G0152800	2.30894	5.42736	1.06424	5.09978	3.40057e-07	1.99027e-06	Bradi2g11450
BdiBd21-3.1G0057900	2.30523	5.42724	0.990752	5.4779	4.30404e-08	2.93983e-07	Bradi1g04370
BdiBd21-3.3G0351000	113.364	5.42522	0.443893	12.2219	2.37488e-34	1.70433e-32	Bradi3g27328
BdiBd21-3.2G0704000	50.039	5.41574	0.428783	12.6305	1.43395e-36	1.1316e-34	Bradi2g55030
BdiBd21-3.3G0618600	3740.63	5.41557	1.15288	4.69743	2.63455e-06	1.30573e-05	NA
BdiBd21-3.2G0795000	361.806	5.41063	0.597582	9.0542	1.37578e-19	3.6369e-18	Bradi2g61870
BdiBd21-3.1G0907000	19.8143	5.4086	0.423393	12.7744	2.27838e-37	1.88859e-35	Bradi1g67340
BdiBd21-3.4G0405200	8.45728	5.40087	0.834175	6.47451	9.51226e-11	9.39193e-10	Bradi4g28870
BdiBd21-3.1G0612100	1.54582	5.39342	1.39986	3.85283	0.000116762	0.000411651	Bradi1g46580
BdiBd21-3.4G0375700	24.2012	5.39288	0.523059	10.3103	6.33248e-25	2.51662e-23	Bradi4g26870
BdiBd21-3.4G0221700	6.86917	5.39068	0.670057	8.0451	8.61757e-16	1.57787e-14	Bradi4g15090
BdiBd21-3.1G0510300	37.4581	5.38212	0.443805	12.1272	7.57824e-34	5.27909e-32	Bradi1g37660
BdiBd21-3.2G0162800	43.554	5.37434	0.356803	15.0625	2.85831e-51	4.70214e-49	Bradi2g12192
BdiBd21-3.1G1020100	7.81252	5.37428	0.619488	8.67535	4.12266e-18	9.55225e-17	Bradi1g76450
BdiBd21-3.2G0446000	1.5243	5.37071	1.40106	3.83332	0.000126428	0.00044129	Bradi2g35641
BdiBd21-3.1G0894300	84.0286	5.36975	0.587525	9.13961	6.26774e-20	1.70972e-18	Bradi1g66380
BdiBd21-3.2G0266700	126.705	5.35261	0.862698	6.2045	5.48702e-10	4.97648e-09	Bradi2g20250
BdiBd21-3.4G0204500	51.6873	5.35089	0.832966	6.4239	1.3283e-10	1.2924e-09	Bradi4g13871
BdiBd21-3.5G0340700	3.17339	5.3459	0.97214	5.49911	3.81724e-08	2.62747e-07	Bradi5g25900
BdiBd21-3.2G0158100	2.15974	5.33453	1.00716	5.2966	1.17976e-07	7.46017e-07	Bradi2g11840
BdiBd21-3.4G0570000	33.5756	5.32623	0.426619	12.4847	9.04452e-36	7.03368e-34	Bradi4g40990
BdiBd21-3.2G0298700	190.294	5.32026	0.392249	13.5635	6.59189e-42	7.0487e-40	NA
BdiBd21-3.2G0806500	292.649	5.31196	0.374799	14.1728	1.3502e-45	1.7715e-43	Bradi2g62747
BdiBd21-3.2G0256600	1924.64	5.3118	0.489631	10.8486	2.02528e-27	9.54025e-26	Bradi2g19510
BdiBd21-3.2G0612600	5.9928	5.3116	0.668538	7.9451	1.9403e-15	3.45218e-14	NA
BdiBd21-3.1G0416900	1.78354	5.31104	1.1671	4.55064	5.34839e-06	2.49195e-05	Bradi1g31130
BdiBd21-3.2G0632500	2.54817	5.30669	1.03052	5.1495	2.61175e-07	1.55368e-06	Bradi2g49460
BdiBd21-3.5G0144100	1.446	5.30537	1.66718	3.18223	0.00146143	0.00400336	Bradi5g11300
BdiBd21-3.4G0085700	354.777	5.30298	0.211914	25.0242	3.33405e-138	5.94183e-135	Bradi4g06290
BdiBd21-3.3G0249200	28.3552	5.3026	1.61378	3.28583	0.00101682	0.00288827	NA
BdiBd21-3.2G0240500	266.494	5.29586	0.6744	7.8527	4.07175e-15	6.94959e-14	Bradi2g18270
BdiBd21-3.1G0330500	4.12471	5.29574	0.791689	6.68918	2.24429e-11	2.41188e-10	NA
BdiBd21-3.1G0085700	6053.48	5.29202	0.348719	15.1756	5.13013e-52	8.77703e-50	Bradi1g06380
BdiBd21-3.5G0208200	6.42597	5.28645	0.713582	7.40833	1.27897e-13	1.84561e-12	Bradi5g16000
BdiBd21-3.1G0855300	2.09976	5.2863	1.0932	4.8356	1.32747e-06	6.97182e-06	Bradi1g63365
BdiBd21-3.3G0637100	3.51524	5.27144	0.874316	6.02922	1.64757e-09	1.39932e-08	Bradi3g48036
BdiBd21-3.2G0575200	4.99878	5.26205	0.782173	6.72748	1.72625e-11	1.89612e-10	Bradi2g45147
BdiBd21-3.5G0214400	56.1242	5.25785	0.289556	18.1583	1.10308e-73	3.99839e-71	Bradi5g16490
BdiBd21-3.1G0312300	2.06038	5.25455	1.05041	5.00237	5.66296e-07	3.20392e-06	Bradi1g23890
BdiBd21-3.2G0016900	25.6862	5.24569	0.694228	7.55614	4.15211e-14	6.43923e-13	Bradi2g01412
BdiBd21-3.2G0255400	1.703	5.24408	1.22766	4.2716	1.94074e-05	8.07014e-05	Bradi2g19415
BdiBd21-3.3G0274200	3.43354	5.24156	0.796949	6.57704	4.79906e-11	4.91536e-10	Bradi3g19643
BdiBd21-3.4G0416700	10032.5	5.24123	0.601391	8.71518	2.90291e-18	6.82965e-17	NA
BdiBd21-3.4G0132800	3066.18	5.23911	0.201317	26.0242	2.63616e-149	6.26411e-146	Bradi4g09481
BdiBd21-3.3G0636300	6.6661	5.23784	0.643882	8.13478	4.12686e-16	7.85905e-15	Bradi3g47980
BdiBd21-3.2G0623400	1.66828	5.22662	1.17353	4.45375	8.43839e-06	3.77855e-05	Bradi2g48740
BdiBd21-3.3G0351600	1.36528	5.21447	1.45929	3.5733	0.000352506	0.00110847	Bradi3g27309
BdiBd21-3.3G0341500	1226.36	5.21359	0.974118	5.35211	8.69341e-08	5.61853e-07	Bradi3g26636
BdiBd21-3.2G0634400	31.8281	5.2091	0.746464	6.97837	2.98629e-12	3.65569e-11	Bradi2g49620
BdiBd21-3.4G0392700	3541.61	5.2071	0.246929	21.0875	1.03632e-98	8.86508e-96	Bradi4g28000
BdiBd21-3.3G0714300	74.8447	5.19974	0.528391	9.84071	7.51779e-23	2.57241e-21	Bradi3g53980
BdiBd21-3.4G0025500	7.02486	5.19739	0.656356	7.91855	2.40292e-15	4.22259e-14	Bradi4g02176
BdiBd21-3.4G0403600	29.2353	5.19276	0.738853	7.02814	2.09298e-12	2.60236e-11	NA
BdiBd21-3.2G0668000	1.64827	5.18233	1.21579	4.26253	2.02122e-05	8.37387e-05	Bradi2g52227
BdiBd21-3.3G0061700	6.17069	5.17285	0.7736	6.68673	2.28217e-11	2.4489e-10	Bradi3g04758
BdiBd21-3.4G0446100	10.5175	5.17238	0.556222	9.29913	1.41606e-20	3.98996e-19	Bradi4g31810
BdiBd21-3.4G0487100	4.24067	5.16293	0.835339	6.18064	6.38431e-10	5.74641e-09	Bradi4g34990
BdiBd21-3.1G0705000	37.9353	5.16006	0.539391	9.56646	1.10626e-21	3.42379e-20	Bradi1g53050
BdiBd21-3.5G0145300	1.31352	5.15813	1.48444	3.47479	0.000511259	0.00155046	Bradi5g11516
BdiBd21-3.2G0430800	2.32861	5.15794	0.956643	5.39171	6.97915e-08	4.59979e-07	Bradi2g34580
BdiBd21-3.4G0381300	28.1451	5.15439	0.461555	11.1675	5.88374e-29	3.02475e-27	Bradi4g27270
BdiBd21-3.3G0103000	131.562	5.14506	0.277313	18.5533	7.67327e-77	3.21766e-74	Bradi3g07752
BdiBd21-3.2G0366400	81.8359	5.14116	0.896056	5.73754	9.6061e-09	7.2695e-08	Bradi2g27280
BdiBd21-3.5G0151400	1.90809	5.13262	1.10934	4.62674	3.71464e-06	1.78721e-05	Bradi5g12055
BdiBd21-3.2G0144900	76.1023	5.12777	0.858963	5.96972	2.37654e-09	1.97378e-08	Bradi2g10930
BdiBd21-3.4G0507500	153.289	5.1253	0.720901	7.10957	1.16406e-12	1.49517e-11	Bradi4g36430
BdiBd21-3.2G0340800	67.9027	5.12055	0.30018	17.0583	3.03331e-65	8.00868e-63	NA
BdiBd21-3.4G0316500	80.7961	5.11928	0.364599	14.0409	8.76258e-45	1.11545e-42	Bradi4g22645
BdiBd21-3.1G0661900	55.9961	5.11733	0.449901	11.3743	5.61248e-30	3.08556e-28	Bradi1g49910
BdiBd21-3.3G0397500	222.82	5.11376	0.694061	7.36788	1.73365e-13	2.45536e-12	Bradi3g30283
BdiBd21-3.4G0026100	1.54282	5.11195	1.26443	4.04289	5.27956e-05	0.000200916	Bradi4g02201
BdiBd21-3.2G0668900	349.803	5.10862	0.300421	17.0049	7.55525e-65	1.94671e-62	Bradi2g52317
BdiBd21-3.2G0622400	1.88517	5.10612	1.20977	4.22074	2.43497e-05	9.93972e-05	Bradi2g48663
BdiBd21-3.3G0420400	1.26508	5.1032	1.54173	3.31004	0.000932819	0.00267023	Bradi3g32241
BdiBd21-3.3G0591500	6439.73	5.10217	0.600619	8.49486	1.98171e-17	4.31138e-16	Bradi3g44570
BdiBd21-3.5G0322800	1.55963	5.10133	1.22971	4.1484	3.34805e-05	0.000132866	Bradi5g24590
BdiBd21-3.2G0798300	1.25801	5.1002	1.53734	3.31754	0.000908135	0.00260655	Bradi2g62094
BdiBd21-3.1G0425000	15.5645	5.09909	0.744172	6.85203	7.28084e-12	8.45321e-11	Bradi1g31660
BdiBd21-3.4G0396000	54.732	5.09809	0.533076	9.56352	1.13817e-21	3.51747e-20	Bradi4g28240
BdiBd21-3.1G1010100	105.016	5.09568	0.411351	12.3877	3.04804e-35	2.31154e-33	Bradi1g75620
BdiBd21-3.5G0045000	69.7521	5.09469	0.491701	10.3614	3.7164e-25	1.51101e-23	Bradi5g03300
BdiBd21-3.2G0669000	100.842	5.09361	0.538219	9.46382	2.96905e-21	8.93053e-20	Bradi2g52330
BdiBd21-3.1G0138000	235.847	5.08705	0.307967	16.5182	2.7152e-61	6.31166e-59	Bradi1g10260
BdiBd21-3.3G0091800	189.548	5.0854	0.450935	11.2775	1.69554e-29	9.08791e-28	Bradi3g06940
BdiBd21-3.1G1018800	1.86329	5.08169	1.25398	4.05243	5.06875e-05	0.000193745	Bradi1g76362
BdiBd21-3.2G0173200	298.925	5.07916	0.35537	14.2926	2.43261e-46	3.25149e-44	Bradi2g12970
BdiBd21-3.1G0861500	409.853	5.0785	0.482011	10.5361	5.89146e-26	2.54022e-24	Bradi1g63834
BdiBd21-3.1G0096000	204.486	5.07816	0.422039	12.0324	2.39959e-33	1.61376e-31	Bradi1g07060
BdiBd21-3.4G0402800	227.48	5.07803	0.57114	8.89105	6.0535e-19	1.50886e-17	Bradi4g28690
BdiBd21-3.2G0088300	231.072	5.07772	0.38105	13.3256	1.64312e-40	1.57578e-38	NA
BdiBd21-3.1G0782400	1.8215	5.07475	1.05064	4.83015	1.36429e-06	7.14941e-06	Bradi1g58210
BdiBd21-3.4G0025700	63.2614	5.06996	0.639148	7.93237	2.15008e-15	3.80008e-14	Bradi4g02192
BdiBd21-3.1G0597200	2.51164	5.06787	0.99631	5.08663	3.64474e-07	2.12041e-06	Bradi1g45600
BdiBd21-3.3G0290400	12.094	5.06773	0.762134	6.64939	2.94306e-11	3.1097e-10	Bradi3g20867
BdiBd21-3.1G0893700	67.8943	5.0617	0.789126	6.41431	1.41459e-10	1.37324e-09	Bradi1g66345
BdiBd21-3.2G0635100	1.50637	5.06151	1.22614	4.128	3.65936e-05	0.000143991	Bradi2g49675
BdiBd21-3.1G0464800	1.48118	5.05682	1.23849	4.08305	4.44488e-05	0.000172176	Bradi1g34420
BdiBd21-3.2G0656300	1.82721	5.05641	1.04699	4.82948	1.36893e-06	7.17199e-06	NA
BdiBd21-3.2G0101500	8.56192	5.05488	0.584145	8.65346	4.99633e-18	1.14158e-16	Bradi2g07780
BdiBd21-3.2G0100600	6.398	5.05388	0.595792	8.48263	2.20155e-17	4.76542e-16	Bradi2g07700
BdiBd21-3.3G0258600	536.597	5.05071	0.527128	9.58155	9.55997e-22	2.97165e-20	Bradi3g18640
BdiBd21-3.1G0436300	49.5335	5.04981	0.650957	7.75751	8.66118e-15	1.43033e-13	Bradi1g32505
BdiBd21-3.2G0030400	899.414	5.04916	0.276184	18.2819	1.15368e-74	4.32854e-72	Bradi2g02490
BdiBd21-3.3G0796300	4.52223	5.04306	0.752658	6.70033	2.07956e-11	2.25096e-10	Bradi3g60480
BdiBd21-3.1G0848200	1.49309	5.04009	1.26322	3.98988	6.61073e-05	0.000246387	Bradi1g62790
BdiBd21-3.1G0424900	82.8261	5.03755	0.556795	9.04742	1.4639e-19	3.85553e-18	Bradi1g31656
BdiBd21-3.2G0355000	79.2481	5.03491	0.513312	9.80868	1.03311e-22	3.47938e-21	Bradi2g26538
BdiBd21-3.1G0131100	2.97795	5.03263	0.953541	5.27783	1.30721e-07	8.18625e-07	Bradi1g09630
BdiBd21-3.1G1019600	3.00137	5.03133	0.913787	5.50603	3.67024e-08	2.53363e-07	Bradi1g76407
BdiBd21-3.2G0714400	2.12544	5.02979	0.96684	5.2023	1.96834e-07	1.19826e-06	Bradi2g55860
BdiBd21-3.4G0446200	43.644	5.02791	0.350962	14.3261	1.50409e-46	2.06195e-44	Bradi4g31813
BdiBd21-3.4G0170000	1.20753	5.02727	1.66873	3.01263	0.00258991	0.00664044	NA
BdiBd21-3.1G0076000	83.9477	5.02469	0.30585	16.4286	1.19372e-60	2.71584e-58	Bradi1g05766
BdiBd21-3.2G0017200	27.0146	5.02065	0.503518	9.97115	2.03849e-23	7.27799e-22	Bradi2g01440
BdiBd21-3.3G0209200	1.47906	5.01945	1.3013	3.85726	0.000114665	0.00040439	Bradi3g15650
BdiBd21-3.2G0113400	421.652	5.01335	1.22937	4.07799	4.54265e-05	0.000175423	Bradi2g08637
BdiBd21-3.4G0026000	27.798	5.01177	0.421666	11.8856	1.40545e-32	8.94555e-31	NA
BdiBd21-3.4G0009700	165.078	5.01121	0.62347	8.03761	9.16052e-16	1.67585e-14	NA
BdiBd21-3.3G0170800	419.002	5.00953	0.453127	11.0555	2.06295e-28	1.03564e-26	Bradi3g12894
BdiBd21-3.5G0196100	8.29971	5.00835	0.596987	8.38938	4.88731e-17	1.03077e-15	Bradi5g15242
BdiBd21-3.1G0261700	127.319	5.00534	0.353865	14.1448	2.01166e-45	2.62325e-43	Bradi1g20045
BdiBd21-3.2G0030700	1.18018	4.9998	1.58324	3.15795	0.00158881	0.00430104	NA
BdiBd21-3.1G0198000	234.411	4.99011	0.536368	9.30352	1.35871e-20	3.83848e-19	Bradi1g14790
BdiBd21-3.3G0649700	8.18936	4.98814	0.63627	7.83966	4.51779e-15	7.68635e-14	Bradi3g48930
BdiBd21-3.1G0342200	315.435	4.98179	0.288598	17.262	9.08587e-67	2.45963e-64	NA
BdiBd21-3.5G0248900	1.15947	4.9813	1.59061	3.13169	0.00173804	0.0046532	Bradi5g19010
BdiBd21-3.2G0621400	107.843	4.97883	0.470573	10.5804	3.67552e-26	1.60418e-24	Bradi2g48590
BdiBd21-3.3G0681000	2.07892	4.97614	0.986882	5.04229	4.59996e-07	2.63386e-06	Bradi3g51387
BdiBd21-3.4G0585200	552.866	4.96754	0.165785	29.9637	2.91585e-197	3.11792e-193	Bradi4g42150
BdiBd21-3.5G0326600	1.15368	4.96442	1.6348	3.03671	0.00239173	0.00618345	Bradi5g24850
BdiBd21-3.1G0294000	459.198	4.96155	0.314794	15.7612	5.74926e-56	1.13846e-53	NA
BdiBd21-3.3G0506900	5.73055	4.95093	0.708884	6.98412	2.86652e-12	3.51511e-11	Bradi3g38380
BdiBd21-3.4G0430100	1.13629	4.94919	1.66887	2.96558	0.0030211	0.00760645	Bradi4g30610
BdiBd21-3.1G0450100	21.3618	4.94906	0.590239	8.38484	5.07934e-17	1.06882e-15	Bradi1g33430
BdiBd21-3.1G0600100	1.68535	4.9425	1.13198	4.36625	1.26399e-05	5.4698e-05	Bradi1g45820
BdiBd21-3.2G0002400	5.14117	4.93814	0.834474	5.91766	3.26556e-09	2.64937e-08	Bradi2g00443
BdiBd21-3.4G0499100	144.837	4.93776	0.667094	7.4019	1.34251e-13	1.9321e-12	Bradi4g35840
BdiBd21-3.4G0499300	4.90933	4.93462	0.754923	6.53659	6.29385e-11	6.36709e-10	Bradi4g35860
BdiBd21-3.5G0251600	4.64263	4.93258	0.789594	6.24699	4.1845e-10	3.83418e-09	Bradi5g19250
BdiBd21-3.4G0212600	227.255	4.92355	0.496242	9.92168	3.35072e-23	1.17666e-21	Bradi4g14530
BdiBd21-3.5G0283600	526.891	4.92263	0.258365	19.053	6.20049e-81	3.01372e-78	Bradi5g21640
BdiBd21-3.4G0061500	2.33787	4.92078	0.938934	5.24081	1.59871e-07	9.87009e-07	Bradi4g04560
BdiBd21-3.4G0295300	140.488	4.91949	0.521412	9.43494	3.91224e-21	1.17017e-19	Bradi4g21436
BdiBd21-3.5G0014200	1.6413	4.91472	1.08018	4.54989	5.36732e-06	2.49969e-05	Bradi5g01207
BdiBd21-3.3G0703900	821.739	4.91442	0.614659	7.99536	1.29193e-15	2.32765e-14	Bradi3g53200
BdiBd21-3.5G0244700	35.0803	4.91344	0.407955	12.0441	2.084e-33	1.40594e-31	Bradi5g18647
BdiBd21-3.2G0089900	113.34	4.90938	1.2056	4.07214	4.65838e-05	0.0001796	Bradi2g06920
BdiBd21-3.5G0119400	1.65804	4.909	1.2131	4.04665	5.19568e-05	0.000197995	Bradi5g09714
BdiBd21-3.1G0395700	3.36484	4.907	0.894577	5.48528	4.12816e-08	2.82783e-07	NA
BdiBd21-3.3G0113900	9.58952	4.90592	0.707155	6.93755	3.98955e-12	4.80679e-11	Bradi3g08430
BdiBd21-3.3G0620800	47.0352	4.90531	0.35389	13.8611	1.08985e-43	1.31681e-41	Bradi3g46747
BdiBd21-3.3G0594800	18.1572	4.90294	0.941461	5.2078	1.91089e-07	1.16628e-06	Bradi3g44830
BdiBd21-3.2G0765700	68.2857	4.8988	0.776537	6.30853	2.81707e-10	2.63889e-09	Bradi2g59802
BdiBd21-3.2G0544100	2.74641	4.8982	0.898699	5.45032	5.02792e-08	3.38989e-07	Bradi2g42720
BdiBd21-3.2G0674900	16.878	4.89363	1.04449	4.68517	2.79728e-06	1.37904e-05	Bradi2g52720
BdiBd21-3.3G0231900	14.1263	4.88069	0.880064	5.54583	2.92564e-08	2.0541e-07	Bradi3g17120
BdiBd21-3.2G0272700	1.0779	4.87263	1.61812	3.01129	0.00260142	0.00666593	NA
BdiBd21-3.1G0165800	489.021	4.87168	0.906552	5.37386	7.70692e-08	5.03555e-07	Bradi1g12440
BdiBd21-3.2G0703900	214.751	4.8715	0.30125	16.171	8.08285e-59	1.74606e-56	Bradi2g55020
BdiBd21-3.1G0721700	1.07998	4.87021	1.6911	2.8799	0.00397804	0.00967743	Bradi1g54320
BdiBd21-3.3G0467700	75.8824	4.86854	0.510016	9.54585	1.34992e-21	4.14791e-20	Bradi3g35590
BdiBd21-3.1G0918900	21.1341	4.86701	0.436416	11.1522	6.98433e-29	3.57337e-27	NA
BdiBd21-3.4G0207100	1.07875	4.86458	1.77821	2.73566	0.00622555	0.0143935	Bradi4g14015
BdiBd21-3.4G0116400	126.473	4.85773	0.618178	7.85814	3.89867e-15	6.66483e-14	Bradi4g08470
BdiBd21-3.2G0218800	919.295	4.85493	1.12798	4.30411	1.67657e-05	7.04978e-05	Bradi2g16690
BdiBd21-3.2G0709500	322.855	4.85133	0.331946	14.6148	2.25994e-48	3.33318e-46	Bradi2g55450
BdiBd21-3.2G0193100	271.408	4.85103	0.329673	14.7147	5.18959e-49	7.70726e-47	Bradi2g14560
BdiBd21-3.2G0102600	81.4789	4.84724	0.913206	5.30794	1.10871e-07	7.041e-07	Bradi2g07840
BdiBd21-3.3G0133100	1.57094	4.84355	1.09619	4.41854	9.93692e-06	4.37446e-05	Bradi3g09785
BdiBd21-3.2G0589900	726.69	4.84204	0.751369	6.4443	1.16138e-10	1.1362e-09	Bradi2g46230
BdiBd21-3.2G0288900	1144.92	4.83921	0.437985	11.0488	2.22178e-28	1.11276e-26	Bradi2g22070
BdiBd21-3.3G0503700	271.783	4.83717	0.516687	9.3619	7.8312e-21	2.27243e-19	Bradi3g38147
BdiBd21-3.1G0398300	57.0179	4.83627	0.774607	6.24351	4.27848e-10	3.91861e-09	Bradi1g29830
BdiBd21-3.5G0129100	46.0561	4.83373	0.537366	8.99522	2.35751e-19	6.0891e-18	Bradi5g10426
BdiBd21-3.5G0299100	59.3428	4.83259	0.421564	11.4635	2.01254e-30	1.12084e-28	Bradi5g22830
BdiBd21-3.2G0709600	8.77422	4.83161	0.729194	6.62596	3.44992e-11	3.60959e-10	Bradi2g55460
BdiBd21-3.1G0875900	5.29291	4.82906	1.05203	4.59024	4.42732e-06	2.0994e-05	Bradi1g64940
BdiBd21-3.4G0487600	192.876	4.82866	0.5914	8.1648	3.21966e-16	6.20322e-15	Bradi4g35045
BdiBd21-3.3G0299100	1.8748	4.82837	1.06353	4.53995	5.62688e-06	2.61374e-05	Bradi3g21460
BdiBd21-3.2G0299600	1.27738	4.82775	1.34896	3.57887	0.000345081	0.00108752	Bradi2g22797
BdiBd21-3.2G0190900	58.4982	4.82533	0.64591	7.47059	7.98331e-14	1.18976e-12	NA
BdiBd21-3.2G0124900	1.92157	4.82516	1.10409	4.37028	1.24089e-05	5.37419e-05	Bradi2g09450
BdiBd21-3.5G0063700	12.4322	4.82469	0.628224	7.67988	1.59241e-14	2.56248e-13	NA
BdiBd21-3.1G0924800	4.80064	4.82244	0.905373	5.32647	1.00142e-07	6.40824e-07	Bradi1g68570
BdiBd21-3.3G0410500	888.465	4.8181	0.848913	5.67561	1.38194e-08	1.01876e-07	Bradi3g31490
BdiBd21-3.1G0106900	1256.79	4.81226	0.288299	16.6919	1.50161e-62	3.64924e-60	Bradi1g07717
BdiBd21-3.1G0194900	82.532	4.8114	0.895081	5.37538	7.64202e-08	4.99793e-07	Bradi1g14570
BdiBd21-3.1G0040600	26.9287	4.80968	0.449799	10.693	1.09816e-26	4.9547e-25	Bradi1g03105
BdiBd21-3.2G0706100	874.941	4.80912	0.964228	4.98753	6.11561e-07	3.43728e-06	Bradi2g55210
BdiBd21-3.2G0233200	32.4694	4.7998	0.976074	4.91746	8.76759e-07	4.78937e-06	Bradi2g17660
BdiBd21-3.1G0509700	23.084	4.79819	0.413445	11.6054	3.86916e-31	2.25466e-29	Bradi1g37632
BdiBd21-3.1G0447100	104.644	4.79086	0.421218	11.3738	5.64605e-30	3.09606e-28	Bradi1g33217
BdiBd21-3.5G0228100	1.02367	4.78769	1.79984	2.66006	0.00781269	0.017571	Bradi5g17397
BdiBd21-3.1G0597300	6.20086	4.78568	0.636164	7.52272	5.36489e-14	8.21285e-13	Bradi1g45607
BdiBd21-3.2G0526600	250.939	4.78382	0.389223	12.2907	1.01638e-34	7.52118e-33	Bradi2g41500
BdiBd21-3.5G0226900	10.6962	4.78102	0.85181	5.61277	1.99109e-08	1.43179e-07	Bradi5g17325
BdiBd21-3.1G1010200	1.4958	4.7753	1.21719	3.92322	8.73722e-05	0.000316756	NA
BdiBd21-3.1G0655600	2.90566	4.77446	0.958929	4.97895	6.39314e-07	3.57728e-06	Bradi1g49452
BdiBd21-3.2G0758300	1.00088	4.76751	1.68064	2.83671	0.00455806	0.0109073	Bradi2g59186
BdiBd21-3.1G0925300	1241.11	4.76713	0.348873	13.6644	1.65761e-42	1.84634e-40	Bradi1g68607
BdiBd21-3.5G0292200	0.999216	4.76523	1.67006	2.85334	0.00432624	0.0104226	Bradi5g22340
BdiBd21-3.1G0841000	1.22281	4.76087	1.34486	3.54005	0.000400051	0.00124191	Bradi1g62210
BdiBd21-3.1G0795900	8.77584	4.75935	0.640697	7.42839	1.0993e-13	1.60475e-12	Bradi1g58960
BdiBd21-3.3G0073700	1.21899	4.75705	1.34446	3.53826	0.000402766	0.00124997	Bradi3g05690
BdiBd21-3.1G0436100	10057.1	4.75555	0.331144	14.361	9.09317e-47	1.25462e-44	Bradi1g32490
BdiBd21-3.3G0357100	10.2818	4.75017	0.577516	8.22518	1.94901e-16	3.83454e-15	NA
BdiBd21-3.3G0076400	1.785	4.74867	1.0988	4.3217	1.54834e-05	6.5648e-05	Bradi3g05900
BdiBd21-3.2G0159900	8.64552	4.74832	1.14617	4.14276	3.43144e-05	0.000135998	Bradi2g11950
BdiBd21-3.1G0212800	7.60268	4.74438	0.56272	8.43116	3.42261e-17	7.32693e-16	Bradi1g15840
BdiBd21-3.3G0579400	6.54791	4.73637	0.881722	5.37173	7.79857e-08	5.08476e-07	Bradi3g43725
BdiBd21-3.1G0964400	6.37163	4.73491	0.987768	4.79355	1.63858e-06	8.4379e-06	Bradi1g71660
BdiBd21-3.3G0141900	2.09878	4.73255	0.991809	4.77164	1.82735e-06	9.33579e-06	Bradi3g10422
BdiBd21-3.3G0610200	36.5162	4.73185	0.442509	10.6932	1.09492e-26	4.95054e-25	Bradi3g45993
BdiBd21-3.1G0468400	2.47849	4.73054	0.8954	5.28316	1.26972e-07	7.97248e-07	NA
BdiBd21-3.4G0400500	85.6771	4.72175	0.576186	8.19483	2.50943e-16	4.88768e-15	Bradi4g28500
BdiBd21-3.4G0054100	7.73555	4.71915	0.618795	7.62636	2.4147e-14	3.83946e-13	Bradi4g04101
BdiBd21-3.2G0464700	4.94403	4.71543	1.11304	4.23652	2.27011e-05	9.31836e-05	Bradi2g36790
BdiBd21-3.2G0800700	1.17707	4.70948	1.36537	3.44924	0.000562168	0.00168951	Bradi2g62290
BdiBd21-3.1G0381000	6.66605	4.7077	0.656516	7.17073	7.4597e-13	9.76933e-12	NA
BdiBd21-3.1G0460400	1.44524	4.70337	1.14369	4.11246	3.91472e-05	0.000153138	NA
BdiBd21-3.2G0318500	173.416	4.70322	0.426913	11.0168	3.17145e-28	1.57366e-26	Bradi2g24103
BdiBd21-3.3G0093300	1.17583	4.70027	1.3337	3.52425	0.000424687	0.00130983	Bradi3g07075
BdiBd21-3.5G0181800	43.6303	4.69821	0.448116	10.4843	1.01945e-25	4.28328e-24	Bradi5g14200
BdiBd21-3.4G0005300	464.238	4.69694	0.465832	10.0829	6.57436e-24	2.44096e-22	Bradi4g00580
BdiBd21-3.1G1031900	1167.58	4.6959	0.431422	10.8847	1.36333e-27	6.4936e-26	Bradi1g77420
BdiBd21-3.3G0552400	84.3178	4.69178	0.434803	10.7906	3.81392e-27	1.77701e-25	Bradi3g41760
BdiBd21-3.3G0443500	0.949116	4.69016	1.72996	2.71114	0.00670529	0.0153714	Bradi3g33870
BdiBd21-3.5G0169200	1.71237	4.68431	1.01822	4.60048	4.21511e-06	2.00588e-05	Bradi5g13285
BdiBd21-3.4G0491300	1.75567	4.68277	1.19138	3.93054	8.4754e-05	0.000308362	Bradi4g35270
BdiBd21-3.1G0160300	0.946222	4.6796	1.74003	2.68938	0.00715842	0.0162671	Bradi1g12045
BdiBd21-3.2G0024400	15.5074	4.67256	0.478282	9.76948	1.52237e-22	5.03205e-21	Bradi2g02021
BdiBd21-3.1G0435100	2.70689	4.67208	0.85886	5.43987	5.33204e-08	3.58025e-07	Bradi1g32448
BdiBd21-3.3G0628400	192.425	4.67032	0.339288	13.7651	4.13417e-43	4.7791e-41	Bradi3g47410
BdiBd21-3.1G0083600	62.2518	4.66928	0.806217	5.79159	6.97213e-09	5.38677e-08	Bradi1g06222
BdiBd21-3.1G0606900	7.54169	4.66658	0.587827	7.93869	2.0432e-15	3.62021e-14	Bradi1g46254
BdiBd21-3.5G0116700	62.2461	4.66418	0.49877	9.35137	8.65223e-21	2.49375e-19	Bradi5g09550
BdiBd21-3.1G0092900	99.1123	4.65649	0.519751	8.95908	3.27391e-19	8.34516e-18	Bradi1g06867
BdiBd21-3.4G0003400	5.2376	4.65512	1.22182	3.81	0.000138969	0.000480518	Bradi4g00440
BdiBd21-3.3G0099000	55.5381	4.65079	0.357157	13.0217	9.21013e-39	8.13917e-37	Bradi3g07443
BdiBd21-3.3G0655200	1.39147	4.64886	1.1467	4.05413	5.03212e-05	0.000192414	Bradi3g49385
BdiBd21-3.3G0076500	5.08562	4.6485	0.772837	6.01485	1.80052e-09	1.51658e-08	Bradi3g05910
BdiBd21-3.1G0853800	0.918875	4.6467	1.73771	2.67404	0.00749439	0.0169245	Bradi1g63143
BdiBd21-3.2G0198000	0.917215	4.64418	1.74775	2.65724	0.00787843	0.0176993	Bradi2g14956
BdiBd21-3.4G0487000	7.90155	4.64374	0.98866	4.697	2.64009e-06	1.30818e-05	Bradi4g34980
BdiBd21-3.5G0148700	2.73259	4.63988	1.14996	4.03483	5.4643e-05	0.000207234	Bradi5g11853
BdiBd21-3.5G0124500	1.12365	4.6393	1.38249	3.35576	0.000791478	0.00230293	NA
BdiBd21-3.5G0226100	640.907	4.63716	0.681623	6.80312	1.02376e-11	1.16087e-10	Bradi5g17260
BdiBd21-3.4G0375000	234.521	4.63082	0.371571	12.4628	1.19083e-35	9.19392e-34	Bradi4g26802
BdiBd21-3.5G0298600	8.28792	4.6228	0.639785	7.22555	4.99089e-13	6.65016e-12	Bradi5g22780
BdiBd21-3.3G0098700	7.38309	4.61497	0.664378	6.9463	3.75e-12	4.53605e-11	Bradi3g07435
BdiBd21-3.4G0244100	11.145	4.61428	0.501254	9.20548	3.40146e-20	9.42274e-19	Bradi4g16877
BdiBd21-3.1G0788100	13.8029	4.61326	0.724005	6.37187	1.86741e-10	1.78687e-09	Bradi1g58580
BdiBd21-3.2G0132800	15.4235	4.61068	0.511484	9.01432	1.98103e-19	5.15405e-18	Bradi2g10080
BdiBd21-3.3G0051200	371.584	4.60976	0.562746	8.19155	2.57891e-16	5.01387e-15	Bradi3g04040
BdiBd21-3.1G0887400	148.029	4.6097	0.680301	6.77597	1.23572e-11	1.38653e-10	Bradi1g65940
BdiBd21-3.2G0295500	200.807	4.60858	0.379293	12.1505	5.70399e-34	3.98645e-32	Bradi2g22530
BdiBd21-3.1G0426700	1.39707	4.60842	1.45107	3.17588	0.00149385	0.00407754	Bradi1g31767
BdiBd21-3.3G0410600	397.895	4.60679	0.567712	8.11465	4.87186e-16	9.20402e-15	Bradi3g31500
BdiBd21-3.2G0656200	1.10433	4.59899	1.36907	3.35921	0.000781666	0.002277	Bradi2g51274
BdiBd21-3.5G0289000	110.76	4.59777	0.234442	19.6116	1.23209e-85	7.31932e-83	Bradi5g22050
BdiBd21-3.5G0033300	0.894887	4.59388	1.96719	2.33526	0.0195301	0.03913	Bradi5g02625
BdiBd21-3.1G0530100	0.887399	4.59309	1.84441	2.49028	0.0127644	0.0270357	NA
BdiBd21-3.5G0017800	71.6946	4.59237	0.455969	10.0717	7.371e-24	2.72727e-22	Bradi5g01462
BdiBd21-3.3G0522500	1.94505	4.58958	0.953372	4.81405	1.47904e-06	7.6979e-06	Bradi3g39630
BdiBd21-3.1G0081300	5.8996	4.58635	0.758538	6.0463	1.4821e-09	1.26785e-08	Bradi1g06030
BdiBd21-3.4G0032400	41.4869	4.58632	0.415341	11.0423	2.38871e-28	1.19079e-26	Bradi4g02620
BdiBd21-3.3G0207000	579.196	4.58619	0.486434	9.42817	4.1729e-21	1.23947e-19	Bradi3g15520
BdiBd21-3.4G0246800	1067.72	4.58609	0.754606	6.07746	1.22098e-09	1.05716e-08	Bradi4g17052
BdiBd21-3.3G0399300	441.206	4.5855	0.69257	6.62099	3.56789e-11	3.71666e-10	Bradi3g30400
BdiBd21-3.4G0450900	99.8912	4.58531	0.455192	10.0734	7.24509e-24	2.68533e-22	NA
BdiBd21-3.2G0030600	25.3091	4.58453	0.432357	10.6036	2.86806e-26	1.26207e-24	Bradi2g02510
BdiBd21-3.5G0023000	31.9745	4.58361	0.410019	11.179	5.16536e-29	2.68122e-27	Bradi5g01926
BdiBd21-3.1G0447000	47.5752	4.57861	0.394533	11.6051	3.88088e-31	2.25534e-29	Bradi1g33210
BdiBd21-3.2G0615100	121.953	4.57773	0.689972	6.63467	3.25226e-11	3.4128e-10	Bradi2g48090
BdiBd21-3.3G0794600	0.86835	4.57016	1.89873	2.40695	0.0160862	0.0330884	Bradi3g60352
BdiBd21-3.2G0541600	17.9766	4.5663	0.452645	10.088	6.24009e-24	2.32492e-22	Bradi2g42523
BdiBd21-3.1G0564000	77.7242	4.55982	0.537636	8.48124	2.22806e-17	4.81792e-16	Bradi1g43410
BdiBd21-3.5G0117200	1.87681	4.5488	1.00368	4.53211	5.8398e-06	2.70091e-05	Bradi5g09580
BdiBd21-3.1G0759900	5.50351	4.53831	0.77666	5.84336	5.11571e-09	4.03112e-08	Bradi1g56880
BdiBd21-3.2G0755500	140.918	4.53266	1.46215	3.1	0.00193521	0.00512018	Bradi2g58994
BdiBd21-3.1G0211000	401.013	4.53132	0.353467	12.8197	1.27267e-37	1.06318e-35	Bradi1g15740
BdiBd21-3.1G0179700	118.835	4.5299	0.484191	9.35559	8.31316e-21	2.40576e-19	Bradi1g13490
BdiBd21-3.1G0185900	47.9726	4.52796	0.724532	6.24949	4.11791e-10	3.7764e-09	Bradi1g13950
BdiBd21-3.4G0071400	0.843937	4.5191	1.82369	2.47799	0.0132124	0.0278303	Bradi4g05271
BdiBd21-3.5G0046600	0.838959	4.51089	1.79964	2.50655	0.0121916	0.0259746	Bradi5g03442
BdiBd21-3.2G0240400	241.327	4.50184	0.879278	5.11993	3.05651e-07	1.79974e-06	Bradi2g18260
BdiBd21-3.2G0645500	16.1254	4.50163	0.495518	9.08471	1.0398e-19	2.79713e-18	NA
BdiBd21-3.1G0390000	8.1775	4.50119	0.883456	5.09498	3.48775e-07	2.03795e-06	NA
BdiBd21-3.3G0797200	1.53899	4.50027	1.17347	3.83502	0.000125556	0.000438749	Bradi3g60557
BdiBd21-3.2G0690700	103.69	4.49652	0.471463	9.53738	1.46481e-21	4.49447e-20	NA
BdiBd21-3.1G0207200	1.02345	4.49644	1.46765	3.06371	0.00218613	0.00571339	Bradi1g15482
BdiBd21-3.1G0633700	5.07695	4.49058	0.667072	6.73177	1.67609e-11	1.84767e-10	Bradi1g47990
BdiBd21-3.5G0174900	255.519	4.48906	0.431914	10.3934	2.6566e-25	1.09258e-23	Bradi5g13700
BdiBd21-3.1G0057400	502.416	4.48734	0.347836	12.9007	4.45838e-38	3.81388e-36	Bradi1g04320
BdiBd21-3.2G0180100	0.81991	4.48672	1.9607	2.28833	0.0221184	0.0435765	Bradi2g13487
BdiBd21-3.4G0248900	8.9076	4.48668	0.51541	8.70508	3.17348e-18	7.44168e-17	Bradi4g17203
BdiBd21-3.1G0999300	1.76425	4.48419	1.22987	3.64606	0.000266288	0.00086194	Bradi1g74790
BdiBd21-3.2G0012200	81.208	4.48388	0.863001	5.19568	2.03975e-07	1.23786e-06	Bradi2g01100
BdiBd21-3.4G0330700	135.22	4.47975	0.717071	6.2473	4.1762e-10	3.82821e-09	NA
BdiBd21-3.4G0004000	7.63173	4.47714	0.515068	8.69233	3.55077e-18	8.27197e-17	Bradi4g00482
BdiBd21-3.2G0294400	22.4489	4.47707	0.393934	11.365	6.24349e-30	3.41492e-28	NA
BdiBd21-3.1G0953800	54.0688	4.47503	0.459798	9.73261	2.18899e-22	7.15805e-21	Bradi1g70860
BdiBd21-3.4G0067500	261.182	4.4737	0.477647	9.36611	7.52526e-21	2.19258e-19	Bradi4g05020
BdiBd21-3.2G0607600	2.1069	4.4733	1.32599	3.37355	0.000742055	0.00217481	NA
BdiBd21-3.3G0076900	8.72326	4.46945	0.864401	5.17058	2.33375e-07	1.39959e-06	Bradi3g05945
BdiBd21-3.4G0057900	4.77793	4.46607	0.676672	6.60005	4.11012e-11	4.2525e-10	NA
BdiBd21-3.4G0377700	5.40319	4.4651	0.644681	6.92606	4.32731e-12	5.17873e-11	Bradi4g27008
BdiBd21-3.1G1007800	1327.47	4.45821	0.499698	8.92181	4.58727e-19	1.1528e-17	Bradi1g75440
BdiBd21-3.5G0008300	1.49101	4.45608	1.42708	3.12252	0.00179308	0.00478498	Bradi5g00955
BdiBd21-3.5G0206800	0.809567	4.45438	2.55712	1.74195	0.0815165	0.133037	NA
BdiBd21-3.4G0320600	1.2163	4.44724	1.30599	3.40527	0.000660985	0.0019595	Bradi4g23035
BdiBd21-3.2G0669300	9.82999	4.44671	0.881239	5.04597	4.51224e-07	2.58571e-06	Bradi2g52342
BdiBd21-3.1G0909600	63.5848	4.44655	0.466524	9.53123	1.55429e-21	4.76218e-20	Bradi1g67545
BdiBd21-3.3G0770800	1.76591	4.44287	1.0515	4.22528	2.38643e-05	9.75648e-05	Bradi3g58240
BdiBd21-3.4G0100200	169.226	4.44235	0.266627	16.6613	2.50503e-62	6.01939e-60	Bradi4g07360
BdiBd21-3.2G0757000	1.44291	4.43976	1.17333	3.78391	0.000154385	0.000528016	Bradi2g59096
BdiBd21-3.1G0198200	1.47359	4.43795	1.08478	4.09109	4.29346e-05	0.000166794	Bradi1g14810
BdiBd21-3.1G0369600	3.76526	4.43525	0.737249	6.01595	1.78839e-09	1.50696e-08	NA
BdiBd21-3.1G0816600	1.47851	4.43515	1.21203	3.65928	0.000252927	0.000823427	Bradi1g60340
BdiBd21-3.3G0793100	0.983368	4.43368	1.46268	3.03121	0.00243576	0.00628721	NA
BdiBd21-3.3G0590100	0.791753	4.43356	1.8862	2.35053	0.0187468	0.0378118	Bradi3g44480
BdiBd21-3.2G0609100	10.9525	4.4323	0.616845	7.18543	6.69966e-13	8.84438e-12	Bradi2g47631
BdiBd21-3.3G0050400	72.585	4.43131	0.435524	10.1746	2.57324e-24	9.84461e-23	Bradi3g03970
BdiBd21-3.4G0099400	105.826	4.42432	0.267767	16.523	2.50504e-61	5.88712e-59	Bradi4g07280
BdiBd21-3.5G0189400	36.4549	4.42343	0.758681	5.83042	5.5288e-09	4.32793e-08	Bradi5g14750
BdiBd21-3.3G0707700	922.919	4.42052	0.731736	6.04114	1.53028e-09	1.30645e-08	NA
BdiBd21-3.3G0489100	84.0324	4.41794	0.449668	9.82488	8.79776e-23	2.9762e-21	NA
BdiBd21-3.2G0063000	284.796	4.41757	0.237853	18.5727	5.34401e-77	2.28574e-74	Bradi2g04780
BdiBd21-3.3G0348500	0.789708	4.41607	2.60643	1.6943	0.0902081	0.144899	Bradi3g27136
BdiBd21-3.2G0751100	243.982	4.41577	0.497649	8.87326	7.10341e-19	1.75217e-17	Bradi2g58667
BdiBd21-3.2G0544300	0.789283	4.41452	1.92775	2.28999	0.0220221	0.043431	Bradi2g42736
BdiBd21-3.3G0102900	94.0452	4.414	0.369117	11.9582	5.87919e-33	3.85682e-31	Bradi3g07750
BdiBd21-3.4G0083600	3.39189	4.41368	0.776638	5.68306	1.32303e-08	9.78365e-08	Bradi4g06141
BdiBd21-3.2G0586700	11.4652	4.41134	0.491863	8.96864	3.0021e-19	7.70744e-18	Bradi2g46000
BdiBd21-3.2G0161100	577.293	4.40931	0.957171	4.60661	4.09289e-06	1.95424e-05	Bradi2g12057
BdiBd21-3.4G0042900	51.5352	4.40249	0.366446	12.014	2.99844e-33	2.01018e-31	Bradi4g03270
BdiBd21-3.2G0255000	43.9369	4.39856	0.395792	11.1133	1.08074e-28	5.48993e-27	Bradi2g19380
BdiBd21-3.1G0140900	88.892	4.39818	0.745629	5.89861	3.66571e-09	2.94829e-08	Bradi1g10520
BdiBd21-3.2G0013100	2.01822	4.39787	0.886525	4.96079	7.02059e-07	3.90386e-06	Bradi2g01130
BdiBd21-3.2G0066600	263.523	4.39426	0.630787	6.96632	3.25334e-12	3.96445e-11	Bradi2g05070
BdiBd21-3.1G0083700	61.6643	4.39189	0.790784	5.55384	2.79457e-08	1.96788e-07	Bradi1g06225
BdiBd21-3.1G0926600	0.766491	4.38959	1.99122	2.20447	0.027491	0.0526765	Bradi1g68720
BdiBd21-3.3G0535500	271.067	4.38734	0.432024	10.1553	3.13795e-24	1.19836e-22	Bradi3g40560
BdiBd21-3.1G0171800	15.9299	4.3841	0.816121	5.37187	7.79229e-08	5.08221e-07	Bradi1g12856
BdiBd21-3.1G0311300	431.34	4.38335	0.471854	9.28965	1.54802e-20	4.35032e-19	Bradi1g23800
BdiBd21-3.1G0738000	18.0932	4.37886	0.427178	10.2507	1.17528e-24	4.5866e-23	Bradi1g55510
BdiBd21-3.5G0243600	0.936468	4.36651	1.51653	2.87927	0.00398594	0.00969555	Bradi5g18571
BdiBd21-3.5G0181200	3.79881	4.36478	0.710011	6.14749	7.87184e-10	7.00862e-09	Bradi5g14163
BdiBd21-3.3G0539300	4.46171	4.36439	0.712923	6.12183	9.25071e-10	8.13804e-09	Bradi3g40777
BdiBd21-3.4G0068800	0.760702	4.36405	1.89882	2.29829	0.0215451	0.0425805	Bradi4g05080
BdiBd21-3.1G0453000	0.958476	4.36387	1.52769	2.85651	0.00428324	0.0103259	Bradi1g33595
BdiBd21-3.3G0687000	2.62588	4.36351	1.2995	3.35785	0.000785519	0.00228746	Bradi3g51872
BdiBd21-3.3G0775000	1484.16	4.36208	0.688051	6.33977	2.30113e-10	2.17849e-09	Bradi3g58800
BdiBd21-3.4G0295700	0.753639	4.35849	2.61024	1.66977	0.094965	0.151392	NA
BdiBd21-3.5G0211900	2.02346	4.35371	1.00347	4.33867	1.43345e-05	6.12379e-05	Bradi5g16310
BdiBd21-3.2G0098400	30.3446	4.35242	0.58122	7.48843	6.97046e-14	1.04979e-12	NA
BdiBd21-3.1G0162100	2.27612	4.35083	0.900512	4.8315	1.35506e-06	7.10976e-06	Bradi1g12150
BdiBd21-3.4G0061400	2.54773	4.35077	0.960002	4.53204	5.84167e-06	2.70119e-05	Bradi4g04550
BdiBd21-3.3G0096300	42.483	4.348	1.07158	4.05755	4.95904e-05	0.000189891	Bradi3g07282
BdiBd21-3.3G0034700	42.8116	4.34198	0.368497	11.7829	4.78061e-32	2.9807e-30	Bradi3g02810
BdiBd21-3.3G0696000	208.534	4.33549	0.433767	9.99496	1.6035e-23	5.78289e-22	Bradi3g52547
BdiBd21-3.2G0289000	2.20917	4.33357	0.946237	4.5798	4.65423e-06	2.19899e-05	NA
BdiBd21-3.2G0296900	0.738334	4.33242	1.92273	2.25327	0.0242422	0.0472387	Bradi2g22610
BdiBd21-3.4G0348000	121.064	4.33232	0.585669	7.39722	1.39069e-13	1.99606e-12	Bradi4g24690
BdiBd21-3.3G0122100	605.565	4.33158	0.339742	12.7496	3.13334e-37	2.57729e-35	Bradi3g09080
BdiBd21-3.1G0870400	6.92571	4.32896	0.665102	6.50871	7.57995e-11	7.57145e-10	Bradi1g64480
BdiBd21-3.2G0589800	1.12843	4.32678	1.44903	2.98599	0.00282662	0.00717339	Bradi2g46220
BdiBd21-3.1G0499400	14.2872	4.32457	0.596939	7.24458	4.33769e-13	5.83433e-12	Bradi1g36860
BdiBd21-3.3G0243900	0.934348	4.32324	1.46551	2.94998	0.0031779	0.00795255	Bradi3g17770
BdiBd21-3.1G0305800	3.7143	4.32112	0.762372	5.66799	1.44479e-08	1.06253e-07	Bradi1g23410
BdiBd21-3.5G0061900	24.5699	4.32093	0.661336	6.53364	6.41891e-11	6.4844e-10	Bradi5g04660
BdiBd21-3.1G0577300	0.73544	4.31858	1.89581	2.27796	0.0227291	0.0446277	Bradi1g44245
BdiBd21-3.4G0495700	390.243	4.31532	0.426309	10.1225	4.38984e-24	1.66456e-22	NA
BdiBd21-3.2G0322700	13.7662	4.31444	0.636324	6.78026	1.19962e-11	1.34813e-10	Bradi2g24420
BdiBd21-3.2G0291300	16.974	4.31166	0.615333	7.00703	2.43435e-12	3.00931e-11	Bradi2g22222
BdiBd21-3.3G0787300	183.721	4.31099	0.478094	9.01704	1.93243e-19	5.03987e-18	Bradi3g59800
BdiBd21-3.3G0278000	342.13	4.30902	0.563274	7.64996	2.01035e-14	3.21325e-13	NA
BdiBd21-3.5G0284400	89.4205	4.3086	0.378078	11.3961	4.37496e-30	2.41764e-28	Bradi5g21677
BdiBd21-3.2G0641600	9.87364	4.30814	0.471959	9.12819	6.96541e-20	1.89038e-18	Bradi2g50140
BdiBd21-3.1G0287100	99.0602	4.30348	0.630951	6.82062	9.065e-12	1.03671e-10	Bradi1g21980
BdiBd21-3.3G0770900	144.359	4.29635	0.631427	6.80419	1.01618e-11	1.15289e-10	Bradi3g58255
BdiBd21-3.5G0215300	1.10568	4.29607	1.51295	2.83953	0.00451795	0.0108271	Bradi5g16513
BdiBd21-3.1G0159500	25.7366	4.29575	0.571187	7.52075	5.44641e-14	8.32573e-13	Bradi1g11980
BdiBd21-3.2G0234000	33.4315	4.29443	0.289328	14.8428	7.74537e-50	1.21796e-47	Bradi2g17720
BdiBd21-3.2G0536100	0.885637	4.29221	1.5909	2.69798	0.00697625	0.0159225	NA
BdiBd21-3.5G0013100	1.90457	4.29097	0.953711	4.49924	6.81967e-06	3.10772e-05	Bradi5g01167
BdiBd21-3.2G0453300	0.912404	4.29006	1.54466	2.77735	0.00548041	0.0128513	NA
BdiBd21-3.1G0304400	51.648	4.28993	0.425143	10.0905	6.08322e-24	2.29042e-22	Bradi1g23340
BdiBd21-3.2G0461600	290.202	4.2886	0.247137	17.3531	1.86801e-67	5.19113e-65	Bradi2g36647
BdiBd21-3.2G0436500	3.06804	4.28367	0.771086	5.55538	2.77016e-08	1.9552e-07	Bradi2g34992
BdiBd21-3.1G0331100	4.68771	4.28091	0.756754	5.65695	1.54091e-08	1.1274e-07	Bradi1g25260
BdiBd21-3.1G0042600	11.1521	4.28014	0.443311	9.65494	4.68444e-22	1.49524e-20	Bradi1g03245
BdiBd21-3.1G0423500	113.29	4.2748	0.279293	15.3058	6.99471e-53	1.22614e-50	Bradi1g31600
BdiBd21-3.2G0492200	37.7158	4.27424	0.459421	9.30354	1.35851e-20	3.83848e-19	Bradi2g38631
BdiBd21-3.3G0664000	1.3461	4.27258	1.10535	3.86538	0.000110919	0.000392074	Bradi3g50120
BdiBd21-3.2G0731700	443.088	4.27221	0.31717	13.4698	2.35526e-41	2.41003e-39	NA
BdiBd21-3.1G0619400	0.710177	4.2719	1.91638	2.22915	0.025804	0.049918	Bradi1g47140
BdiBd21-3.1G0299700	1.84161	4.27119	0.964183	4.42986	9.42942e-06	4.17338e-05	Bradi1g22995
BdiBd21-3.5G0152100	28.316	4.27094	0.616441	6.92838	4.25682e-12	5.10293e-11	Bradi5g12090
BdiBd21-3.1G0619900	2.43524	4.27036	1.0172	4.19817	2.69081e-05	0.000108988	Bradi1g47175
BdiBd21-3.2G0740700	18.2108	4.26599	0.575481	7.41291	1.23558e-13	1.78663e-12	Bradi2g57860
BdiBd21-3.1G0313100	0.706858	4.26547	1.93577	2.2035	0.0275597	0.0527757	Bradi1g23940
BdiBd21-3.3G0383600	3.07153	4.26422	0.898301	4.74699	2.06467e-06	1.04329e-05	NA
BdiBd21-3.1G1003800	30.6358	4.26297	0.582614	7.31697	2.53638e-13	3.53145e-12	Bradi1g75150
BdiBd21-3.2G0626100	4.60918	4.26269	0.640511	6.65515	2.83015e-11	2.99929e-10	Bradi2g48960
BdiBd21-3.3G0388800	7.48238	4.25782	0.559048	7.6162	2.61243e-14	4.13542e-13	Bradi3g29710
BdiBd21-3.4G0315500	1.06604	4.2574	1.30098	3.27246	0.00106614	0.00300958	NA
BdiBd21-3.2G0134600	5.98866	4.25644	0.636	6.69251	2.19371e-11	2.36227e-10	Bradi2g10211
BdiBd21-3.2G0032000	43.935	4.25231	0.333909	12.7349	3.7821e-37	3.09901e-35	Bradi2g02590
BdiBd21-3.3G0027600	195.824	4.25152	0.572381	7.42777	1.10445e-13	1.61117e-12	Bradi3g02320
BdiBd21-3.1G0052400	2.05525	4.24942	1.06843	3.97727	6.97108e-05	0.00025878	Bradi1g03965
BdiBd21-3.4G0286100	9.33444	4.24144	0.538933	7.87008	3.54414e-15	6.08307e-14	Bradi4g20745
BdiBd21-3.2G0240800	547.54	4.23011	0.616015	6.86689	6.56151e-12	7.65127e-11	Bradi2g18300
BdiBd21-3.1G0057300	226.467	4.22515	0.53285	7.92935	2.20295e-15	3.88395e-14	Bradi1g04310
BdiBd21-3.4G0377600	34.4668	4.22475	0.292204	14.4582	2.22478e-47	3.10975e-45	NA
BdiBd21-3.2G0610200	1.3033	4.22413	1.13174	3.73241	0.000189658	0.00063425	Bradi2g47710
BdiBd21-3.4G0033700	0.682831	4.22251	2.62686	1.60743	0.107959	0.16849	NA
BdiBd21-3.2G0145000	1.57575	4.22069	0.989207	4.26674	1.98347e-05	8.23661e-05	NA
BdiBd21-3.1G1030000	26.682	4.21968	0.520655	8.10455	5.2939e-16	9.96613e-15	Bradi1g77280
BdiBd21-3.2G0666400	9.14671	4.21898	0.533434	7.90908	2.59288e-15	4.54147e-14	Bradi2g52090
BdiBd21-3.2G0663200	84.1569	4.21404	0.363593	11.59	4.63283e-31	2.68503e-29	Bradi2g51820
BdiBd21-3.3G0383900	81.658	4.21176	0.331396	12.7091	5.26099e-37	4.21391e-35	Bradi3g29341
BdiBd21-3.1G0023700	112.759	4.21135	0.288503	14.5973	2.92399e-48	4.28305e-46	Bradi1g01840
BdiBd21-3.4G0553500	2.47986	4.21069	0.865697	4.86393	1.15075e-06	6.1295e-06	Bradi4g39766
BdiBd21-3.1G0162800	1.3015	4.20883	1.26274	3.3331	0.00085883	0.00247967	Bradi1g12210
BdiBd21-3.3G0242700	584.002	4.2064	0.449956	9.34847	8.89235e-21	2.55264e-19	Bradi3g17690
BdiBd21-3.4G0027200	113.744	4.20394	0.232948	18.0467	8.37713e-73	2.88957e-70	Bradi4g02260
BdiBd21-3.3G0711100	21.2799	4.20279	0.511679	8.21373	2.14424e-16	4.2109e-15	Bradi3g53760
BdiBd21-3.2G0080500	0.678702	4.20234	2.07585	2.0244	0.0429295	0.0771828	Bradi2g06170
BdiBd21-3.4G0402700	84.0585	4.19917	0.547154	7.67456	1.65988e-14	2.66503e-13	Bradi4g28680
BdiBd21-3.3G0699100	137.865	4.19636	0.404409	10.3765	3.17091e-25	1.29414e-23	Bradi3g52807
BdiBd21-3.1G0323300	975.107	4.18887	0.30018	13.9546	2.95151e-44	3.64861e-42	Bradi1g24690
BdiBd21-3.2G0258300	1.01601	4.18866	1.44093	2.90692	0.0036501	0.00897977	Bradi2g19650
BdiBd21-3.4G0463200	10.7434	4.1886	0.471679	8.88019	6.67462e-19	1.65404e-17	Bradi4g33181
BdiBd21-3.1G0560100	106.495	4.18562	0.371197	11.276	1.72387e-29	9.21664e-28	Bradi1g43170
BdiBd21-3.2G0644800	90.8086	4.18505	0.328902	12.7243	4.33328e-37	3.51029e-35	Bradi2g50390
BdiBd21-3.4G0485200	528.601	4.18501	1.00134	4.17941	2.92271e-05	0.000117645	NA
BdiBd21-3.1G0875400	7.19587	4.18404	0.534532	7.82749	4.97706e-15	8.42083e-14	Bradi1g64901
BdiBd21-3.1G0428000	0.829825	4.18197	1.55234	2.69397	0.00706055	0.0160857	Bradi1g31875
BdiBd21-3.3G0520100	7.3076	4.17839	0.72175	5.78925	7.07e-09	5.45648e-08	NA
BdiBd21-3.4G0019000	9.584	4.17553	0.514521	8.11536	4.84331e-16	9.16628e-15	Bradi4g01680
BdiBd21-3.1G0377600	3.5167	4.17549	1.27532	3.27406	0.00106013	0.00299458	Bradi1g28580
BdiBd21-3.2G0274500	0.663396	4.17274	2.69702	1.54716	0.121824	0.186815	Bradi2g20910
BdiBd21-3.1G0156100	0.657993	4.16971	2.05724	2.02684	0.0426786	0.0767898	Bradi1g11720
BdiBd21-3.5G0250100	35.5244	4.16884	0.378483	11.0146	3.24921e-28	1.60851e-26	Bradi5g19120
BdiBd21-3.3G0762800	3.99506	4.16768	1.03955	4.00911	6.09474e-05	0.00022863	Bradi3g57630
BdiBd21-3.3G0620500	36.1053	4.16368	0.467772	8.9011	5.52958e-19	1.38149e-17	Bradi3g46710
BdiBd21-3.4G0596400	1629.4	4.1629	0.515058	8.08238	6.35168e-16	1.18222e-14	Bradi4g42910
BdiBd21-3.2G0782400	0.654674	4.16272	2.06876	2.01218	0.0442011	0.0791208	Bradi2g60970
BdiBd21-3.1G1035000	304.492	4.15869	0.404291	10.2864	8.11739e-25	3.19115e-23	Bradi1g77637
BdiBd21-3.4G0368000	0.806956	4.15503	1.70555	2.43618	0.0148433	0.0308583	Bradi4g26280
BdiBd21-3.4G0592000	338.303	4.15396	0.282125	14.7238	4.53119e-49	6.77651e-47	Bradi4g42610
BdiBd21-3.4G0009600	146.805	4.15248	0.694184	5.98182	2.20658e-09	1.84048e-08	NA
BdiBd21-3.3G0614200	0.657608	4.15052	2.75226	1.50804	0.131543	0.198938	NA
BdiBd21-3.3G0174300	34.5903	4.14791	0.353735	11.726	9.37686e-32	5.74595e-30	Bradi3g13177
BdiBd21-3.1G0440600	52.4214	4.13976	0.424853	9.74399	1.95711e-22	6.42929e-21	Bradi1g32791
BdiBd21-3.3G0688900	13.2574	4.13815	0.424311	9.75262	1.7976e-22	5.92348e-21	Bradi3g52011
BdiBd21-3.2G0599800	232.129	4.13507	0.620439	6.66475	2.65111e-11	2.81793e-10	Bradi2g47000
BdiBd21-3.2G0073300	8.49006	4.13153	0.516579	7.99787	1.2659e-15	2.28268e-14	Bradi2g05630
BdiBd21-3.5G0247000	8.75075	4.13112	1.25999	3.2787	0.00104287	0.00295284	Bradi5g18837
BdiBd21-3.5G0205600	15.7215	4.13014	0.788032	5.24108	1.59638e-07	9.85859e-07	Bradi5g15820
BdiBd21-3.2G0226700	147.387	4.12926	0.265408	15.5582	1.40028e-54	2.60404e-52	Bradi2g17200
BdiBd21-3.3G0684200	1.20341	4.12897	1.29456	3.18948	0.00142531	0.00391544	Bradi3g51640
BdiBd21-3.3G0230800	204.999	4.12722	0.157331	26.2327	1.12545e-151	3.0086e-148	Bradi3g17027
BdiBd21-3.4G0424000	34.5918	4.12717	0.855532	4.8241	1.4064e-06	7.35116e-06	Bradi4g30160
BdiBd21-3.2G0720200	79.7558	4.12685	0.422505	9.76759	1.55103e-22	5.11889e-21	Bradi2g56370
BdiBd21-3.3G0050500	6.68209	4.12525	0.657042	6.27852	3.4181e-10	3.17548e-09	Bradi3g03980
BdiBd21-3.3G0073000	17.2955	4.12253	0.850744	4.8458	1.26102e-06	6.64898e-06	Bradi3g05640
BdiBd21-3.2G0566300	65.5402	4.12178	0.627506	6.56851	5.08215e-11	5.18544e-10	Bradi2g44360
BdiBd21-3.3G0465000	10.4555	4.12173	0.715963	5.75691	8.56675e-09	6.52684e-08	NA
BdiBd21-3.5G0224700	63.788	4.11717	0.232064	17.7415	2.0059e-70	6.21714e-68	Bradi5g17160
BdiBd21-3.5G0051800	1.18772	4.11579	1.1349	3.62657	0.000287211	0.000921576	Bradi5g03680
BdiBd21-3.1G0969700	21.0217	4.11494	0.573013	7.18123	6.90865e-13	9.0922e-12	Bradi1g72120
BdiBd21-3.4G0433600	3.70963	4.11469	0.759198	5.41979	5.96704e-08	3.98535e-07	Bradi4g30880
BdiBd21-3.4G0562300	76.9644	4.11183	0.664838	6.18471	6.22186e-10	5.60728e-09	Bradi4g40410
BdiBd21-3.4G0366200	22.7306	4.11136	0.328559	12.5133	6.31293e-36	4.92731e-34	Bradi4g26170
BdiBd21-3.1G0933000	50.6936	4.11053	0.566111	7.26099	3.84272e-13	5.20458e-12	Bradi1g69180
BdiBd21-3.1G0057800	0.633155	4.10939	2.03179	2.02254	0.0431202	0.0774866	Bradi1g04359
BdiBd21-3.3G0787200	0.633155	4.10939	2.03179	2.02254	0.0431202	0.0774866	Bradi3g59795
BdiBd21-3.5G0195900	30.8647	4.10692	0.572159	7.17794	7.07721e-13	9.30259e-12	Bradi5g15230
BdiBd21-3.3G0157400	0.631496	4.10586	2.0158	2.03684	0.0416658	0.0751954	Bradi3g11370
BdiBd21-3.5G0243700	0.631496	4.10586	2.0158	2.03684	0.0416658	0.0751954	Bradi5g18580
BdiBd21-3.4G0528500	2.15282	4.10263	0.959026	4.27791	1.88653e-05	7.8646e-05	Bradi4g37850
BdiBd21-3.1G0837100	74.8982	4.0997	0.592806	6.91575	4.65396e-12	5.54483e-11	NA
BdiBd21-3.4G0461700	283.007	4.09875	0.219888	18.6402	1.51808e-77	6.62565e-75	Bradi4g33067
BdiBd21-3.4G0141700	12.5498	4.09724	0.789548	5.18935	2.11031e-07	1.27633e-06	Bradi4g10040
BdiBd21-3.2G0349600	0.631921	4.09677	2.04634	2.002	0.0452852	0.0807811	NA
BdiBd21-3.5G0043800	2.75704	4.08408	1.44945	2.81769	0.0048371	0.0115081	Bradi5g03258
BdiBd21-3.4G0488600	806.291	4.08396	0.227551	17.9475	5.02073e-72	1.70434e-69	Bradi4g35110
BdiBd21-3.4G0169900	0.790056	4.08263	1.61788	2.52345	0.011621	0.024935	NA
BdiBd21-3.2G0667000	33.867	4.08198	0.514733	7.93028	2.18655e-15	3.85822e-14	Bradi2g52140
BdiBd21-3.2G0706400	0.985257	4.0816	1.29153	3.16029	0.00157613	0.00427213	Bradi2g55217
BdiBd21-3.4G0092000	0.956122	4.0815	1.30158	3.13581	0.00171381	0.00460043	NA
BdiBd21-3.2G0171600	231.81	4.08031	0.597079	6.83378	8.27075e-12	9.5147e-11	Bradi2g12870
BdiBd21-3.2G0059000	20.9887	4.07979	0.605387	6.73914	1.59327e-11	1.76091e-10	Bradi2g04520
BdiBd21-3.5G0119500	0.789142	4.07946	2.14409	1.90266	0.0570853	0.0982635	NA
BdiBd21-3.3G0440000	3.29414	4.07564	0.723895	5.63016	1.80047e-08	1.30614e-07	Bradi3g33626
BdiBd21-3.1G0817300	1.18492	4.07379	1.12301	3.62756	0.00028611	0.000918868	Bradi1g60392
BdiBd21-3.4G0424100	22.3712	4.07098	0.773824	5.26086	1.43382e-07	8.90609e-07	Bradi4g30170
BdiBd21-3.3G0117900	56.8042	4.06914	0.396167	10.2713	9.49587e-25	3.72622e-23	Bradi3g08790
BdiBd21-3.4G0005200	1.15696	4.06676	1.48672	2.73538	0.00623079	0.0144009	Bradi4g00570
BdiBd21-3.2G0469600	95.4999	4.06518	0.726321	5.59695	2.18156e-08	1.56141e-07	Bradi2g37140
BdiBd21-3.1G0294700	813.3	4.06269	0.200126	20.3007	1.2671e-91	9.03273e-89	Bradi1g22600
BdiBd21-3.5G0347900	398.95	4.06143	0.768013	5.28823	1.23506e-07	7.77769e-07	Bradi5g26435
BdiBd21-3.1G0704500	5.41666	4.05832	0.592579	6.84857	7.45908e-12	8.64606e-11	Bradi1g53012
BdiBd21-3.4G0100100	3.58066	4.05808	0.773989	5.24308	1.5792e-07	9.75526e-07	Bradi4g07350
BdiBd21-3.3G0680600	18.0034	4.0561	0.543066	7.46889	8.08715e-14	1.20272e-12	Bradi3g51358
BdiBd21-3.3G0525200	0.607893	4.05478	2.13107	1.9027	0.0570799	0.0982622	Bradi3g39830
BdiBd21-3.2G0779500	0.755698	4.05375	1.7688	2.2918	0.021917	0.0432409	NA
BdiBd21-3.5G0124200	35.1356	4.05215	0.493352	8.2135	2.14839e-16	4.21518e-15	Bradi5g10093
BdiBd21-3.1G0028500	1.77558	4.052	1.17543	3.44724	0.000566337	0.00170138	Bradi1g02170
BdiBd21-3.1G0192100	0.606234	4.05119	2.11333	1.91697	0.0552422	0.0956219	Bradi1g14410
BdiBd21-3.1G0924700	7.80804	4.04906	0.496273	8.15894	3.37974e-16	6.48242e-15	Bradi1g68560
BdiBd21-3.5G0359000	0.607083	4.03848	2.76113	1.46262	0.143571	0.213594	Bradi5g27330
BdiBd21-3.3G0419000	0.604999	4.03824	2.04141	1.97817	0.0479099	0.084804	Bradi3g32140
BdiBd21-3.5G0160700	2.22326	4.03796	0.891609	4.52884	5.9308e-06	2.73826e-05	Bradi5g12697
BdiBd21-3.5G0132800	0.922552	4.03749	1.57375	2.56552	0.010302	0.0224243	Bradi5g10668
BdiBd21-3.1G0564900	0.603339	4.03447	2.0423	1.97545	0.0482167	0.0852765	Bradi1g43460
BdiBd21-3.2G0674000	2.57874	4.03418	0.877629	4.59668	4.2928e-06	2.04149e-05	Bradi2g52675
BdiBd21-3.5G0147900	74.2519	4.03388	0.729873	5.52683	3.26074e-08	2.27443e-07	Bradi5g11780
BdiBd21-3.5G0169300	1.66984	4.03258	0.987868	4.0821	4.463e-05	0.000172721	Bradi5g13290
BdiBd21-3.2G0671800	0.60168	4.03074	2.07262	1.94476	0.0518043	0.090647	Bradi2g52520
BdiBd21-3.2G0024200	52.2209	4.02623	0.316222	12.7323	3.91173e-37	3.19299e-35	Bradi2g02000
BdiBd21-3.1G0958900	2.80459	4.02521	0.930117	4.32764	1.50713e-05	6.39896e-05	Bradi1g71290
BdiBd21-3.4G0338800	0.602105	4.02222	2.17257	1.85136	0.0641175	0.108468	Bradi4g24120
BdiBd21-3.3G0407700	37.9038	4.0215	0.684384	5.87608	4.20087e-09	3.34474e-08	Bradi3g31110
BdiBd21-3.3G0208100	8.95515	4.02141	0.489739	8.21133	2.18755e-16	4.28528e-15	Bradi3g15592
BdiBd21-3.2G0348200	3.24407	4.02038	0.940078	4.27664	1.89732e-05	7.90493e-05	Bradi2g26230
BdiBd21-3.5G0303500	6.44501	4.01526	0.912378	4.40087	1.0782e-05	4.71927e-05	Bradi5g23140
BdiBd21-3.5G0268600	15.8081	4.01415	1.09869	3.65357	0.000258622	0.000840052	Bradi5g20427
BdiBd21-3.4G0045000	5.59947	4.01193	0.660796	6.07136	1.26831e-09	1.09504e-08	Bradi4g03410
BdiBd21-3.2G0628100	26.2661	4.00798	0.8043	4.98319	6.2545e-07	3.50521e-06	Bradi2g49140
BdiBd21-3.1G0081700	63.0637	4.00692	0.243975	16.4235	1.29909e-60	2.92445e-58	Bradi1g06060
BdiBd21-3.1G0102300	1.81503	4.0063	1.03199	3.8821	0.000103557	0.000368667	Bradi1g07540
BdiBd21-3.3G0281000	8.81499	4.00506	0.574671	6.9693	3.18518e-12	3.88581e-11	Bradi3g20070
BdiBd21-3.2G0090100	1.59437	4.0034	1.03774	3.85779	0.000114415	0.000403708	Bradi2g06940
BdiBd21-3.2G0526800	3.11124	4.00244	0.881115	4.54248	5.55974e-06	2.58423e-05	Bradi2g41520
BdiBd21-3.2G0713300	40.0244	4.00128	0.746928	5.35698	8.46251e-08	5.47924e-07	Bradi2g55760
BdiBd21-3.2G0544200	79.5287	3.99994	0.326997	12.2324	2.08804e-34	1.51887e-32	Bradi2g42730
BdiBd21-3.1G0953200	609.495	3.99786	0.741795	5.38945	7.06755e-08	4.64924e-07	Bradi1g70805
BdiBd21-3.5G0173800	1.57243	3.99774	0.996097	4.01341	5.98482e-05	0.000224941	NA
BdiBd21-3.4G0203800	1.63471	3.99476	1.02867	3.88344	0.000102991	0.000366789	NA
BdiBd21-3.3G0151600	727.977	3.9927	0.578411	6.90288	5.09593e-12	6.03441e-11	NA
BdiBd21-3.4G0437300	1.35778	3.99248	1.37835	2.89655	0.00377285	0.00924028	NA
BdiBd21-3.3G0338800	7.46203	3.99199	0.524373	7.61287	2.68073e-14	4.23726e-13	NA
BdiBd21-3.1G0576700	0.911567	3.98839	1.33004	2.9987	0.00271137	0.00692031	Bradi1g44207
BdiBd21-3.2G0396300	10.0733	3.98827	0.62666	6.36434	1.96137e-10	1.87342e-09	Bradi2g31525
BdiBd21-3.4G0498700	172.122	3.98759	0.726552	5.48838	4.05629e-08	2.78305e-07	Bradi4g35810
BdiBd21-3.3G0516800	18.0585	3.98756	0.405869	9.82475	8.80919e-23	2.9762e-21	Bradi3g39160
BdiBd21-3.1G0340800	1.3413	3.98363	1.04811	3.80078	0.000144243	0.000496985	NA
BdiBd21-3.1G0659400	2245.42	3.98352	0.430608	9.25092	2.2257e-20	6.21394e-19	Bradi1g49753
BdiBd21-3.2G0634100	0.577652	3.98168	2.75404	1.44576	0.148245	0.219433	Bradi2g49600
BdiBd21-3.4G0351900	1.07594	3.98153	1.34494	2.96038	0.00307259	0.00771792	Bradi4g24900
BdiBd21-3.1G0854400	0.581821	3.97934	2.78617	1.42825	0.153221	0.225394	Bradi1g63277
BdiBd21-3.3G0527800	43.4233	3.97858	0.492439	8.07934	6.51206e-16	1.21102e-14	NA
BdiBd21-3.1G0144100	43.3608	3.97789	0.371949	10.6947	1.07773e-26	4.88311e-25	Bradi1g10765
BdiBd21-3.3G0231700	0.574333	3.97353	2.78033	1.42916	0.152958	0.225024	Bradi3g17101
BdiBd21-3.4G0003700	0.580161	3.97197	2.17727	1.82429	0.0681088	0.114047	Bradi4g00460
BdiBd21-3.2G0787200	71.7372	3.97148	1.23123	3.22563	0.00125697	0.00349739	Bradi2g61310
BdiBd21-3.1G0099200	0.574758	3.96959	2.12263	1.87013	0.0614657	0.104616	Bradi1g07300
BdiBd21-3.5G0086200	10.5976	3.96782	0.486461	8.15649	3.44891e-16	6.59735e-15	Bradi5g07594
BdiBd21-3.2G0000500	0.578502	3.96746	2.11518	1.8757	0.0606958	0.103487	Bradi2g00280
BdiBd21-3.4G0553300	0.578502	3.96746	2.11518	1.8757	0.0606958	0.103487	Bradi4g39762
BdiBd21-3.3G0630200	0.576842	3.96348	2.11618	1.87294	0.0610771	0.104064	Bradi3g47510
BdiBd21-3.3G0445400	5.93893	3.96281	0.837688	4.73066	2.23793e-06	1.12269e-05	Bradi3g33994
BdiBd21-3.2G0606600	10.8268	3.95981	0.478894	8.26866	1.35475e-16	2.71026e-15	NA
BdiBd21-3.2G0664400	6.36342	3.95633	0.724436	5.46126	4.7278e-08	3.20674e-07	Bradi2g51917
BdiBd21-3.1G0331400	0.894807	3.95505	1.35796	2.9125	0.00358553	0.00883412	Bradi1g25290
BdiBd21-3.3G0368000	75.7926	3.95411	0.593265	6.665	2.64664e-11	2.81457e-10	NA
BdiBd21-3.5G0060800	1.89243	3.95013	0.931889	4.23884	2.24678e-05	9.2279e-05	Bradi5g04577
BdiBd21-3.1G0147300	30.9815	3.94738	0.372667	10.5922	3.23772e-26	1.41889e-24	Bradi1g11010
BdiBd21-3.3G0196300	93.6295	3.9458	0.46912	8.41107	4.06287e-17	8.64563e-16	NA
BdiBd21-3.1G0951800	5.63344	3.94002	0.873378	4.51124	6.44504e-06	2.95653e-05	Bradi1g70690
BdiBd21-3.1G0563900	69.0677	3.93808	0.434966	9.05375	1.38135e-19	3.6471e-18	Bradi1g43402
BdiBd21-3.1G0938600	947.662	3.9379	0.759795	5.18285	2.18519e-07	1.31789e-06	Bradi1g69610
BdiBd21-3.3G0527900	12.0013	3.93753	0.509287	7.73145	1.06332e-14	1.74121e-13	NA
BdiBd21-3.2G0015200	8.48747	3.93007	0.621585	6.32265	2.5711e-10	2.41801e-09	Bradi2g01258
BdiBd21-3.1G0774800	0.708117	3.92978	1.70644	2.30291	0.0212837	0.0421418	Bradi1g57725
BdiBd21-3.5G0226300	0.557793	3.92947	2.28943	1.71635	0.0860972	0.13928	Bradi5g17281
BdiBd21-3.1G0116200	1.08439	3.92907	1.31656	2.98434	0.00284193	0.00720881	NA
BdiBd21-3.1G0647200	1.07309	3.92683	1.30941	2.99892	0.00270934	0.00691597	Bradi1g48910
BdiBd21-3.1G0046100	69.6981	3.92592	0.250853	15.6503	3.3052e-55	6.31115e-53	Bradi1g03530
BdiBd21-3.1G0422300	3.18457	3.92542	0.699429	5.61233	1.99625e-08	1.43453e-07	Bradi1g31486
BdiBd21-3.3G0695100	72.1176	3.92519	0.419779	9.3506	8.71482e-21	2.50602e-19	Bradi3g52490
BdiBd21-3.5G0043900	4.17946	3.92449	0.701512	5.59433	2.21473e-08	1.58303e-07	Bradi5g03261
BdiBd21-3.4G0512400	0.698883	3.92394	1.67903	2.33703	0.0194376	0.0390065	Bradi4g36820
BdiBd21-3.1G0847100	200.67	3.92366	0.473435	8.28763	1.15532e-16	2.32652e-15	Bradi1g62720
BdiBd21-3.3G0535800	2443.79	3.92338	0.534908	7.33467	2.22274e-13	3.11096e-12	Bradi3g40580
BdiBd21-3.2G0453100	2.76503	3.92334	0.745158	5.26511	1.40108e-07	8.72553e-07	Bradi2g36095
BdiBd21-3.5G0192700	0.691821	3.9224	1.75062	2.24057	0.0250538	0.0486208	Bradi5g14970
BdiBd21-3.4G0004700	99.2361	3.92132	0.71688	5.46998	4.5009e-08	3.06451e-07	Bradi4g00530
BdiBd21-3.2G0236400	0.552815	3.91799	2.1689	1.80644	0.0708495	0.117987	Bradi2g17941
BdiBd21-3.4G0581500	0.702933	3.91705	1.62284	2.41371	0.0157911	0.0325596	NA
BdiBd21-3.1G0999200	8.47847	3.91592	0.794969	4.92588	8.39796e-07	4.60038e-06	Bradi1g74780
BdiBd21-3.1G0595000	2.97988	3.91123	0.804815	4.8598	1.17507e-06	6.24193e-06	Bradi1g45451
BdiBd21-3.1G0177800	4.95331	3.91052	0.831307	4.70406	2.55033e-06	1.26781e-05	Bradi1g13354
BdiBd21-3.4G0027300	51.3366	3.91017	0.397793	9.82968	8.38858e-23	2.85212e-21	Bradi4g02267
BdiBd21-3.4G0033600	0.549496	3.90967	2.18571	1.78874	0.0736559	0.12189	NA
BdiBd21-3.1G0919300	1.51921	3.90879	0.957643	4.08167	4.47125e-05	0.000172978	Bradi1g68210
BdiBd21-3.1G1017000	368.853	3.90539	0.302414	12.914	3.7506e-38	3.26058e-36	Bradi1g76250
BdiBd21-3.1G0163500	1.55296	3.9047	0.997731	3.91358	9.09367e-05	0.000328398	Bradi1g12260
BdiBd21-3.1G0721800	0.55158	3.90336	2.11417	1.84628	0.0648514	0.109533	Bradi1g54327
BdiBd21-3.1G0992300	376.065	3.90148	0.529818	7.36381	1.7873e-13	2.52799e-12	Bradi1g74220
BdiBd21-3.1G0894200	14.85	3.90024	0.792268	4.92288	8.52817e-07	4.66812e-06	Bradi1g66375
BdiBd21-3.4G0537600	130.116	3.89847	0.244487	15.9455	3.0609e-57	6.29427e-55	Bradi4g38600
BdiBd21-3.2G0748600	0.548261	3.89536	2.20708	1.76494	0.077574	0.127429	NA
BdiBd21-3.1G0577400	507.753	3.89364	0.759579	5.12605	2.95881e-07	1.74509e-06	NA
BdiBd21-3.2G0663400	36.7414	3.89321	0.729549	5.33646	9.47764e-08	6.08858e-07	Bradi2g51836
BdiBd21-3.2G0280800	4.35412	3.89268	0.696961	5.58522	2.33404e-08	1.66331e-07	Bradi2g21300
BdiBd21-3.2G0666900	339.159	3.8903	0.545356	7.1335	9.78461e-13	1.26514e-11	Bradi2g52130
BdiBd21-3.4G0069300	1.25341	3.89023	1.11427	3.49127	0.000480728	0.0014666	NA
BdiBd21-3.1G0888600	0.550345	3.89	2.25466	1.72531	0.0844708	0.137105	Bradi1g66000
BdiBd21-3.3G0173200	0.550345	3.89	2.25466	1.72531	0.0844708	0.137105	Bradi3g13090
BdiBd21-3.3G0619200	12.6339	3.88972	0.531506	7.3183	2.51134e-13	3.49886e-12	NA
BdiBd21-3.1G1007400	156.722	3.88725	0.253803	15.316	5.97971e-53	1.06568e-50	Bradi1g75410
BdiBd21-3.1G0423800	1.03246	3.88365	1.18253	3.28419	0.00102275	0.00290318	Bradi1g31611
BdiBd21-3.1G0576600	1.07208	3.88254	1.17316	3.30948	0.000934708	0.00267456	Bradi1g44200
BdiBd21-3.3G0060200	8.94969	3.88222	0.613035	6.33278	2.40775e-10	2.2764e-09	NA
BdiBd21-3.3G0456100	3052.05	3.88069	0.542925	7.14774	8.82174e-13	1.14618e-11	Bradi3g34737
BdiBd21-3.3G0132100	17.0049	3.88029	0.439416	8.83055	1.04165e-18	2.53721e-17	NA
BdiBd21-3.3G0404700	287.304	3.87644	0.53681	7.22126	5.15076e-13	6.85465e-12	Bradi3g30757
BdiBd21-3.2G0673900	73.8209	3.87404	0.425447	9.10581	8.56223e-20	2.31202e-18	NA
BdiBd21-3.1G0577200	0.684514	3.87052	1.67402	2.31211	0.0207714	0.0412611	Bradi1g44241
BdiBd21-3.3G0170900	188.34	3.86959	0.371647	10.412	2.18584e-25	9.007e-24	Bradi3g12902
BdiBd21-3.1G0504800	4.51258	3.86817	0.801621	4.82543	1.39699e-06	7.31003e-06	Bradi1g37290
BdiBd21-3.3G0716900	775.869	3.86385	0.336614	11.4786	1.69038e-30	9.46349e-29	Bradi3g54220
BdiBd21-3.1G0805300	0.668642	3.86362	1.66504	2.32044	0.0203173	0.0404901	NA
BdiBd21-3.1G0379600	1.28209	3.86316	1.14764	3.36617	0.000762208	0.00222625	NA
BdiBd21-3.2G0659100	669.057	3.85965	0.702139	5.49698	3.86341e-08	2.65698e-07	Bradi2g51510
BdiBd21-3.2G0607500	50.6382	3.85689	0.327225	11.7866	4.574e-32	2.87704e-30	Bradi2g47491
BdiBd21-3.3G0569200	4.56051	3.85578	0.628846	6.13152	8.70455e-10	7.6892e-09	Bradi3g43137
BdiBd21-3.2G0102500	12.6613	3.85097	0.465942	8.26492	1.39784e-16	2.78344e-15	Bradi2g07830
BdiBd21-3.4G0273600	1.01605	3.85093	1.23181	3.12624	0.00177055	0.00473207	Bradi4g19615
BdiBd21-3.2G0721700	11.2258	3.84996	0.484077	7.95321	1.81741e-15	3.24163e-14	Bradi2g56470
BdiBd21-3.1G0118500	2.02163	3.84853	1.02209	3.76537	0.000166302	0.00056462	Bradi1g08697
BdiBd21-3.1G0438500	3215.2	3.8482	0.387693	9.92588	3.21253e-23	1.12999e-21	Bradi1g32645
BdiBd21-3.1G0108900	43.8798	3.84677	0.476994	8.06462	7.34634e-16	1.35907e-14	Bradi1g07900
BdiBd21-3.2G0360200	39.2364	3.84591	0.377915	10.1766	2.52094e-24	9.66179e-23	Bradi2g26890
BdiBd21-3.1G0135100	0.526317	3.84103	2.15056	1.78606	0.0740893	0.122498	Bradi1g10007
BdiBd21-3.3G0384300	0.526317	3.84103	2.15056	1.78606	0.0740893	0.122498	Bradi3g29390
BdiBd21-3.4G0100300	50.1959	3.84011	0.290526	13.2178	6.92701e-40	6.44092e-38	Bradi4g07365
BdiBd21-3.1G0486400	5.48242	3.83989	0.646892	5.9359	2.92245e-09	2.38821e-08	Bradi1g35950
BdiBd21-3.3G0695600	4.16235	3.83984	0.78562	4.88766	1.02043e-06	5.48864e-06	NA
BdiBd21-3.1G0236800	1.40381	3.83977	1.15518	3.32395	0.000887519	0.00255183	Bradi1g18120
BdiBd21-3.1G0817200	0.528402	3.83896	2.8649	1.34	0.180246	0.257612	Bradi1g60391
BdiBd21-3.1G0862500	31.6392	3.83808	0.690082	5.56178	2.67038e-08	1.88914e-07	Bradi1g63910
BdiBd21-3.5G0223600	7.3578	3.83697	0.816065	4.7018	2.57882e-06	1.28019e-05	Bradi5g17080
BdiBd21-3.3G0292100	3.64646	3.8367	0.848538	4.52154	6.13918e-06	2.82593e-05	Bradi3g21000
BdiBd21-3.4G0042700	0.698869	3.83494	1.82313	2.10349	0.0354225	0.0654977	Bradi4g03263
BdiBd21-3.4G0472100	7.97976	3.83408	0.749672	5.11434	3.14838e-07	1.84874e-06	NA
BdiBd21-3.1G0255800	0.852631	3.83338	1.35571	2.82758	0.00469013	0.0111958	Bradi1g19607
BdiBd21-3.5G0336900	27.7454	3.83234	0.449641	8.52311	1.55326e-17	3.41048e-16	Bradi5g25585
BdiBd21-3.2G0017100	2.40881	3.83229	0.840038	4.56204	5.06586e-06	2.37064e-05	Bradi2g01430
BdiBd21-3.5G0039800	52.221	3.83023	0.352452	10.8674	1.64873e-27	7.7836e-26	Bradi5g03060
BdiBd21-3.2G0233900	7.57801	3.82261	0.541186	7.0634	1.62473e-12	2.0567e-11	Bradi2g17715
BdiBd21-3.4G0012900	7.09179	3.82167	0.526132	7.26371	3.76605e-13	5.1137e-12	Bradi4g01150
BdiBd21-3.5G0164100	6.12028	3.8215	0.643774	5.93609	2.91903e-09	2.38633e-08	Bradi5g12960
BdiBd21-3.5G0037200	1.18882	3.81757	1.20771	3.16101	0.00157221	0.00426368	Bradi5g02905
BdiBd21-3.3G0104700	682.606	3.81527	0.24239	15.7402	8.01612e-56	1.55848e-53	Bradi3g07850
BdiBd21-3.1G1020200	1050.5	3.81314	0.337196	11.3084	1.19252e-29	6.42398e-28	Bradi1g76460
BdiBd21-3.5G0275700	5.50033	3.81305	0.996378	3.82691	0.000129763	0.0004519	Bradi5g21013
BdiBd21-3.5G0131200	58.0957	3.81231	0.569391	6.69541	2.15064e-11	2.32291e-10	NA
BdiBd21-3.3G0656100	2.33256	3.80866	0.779386	4.88674	1.02517e-06	5.51e-06	Bradi3g49460
BdiBd21-3.1G0433500	1.21218	3.80782	1.18325	3.2181	0.00129041	0.00358119	Bradi1g32317
BdiBd21-3.1G0868800	251.342	3.80457	0.560919	6.78274	1.1792e-11	1.32868e-10	Bradi1g64391
BdiBd21-3.2G0800800	77.8547	3.80305	0.470223	8.08775	6.07774e-16	1.1332e-14	Bradi2g62300
BdiBd21-3.3G0623600	37.585	3.80266	0.420473	9.04378	1.51343e-19	3.97132e-18	Bradi3g47000
BdiBd21-3.2G0255100	4.57091	3.80215	0.732502	5.19063	2.09581e-07	1.26792e-06	Bradi2g19400
BdiBd21-3.4G0354600	5.18413	3.80161	0.550861	6.90121	5.156e-12	6.09542e-11	Bradi4g25080
BdiBd21-3.5G0219600	4.02595	3.79836	0.676088	5.61815	1.93016e-08	1.39172e-07	Bradi5g16787
BdiBd21-3.1G0922200	1.45501	3.79691	1.07373	3.53617	0.000405969	0.00125827	Bradi1g68435
BdiBd21-3.3G0316200	24.3893	3.79417	0.436869	8.68492	3.79015e-18	8.82004e-17	Bradi3g22875
BdiBd21-3.3G0034800	426.103	3.79339	0.187148	20.2695	2.38898e-91	1.64809e-88	Bradi3g02817
BdiBd21-3.5G0331500	10.3353	3.79315	0.447969	8.46746	2.50811e-17	5.3908e-16	Bradi5g25185
BdiBd21-3.3G0595600	215.584	3.78761	0.316692	11.9599	5.76292e-33	3.79218e-31	Bradi3g44880
BdiBd21-3.4G0150400	48.6868	3.78438	0.567758	6.66547	2.63816e-11	2.80695e-10	NA
BdiBd21-3.2G0349700	0.504374	3.78404	2.34274	1.61522	0.106263	NA	NA
BdiBd21-3.3G0138300	49.4126	3.78212	0.315973	11.9697	5.11847e-33	3.41008e-31	Bradi3g10200
BdiBd21-3.2G0249300	125.661	3.78118	0.395474	9.56113	1.16478e-21	3.5945e-20	Bradi2g18960
BdiBd21-3.1G0516800	0.502715	3.77993	2.27193	1.66375	0.0961618	NA	Bradi1g38070
BdiBd21-3.2G0729600	0.501055	3.7756	2.24328	1.68307	0.0923614	NA	Bradi2g57096
BdiBd21-3.2G0393400	7.11512	3.77171	0.497627	7.5794	3.47147e-14	5.4072e-13	Bradi2g31140
BdiBd21-3.5G0202800	1.41057	3.77133	1.04528	3.60795	0.000308622	0.000983927	Bradi5g15640
BdiBd21-3.1G0159400	30.611	3.77076	0.552383	6.82636	8.70942e-12	9.98712e-11	NA
BdiBd21-3.5G0339800	13.5936	3.77002	0.642251	5.87001	4.35764e-09	3.46312e-08	Bradi5g25817
BdiBd21-3.3G0207500	48.0797	3.7695	0.397793	9.47603	2.64141e-21	7.96745e-20	Bradi3g15560
BdiBd21-3.1G0230900	0.797949	3.76822	1.44205	2.6131	0.00897259	0.0198498	Bradi1g17710
BdiBd21-3.2G0031200	9.77846	3.76717	0.594608	6.33555	2.36494e-10	2.23691e-09	NA
BdiBd21-3.3G0411300	4.36858	3.76619	0.713737	5.27672	1.31517e-07	8.22886e-07	NA
BdiBd21-3.4G0441300	0.50148	3.76406	2.26787	1.65974	0.0969675	NA	Bradi4g31423
BdiBd21-3.5G0297600	19.5708	3.76365	0.466953	8.06003	7.62755e-16	1.40744e-14	NA
BdiBd21-3.3G0605100	30.9937	3.76338	0.501376	7.50611	6.0912e-14	9.22567e-13	Bradi3g45577
BdiBd21-3.3G0129800	90.9101	3.76256	0.455759	8.25559	1.5115e-16	2.99583e-15	Bradi3g09575
BdiBd21-3.3G0225200	1.54431	3.76189	1.12822	3.33435	0.000854989	0.00247025	Bradi1g05755
BdiBd21-3.1G0960800	1.38092	3.76179	1.15152	3.26682	0.00108765	0.00306461	Bradi1g71400
BdiBd21-3.4G0196800	6562.46	3.75924	0.553295	6.79428	1.08858e-11	1.22917e-10	Bradi4g13517
BdiBd21-3.3G0735500	36.2852	3.75922	0.380561	9.8781	5.18059e-23	1.78986e-21	Bradi3g55570
BdiBd21-3.1G0023200	691.544	3.75577	0.54628	6.87518	6.19116e-12	7.25105e-11	Bradi1g01807
BdiBd21-3.1G0505900	1.19764	3.75523	1.17218	3.20363	0.00135706	0.00374769	Bradi1g37350
BdiBd21-3.1G0682700	74.7295	3.75516	0.677957	5.53894	3.04307e-08	2.13234e-07	NA
BdiBd21-3.1G0342000	0.498161	3.75456	2.20933	1.69941	0.0892415	NA	Bradi1g26140
BdiBd21-3.4G0499200	1505.29	3.75361	0.493872	7.60037	2.95287e-14	4.64338e-13	Bradi4g35850
BdiBd21-3.2G0336700	6.79249	3.7499	0.686964	5.45865	4.79761e-08	3.24998e-07	Bradi2g25527
BdiBd21-3.3G0272900	0.788317	3.74974	1.43158	2.6193	0.00881107	0.019551	Bradi3g19550
BdiBd21-3.4G0247400	4.82841	3.74927	0.671747	5.58137	2.3863e-08	1.69829e-07	NA
BdiBd21-3.3G0700100	1.58259	3.74869	0.964734	3.88573	0.000102023	0.000363767	Bradi3g52890
BdiBd21-3.3G0557200	1356.64	3.74742	0.493563	7.59257	3.13614e-14	4.91351e-13	Bradi3g42110
BdiBd21-3.5G0013300	47.5911	3.74701	0.286602	13.0739	4.64248e-39	4.11967e-37	Bradi5g01180
BdiBd21-3.1G0954300	220.976	3.7431	0.344295	10.8718	1.57078e-27	7.43201e-26	Bradi1g70900
BdiBd21-3.5G0123000	3.38542	3.73844	0.843265	4.43329	9.28057e-06	4.11431e-05	Bradi5g09992
BdiBd21-3.1G0962300	59.5168	3.73769	0.307613	12.1506	5.69269e-34	3.98645e-32	Bradi1g71510
BdiBd21-3.1G0430600	5.24194	3.73477	1.15565	3.23176	0.00123031	0.00343089	Bradi1g32070
BdiBd21-3.3G0292400	49.4606	3.73373	0.540259	6.91101	4.8123e-12	5.73029e-11	Bradi3g21017
BdiBd21-3.2G0070800	6.4694	3.73166	0.82512	4.52257	6.10934e-06	2.8134e-05	Bradi2g05420
BdiBd21-3.4G0214300	0.761292	3.72878	1.6684	2.23494	0.0254214	0.0492492	NA
BdiBd21-3.5G0282100	255.907	3.72827	0.271545	13.7299	6.72508e-43	7.69105e-41	Bradi5g21520
BdiBd21-3.2G0396200	9.30178	3.72345	0.495381	7.51634	5.63325e-14	8.59905e-13	Bradi2g31520
BdiBd21-3.1G0442900	0.645734	3.72227	1.72925	2.15253	0.0313557	0.0590033	NA
BdiBd21-3.2G0029700	0.648344	3.72223	1.72728	2.15497	0.0311641	0.0586945	Bradi2g02436
BdiBd21-3.2G0738700	30.9188	3.72028	0.556757	6.68205	2.35622e-11	2.52456e-10	Bradi2g57730
BdiBd21-3.3G0060100	60.1432	3.71967	0.70169	5.30101	1.15161e-07	7.29868e-07	Bradi3g04620
BdiBd21-3.3G0687300	0.796079	3.71847	2.18562	1.70133	0.0888808	0.143122	Bradi3g51900
BdiBd21-3.3G0731500	56.6078	3.71753	0.446577	8.32451	8.46794e-17	1.73131e-15	Bradi3g55270
BdiBd21-3.5G0234200	36.2675	3.71719	0.739727	5.02508	5.03211e-07	2.86901e-06	Bradi5g17880
BdiBd21-3.2G0588500	5.8415	3.71543	0.580571	6.39962	1.55764e-10	1.50459e-09	Bradi2g46120
BdiBd21-3.4G0397300	1.39732	3.71508	1.02896	3.61051	0.00030559	0.000974934	Bradi4g28310
BdiBd21-3.2G0229200	204.765	3.71366	0.569215	6.52418	6.83749e-11	6.87478e-10	Bradi2g17400
BdiBd21-3.1G0333100	219.25	3.71195	0.259553	14.3013	2.14614e-46	2.89654e-44	Bradi1g25410
BdiBd21-3.4G0569900	218.291	3.70986	0.357814	10.3681	3.46267e-25	1.41053e-23	Bradi4g40980
BdiBd21-3.1G1010000	620.1	3.70598	0.406263	9.12212	7.36695e-20	1.99178e-18	Bradi1g75610
BdiBd21-3.1G0768200	11.3073	3.70544	0.639535	5.79396	6.87458e-09	5.31525e-08	NA
BdiBd21-3.2G0604100	1.18599	3.70067	1.46883	2.51947	0.0117532	0.0251858	NA
BdiBd21-3.4G0026500	6.18834	3.6995	0.64177	5.76452	8.18905e-09	6.25691e-08	Bradi4g02220
BdiBd21-3.1G0574600	831.173	3.69915	0.140129	26.3982	1.43598e-153	5.11831e-150	Bradi1g44047
BdiBd21-3.2G0160100	0.476217	3.69493	2.31391	1.59684	0.110302	NA	Bradi2g11970
BdiBd21-3.5G0282300	0.476217	3.69493	2.31391	1.59684	0.110302	NA	NA
BdiBd21-3.2G0640500	199.307	3.69493	0.337797	10.9383	7.557e-28	3.68141e-26	Bradi2g50080
BdiBd21-3.3G0377400	46.3352	3.69461	0.289521	12.7611	2.70319e-37	2.23206e-35	Bradi3g28907
BdiBd21-3.1G0975300	299.235	3.69355	0.365581	10.1032	5.34596e-24	2.01638e-22	Bradi1g72600
BdiBd21-3.1G0286600	34.3875	3.69348	0.496228	7.44311	9.83441e-14	1.44648e-12	Bradi1g21962
BdiBd21-3.2G0750000	298.291	3.69308	0.547637	6.74366	1.5445e-11	1.71143e-10	Bradi2g58580
BdiBd21-3.3G0436900	12.9872	3.6929	0.604173	6.11232	9.81917e-10	8.61332e-09	Bradi3g33390
BdiBd21-3.1G0135000	262.01	3.69091	0.61887	5.96396	2.46196e-09	2.03996e-08	Bradi1g10000
BdiBd21-3.2G0320900	87.3135	3.68966	0.930412	3.96562	7.32058e-05	0.0002703	Bradi2g24260
BdiBd21-3.4G0348100	355.429	3.68882	0.486245	7.58634	3.29057e-14	5.14041e-13	Bradi4g24700
BdiBd21-3.1G0336000	46.5383	3.68648	0.421492	8.74626	2.20537e-18	5.26384e-17	Bradi1g25693
BdiBd21-3.3G0683100	20.9853	3.68537	0.666771	5.5272	3.25391e-08	2.27041e-07	Bradi3g51560
BdiBd21-3.2G0413900	0.472898	3.68533	2.23138	1.6516	0.098617	NA	Bradi2g33200
BdiBd21-3.3G0121700	18.216	3.68515	0.490482	7.51333	5.764e-14	8.77983e-13	Bradi3g09050
BdiBd21-3.1G0370300	32.4737	3.68301	0.337762	10.9042	1.10099e-27	5.27931e-26	Bradi1g28167
BdiBd21-3.5G0175100	125.546	3.68121	0.374666	9.82532	8.75966e-23	2.96885e-21	Bradi5g13713
BdiBd21-3.2G0687500	28.0797	3.68006	0.437868	8.4045	4.29683e-17	9.08922e-16	Bradi2g53711
BdiBd21-3.1G0902700	23.8477	3.67932	0.350423	10.4997	8.66915e-26	3.664e-24	Bradi1g67000
BdiBd21-3.1G0379900	13.621	3.67867	0.611401	6.0168	1.77903e-09	1.50035e-08	NA
BdiBd21-3.1G0130900	7.02559	3.6767	0.573038	6.41615	1.39759e-10	1.35735e-09	Bradi1g09613
BdiBd21-3.4G0058700	0.469579	3.67567	2.31995	1.58437	0.113109	NA	Bradi4g04406
BdiBd21-3.3G0630400	0.602851	3.67319	1.79928	2.04148	0.0412027	0.0744665	Bradi3g47530
BdiBd21-3.1G0692700	9.75211	3.67261	0.441947	8.31006	9.56527e-17	1.94267e-15	Bradi1g52060
BdiBd21-3.5G0282700	11.9369	3.67247	0.607793	6.04231	1.51928e-09	1.29809e-08	Bradi5g21570
BdiBd21-3.3G0078700	49.508	3.6718	0.740667	4.95742	7.14355e-07	3.96604e-06	NA
BdiBd21-3.2G0766000	6.33337	3.67113	0.893788	4.10738	4.00166e-05	0.000156214	Bradi2g59820
BdiBd21-3.1G0081600	91.4118	3.67084	0.271359	13.5276	1.07442e-41	1.12085e-39	Bradi1g06050
BdiBd21-3.2G0029500	381.784	3.66954	0.885371	4.14464	3.40345e-05	0.000134914	Bradi2g02426
BdiBd21-3.3G0732400	13.7368	3.66936	0.768654	4.77375	1.80828e-06	9.24499e-06	Bradi3g55360
BdiBd21-3.2G0677800	12.5492	3.66876	0.40158	9.13583	6.49086e-20	1.76833e-18	Bradi2g52947
BdiBd21-3.5G0236700	4.285	3.66832	0.867002	4.23103	2.3262e-05	9.52845e-05	Bradi5g18090
BdiBd21-3.5G0168100	48.2363	3.66565	0.324309	11.303	1.26857e-29	6.81652e-28	Bradi5g13212
BdiBd21-3.3G0556600	0.620472	3.6648	1.73396	2.11354	0.0345544	0.0640697	Bradi3g42050
BdiBd21-3.1G1028800	399.168	3.66285	0.434839	8.42347	3.65481e-17	7.80057e-16	Bradi1g77187
BdiBd21-3.3G0027700	973.114	3.66241	0.536596	6.82527	8.7759e-12	1.00526e-10	Bradi3g02330
BdiBd21-3.3G0121000	13.4713	3.66207	0.544184	6.72948	1.70273e-11	1.87414e-10	Bradi3g09015
BdiBd21-3.1G0869500	2.6659	3.66204	0.763022	4.79939	1.5915e-06	8.22123e-06	Bradi1g64442
BdiBd21-3.1G0898800	11.8742	3.66138	0.53572	6.8345	8.22891e-12	9.48187e-11	NA
BdiBd21-3.3G0608700	0.590386	3.66081	1.73802	2.10631	0.0351775	0.0650785	Bradi3g45870
BdiBd21-3.5G0009700	0.618812	3.66062	1.714	2.13572	0.0327019	0.0611919	Bradi5g01034
BdiBd21-3.1G1005400	8.16847	3.65903	0.586086	6.24316	4.28821e-10	3.92584e-09	Bradi1g75280
BdiBd21-3.1G0166400	1.25982	3.65788	1.08071	3.3847	0.000712562	0.00209613	Bradi1g12477
BdiBd21-3.2G0744800	76.6704	3.65693	0.420255	8.70169	3.26973e-18	7.65061e-17	Bradi2g58170
BdiBd21-3.3G0606900	2.17818	3.65545	0.836903	4.36783	1.2549e-05	5.43155e-05	Bradi3g45720
BdiBd21-3.5G0038400	1.08939	3.65486	1.821	2.00706	0.0447432	0.0799597	Bradi5g02973
BdiBd21-3.1G0927900	2758.52	3.65442	1.23194	2.9664	0.00301312	0.00759261	Bradi1g68843
BdiBd21-3.5G0151800	3.76536	3.6524	0.950347	3.84322	0.000121429	0.00042572	Bradi5g12067
BdiBd21-3.3G0171400	384.629	3.65227	0.506211	7.21491	5.3971e-13	7.17355e-12	Bradi3g12940
BdiBd21-3.3G0425800	1.24055	3.65193	1.22292	2.98623	0.00282441	0.00716948	Bradi3g32560
BdiBd21-3.3G0647900	104.458	3.65186	0.825202	4.42542	9.62566e-06	4.25319e-05	Bradi3g48810
BdiBd21-3.2G0121200	107.057	3.65111	0.738948	4.94096	7.77387e-07	4.28816e-06	Bradi2g09110
BdiBd21-3.3G0051300	118.008	3.6503	0.201802	18.0885	3.92523e-73	1.37615e-70	Bradi3g04050
BdiBd21-3.3G0750200	12.3545	3.65005	0.638191	5.71938	1.06914e-08	8.00864e-08	Bradi3g56757
BdiBd21-3.1G0394700	11.5901	3.64891	1.07767	3.38593	0.000709367	0.00208788	Bradi1g29590
BdiBd21-3.3G0782400	0.926506	3.64725	1.37512	2.65232	0.00799409	0.0179243	Bradi3g59420
BdiBd21-3.3G0190000	1272.73	3.6472	0.251579	14.4972	1.26146e-47	1.79851e-45	NA
BdiBd21-3.1G0476800	10.9379	3.64565	0.631226	5.77551	7.67212e-09	5.89142e-08	Bradi1g35290
BdiBd21-3.2G0488700	26.3646	3.64349	0.564749	6.45151	1.10738e-10	1.08685e-09	Bradi2g38390
BdiBd21-3.5G0342100	7.38806	3.6433	0.75516	4.82453	1.40331e-06	7.33772e-06	Bradi5g25987
BdiBd21-3.3G0093700	0.589652	3.6429	1.88576	1.9318	0.0533848	0.0928828	NA
BdiBd21-3.3G0118000	93.8592	3.64187	0.428098	8.50708	1.78372e-17	3.89251e-16	Bradi3g08801
BdiBd21-3.2G0568400	7.4378	3.63645	0.794294	4.57821	4.68966e-06	2.2132e-05	Bradi2g44550
BdiBd21-3.1G0860700	124.363	3.63607	0.592597	6.13582	8.47212e-10	7.50248e-09	Bradi1g63780
BdiBd21-3.5G0273000	3.37849	3.63406	0.681452	5.33282	9.66988e-08	6.20276e-07	Bradi5g20780
BdiBd21-3.2G0153100	126.686	3.63394	0.304094	11.9501	6.48806e-33	4.24323e-31	Bradi2g11475
BdiBd21-3.5G0347000	2.31944	3.63109	0.801415	4.53084	5.87487e-06	2.71536e-05	Bradi5g26370
BdiBd21-3.3G0698000	100.97	3.62861	0.695123	5.2201	1.78824e-07	1.09454e-06	Bradi3g52727
BdiBd21-3.4G0222400	187.296	3.62758	0.505763	7.1725	7.36423e-13	9.65021e-12	Bradi4g15130
BdiBd21-3.4G0244900	1.06501	3.62598	1.36952	2.64763	0.00810593	0.0181522	Bradi4g16935
BdiBd21-3.2G0430500	34.2094	3.62392	0.3551	10.2054	1.8763e-24	7.23002e-23	Bradi2g34547
BdiBd21-3.1G0106400	21.0405	3.62348	0.571223	6.34338	2.24778e-10	2.13176e-09	Bradi1g07683
BdiBd21-3.3G0078800	7.99429	3.62302	0.609945	5.93992	2.85164e-09	2.33749e-08	Bradi3g06067
BdiBd21-3.1G0796700	0.59039	3.62298	2.30464	1.57204	0.115942	0.179066	Bradi1g59030
BdiBd21-3.5G0067400	21.6574	3.62284	0.352736	10.2707	9.55352e-25	3.74197e-23	Bradi5g05158
BdiBd21-3.5G0195800	20.1278	3.62239	0.421576	8.59248	8.51145e-18	1.90803e-16	Bradi5g15220
BdiBd21-3.1G0045800	564.557	3.62116	0.281246	12.8754	6.18895e-38	5.25226e-36	Bradi1g03500
BdiBd21-3.4G0126600	119.911	3.61913	1.00484	3.6017	0.000316147	0.00100537	Bradi4g09148
BdiBd21-3.3G0420500	0.449296	3.61749	2.3398	1.54607	0.122088	NA	Bradi3g32243
BdiBd21-3.3G0732900	3.39304	3.61673	0.699879	5.16766	2.37046e-07	1.41962e-06	Bradi3g55380
BdiBd21-3.1G0331700	47.6658	3.61514	0.556255	6.49907	8.08191e-11	8.05404e-10	NA
BdiBd21-3.5G0296500	16.3405	3.61421	0.382982	9.43702	3.83536e-21	1.15039e-19	NA
BdiBd21-3.2G0666800	69.704	3.61397	0.533803	6.77023	1.28575e-11	1.43587e-10	Bradi2g52121
BdiBd21-3.2G0169400	0.447636	3.61259	2.3174	1.5589	0.11902	NA	NA
BdiBd21-3.5G0293200	4.07905	3.61249	0.586794	6.15633	7.44502e-10	6.64799e-09	Bradi5g22383
BdiBd21-3.5G0241100	1.43058	3.60839	1.21631	2.96667	0.00301047	0.00758774	NA
BdiBd21-3.3G0507200	0.445977	3.60754	2.31907	1.5556	0.119803	NA	Bradi3g38402
BdiBd21-3.3G0048000	24.7286	3.60686	0.596377	6.04795	1.46699e-09	1.25693e-08	Bradi3g03840
BdiBd21-3.5G0132300	0.879979	3.60681	1.28401	2.80903	0.0049691	0.0117815	Bradi5g10640
BdiBd21-3.1G0156500	0.579336	3.6054	1.78337	2.02168	0.0432097	0.0776251	Bradi1g11754
BdiBd21-3.2G0400000	0.567284	3.60538	1.79406	2.00962	0.0444712	0.0795135	Bradi2g31770
BdiBd21-3.4G0221600	11.3324	3.60528	0.409918	8.79512	1.42896e-18	3.45307e-17	Bradi4g15080
BdiBd21-3.3G0603300	2.00795	3.60493	0.984232	3.66268	0.000249589	0.000813553	Bradi3g45420
BdiBd21-3.4G0282000	17.6466	3.60477	0.535153	6.73596	1.62855e-11	1.79635e-10	Bradi4g20537
BdiBd21-3.2G0758200	8.34442	3.60296	0.991666	3.63323	0.000279891	0.000900655	Bradi2g59180
BdiBd21-3.2G0350200	15.2338	3.60252	0.7251	4.9683	6.75407e-07	3.76623e-06	Bradi2g26334
BdiBd21-3.3G0587200	37.7882	3.60141	0.729871	4.93431	8.04335e-07	4.41744e-06	Bradi3g44265
BdiBd21-3.3G0314000	16.1143	3.60031	0.495253	7.26964	3.6044e-13	4.90666e-12	Bradi3g22707
BdiBd21-3.2G0724400	4.31627	3.59924	0.688005	5.23142	1.68212e-07	1.03492e-06	Bradi2g56703
BdiBd21-3.3G0327700	2.1524	3.59879	0.802416	4.48494	7.29352e-06	3.30137e-05	Bradi3g24441
BdiBd21-3.3G0462100	8.49006	3.59758	0.575283	6.25359	4.01129e-10	3.6897e-09	Bradi3g35197
BdiBd21-3.4G0455200	8.29687	3.59703	0.471876	7.62283	2.4817e-14	3.94013e-13	Bradi4g32600
BdiBd21-3.1G0936100	1.28615	3.59669	1.07728	3.33867	0.000841794	0.00243608	Bradi1g69446
BdiBd21-3.3G0533000	17.2231	3.59398	0.904716	3.97249	7.11258e-05	0.00026353	NA
BdiBd21-3.2G0719200	71.0632	3.5929	0.375	9.58108	9.60319e-22	2.98075e-20	Bradi2g56274
BdiBd21-3.5G0213900	565.986	3.59288	0.287846	12.482	9.3636e-36	7.25543e-34	Bradi5g16462
BdiBd21-3.3G0327500	0.582517	3.59285	1.77749	2.02131	0.0432482	0.0776775	NA
BdiBd21-3.3G0489300	0.890372	3.59255	1.40642	2.55439	0.0106375	0.0230606	Bradi3g37187
BdiBd21-3.1G0468100	21.2902	3.59161	0.472086	7.60796	2.78465e-14	4.39502e-13	Bradi1g34600
BdiBd21-3.3G0729200	39.3218	3.59145	0.349047	10.2893	7.8755e-25	3.10748e-23	Bradi3g55070
BdiBd21-3.4G0298100	1.017	3.58886	1.24576	2.88086	0.00396597	0.00965027	Bradi4g21620
BdiBd21-3.3G0686700	136.971	3.58783	0.230553	15.5619	1.32137e-54	2.47885e-52	Bradi3g51850
BdiBd21-3.3G0093400	3.59615	3.58601	0.924466	3.879	0.000104887	0.000372981	Bradi3g07080
BdiBd21-3.4G0008000	2.89052	3.5849	0.789041	4.54336	5.53647e-06	2.57436e-05	NA
BdiBd21-3.1G0311800	402.424	3.58452	0.275853	12.9943	1.31753e-38	1.15953e-36	Bradi1g23840
BdiBd21-3.2G0121100	0.56439	3.57953	1.82399	1.96247	0.0497081	0.0876099	Bradi2g09102
BdiBd21-3.2G0158200	33.1345	3.57815	0.820226	4.36239	1.28649e-05	5.55365e-05	Bradi2g11850
BdiBd21-3.1G0516300	437.431	3.57742	0.534462	6.69349	2.17915e-11	2.34896e-10	Bradi1g38025
BdiBd21-3.3G0365000	10.736	3.57724	0.476984	7.49971	6.39588e-14	9.65295e-13	Bradi3g28060
BdiBd21-3.5G0343400	72.0731	3.57516	0.320838	11.1432	7.72947e-29	3.93577e-27	Bradi5g26110
BdiBd21-3.1G0837200	0.705892	3.57489	1.50575	2.37417	0.0175886	0.0357217	Bradi1g61930
BdiBd21-3.1G0816500	1.71087	3.5731	1.02846	3.47423	0.000512327	0.00155281	Bradi1g60335
BdiBd21-3.1G0884100	4.42457	3.57303	0.629046	5.68008	1.3463e-08	9.94196e-08	Bradi1g65670
BdiBd21-3.3G0671700	0.712392	3.57134	1.50808	2.36813	0.0178782	0.0362307	Bradi3g50690
BdiBd21-3.3G0629900	157.557	3.57046	0.472639	7.55432	4.21064e-14	6.52054e-13	Bradi3g47490
BdiBd21-3.4G0298200	1.03439	3.57019	1.13825	3.13655	0.00170946	0.00459163	NA
BdiBd21-3.1G0963200	11.9528	3.56567	0.570457	6.25055	4.09e-10	3.75402e-09	Bradi1g71590
BdiBd21-3.1G0193500	7.68449	3.56461	0.648258	5.49875	3.82493e-08	2.63192e-07	Bradi1g14497
BdiBd21-3.5G0347100	229.755	3.56367	0.864816	4.12073	3.77677e-05	0.000148066	Bradi5g26375
BdiBd21-3.1G0613300	21.788	3.56247	0.618645	5.7585	8.48648e-09	6.47029e-08	NA
BdiBd21-3.2G0632100	259.48	3.56213	0.332812	10.7031	9.84264e-27	4.47861e-25	Bradi2g49430
BdiBd21-3.3G0233900	2.99175	3.56209	1.17003	3.04445	0.00233103	0.00604846	Bradi3g17242
BdiBd21-3.3G0659800	1.4672	3.55955	1.12755	3.15689	0.0015946	0.00431508	Bradi3g49780
BdiBd21-3.2G0334600	198.935	3.55744	0.500511	7.10761	1.18066e-12	1.51558e-11	NA
BdiBd21-3.4G0432600	4.30951	3.55492	1.00644	3.53219	0.000412136	0.00127516	NA
BdiBd21-3.4G0405600	0.842147	3.55266	1.41188	2.51627	0.0118606	0.0253701	Bradi4g28883
BdiBd21-3.4G0487700	718.136	3.55181	0.347642	10.2169	1.66651e-24	6.4332e-23	NA
BdiBd21-3.2G0213500	5.71053	3.55086	0.698389	5.08435	3.68881e-07	2.14372e-06	Bradi2g16282
BdiBd21-3.5G0243500	40.9926	3.55025	0.436993	8.12427	4.50048e-16	8.53256e-15	Bradi5g18560
BdiBd21-3.2G0007200	3.67618	3.54723	0.631172	5.62008	1.90872e-08	1.37704e-07	Bradi2g00745
BdiBd21-3.2G0079900	1.43547	3.54697	0.973309	3.64424	0.000268186	0.000867559	Bradi2g06120
BdiBd21-3.1G0688900	28.5962	3.54533	0.648759	5.46478	4.63482e-08	3.14767e-07	Bradi1g51732
BdiBd21-3.3G0546900	134.82	3.54461	0.378618	9.36198	7.82581e-21	2.27243e-19	Bradi3g41377
BdiBd21-3.3G0026800	897.784	3.54453	0.316481	11.1998	4.08546e-29	2.14146e-27	Bradi3g02252
BdiBd21-3.3G0732000	85.9718	3.54211	0.221513	15.9905	1.48828e-57	3.12042e-55	Bradi3g55317
BdiBd21-3.1G0640400	2.35225	3.54114	0.819038	4.32354	1.53545e-05	6.51143e-05	NA
BdiBd21-3.2G0732300	4.88991	3.54088	0.569832	6.2139	5.16865e-10	4.6957e-09	Bradi2g57334
BdiBd21-3.3G0496700	1.47069	3.5406	1.13306	3.12482	0.00177912	0.00475127	Bradi3g37670
BdiBd21-3.5G0023400	16.8457	3.54013	0.619224	5.71705	1.08387e-08	8.1133e-08	NA
BdiBd21-3.1G0190400	19.1453	3.53786	0.545598	6.48438	8.90986e-11	8.81343e-10	Bradi1g14270
BdiBd21-3.3G0225100	7.17022	3.53444	0.569099	6.21058	5.27885e-10	4.79378e-09	NA
BdiBd21-3.4G0463100	53.4445	3.53214	0.295749	11.943	7.05909e-33	4.60261e-31	Bradi4g33174
BdiBd21-3.2G0150800	68.5264	3.53067	0.47625	7.41348	1.23023e-13	1.78009e-12	NA
BdiBd21-3.2G0719300	6.8123	3.52953	0.668402	5.28055	1.28794e-07	8.07264e-07	Bradi2g56281
BdiBd21-3.4G0078700	6.19335	3.52801	0.530481	6.6506	2.91898e-11	3.08731e-10	Bradi4g05810
BdiBd21-3.1G0383600	5.9594	3.52365	0.684474	5.14797	2.63322e-07	1.56602e-06	Bradi1g28950
BdiBd21-3.5G0316400	36.3128	3.52153	0.619304	5.68627	1.29841e-08	9.63153e-08	Bradi5g24070
BdiBd21-3.4G0120900	9.00821	3.52028	0.539209	6.52861	6.63812e-11	6.68375e-10	Bradi4g08810
BdiBd21-3.2G0573800	7.05144	3.51995	0.672189	5.23655	1.63605e-07	1.00774e-06	Bradi2g45060
BdiBd21-3.1G0499100	258.484	3.5178	0.832859	4.22377	2.40254e-05	9.81862e-05	NA
BdiBd21-3.1G0005100	146.359	3.51627	0.340644	10.3224	5.57865e-25	2.23e-23	Bradi1g00460
BdiBd21-3.1G0960700	0.559339	3.5153	1.79475	1.95865	0.0501534	0.0882274	Bradi1g71390
BdiBd21-3.4G0068200	269.454	3.51524	0.405545	8.66795	4.39954e-18	1.01279e-16	Bradi4g05056
BdiBd21-3.1G0828300	203.517	3.51336	0.381521	9.20883	3.29705e-20	9.14536e-19	Bradi1g61200
BdiBd21-3.4G0206000	125.525	3.51234	0.494396	7.1043	1.20934e-12	1.55147e-11	Bradi4g13950
BdiBd21-3.2G0116100	1191.77	3.51184	0.538914	6.51651	7.19611e-11	7.20824e-10	Bradi2g08810
BdiBd21-3.2G0579000	269.725	3.51134	0.457456	7.67581	1.64373e-14	2.64308e-13	Bradi2g45430
BdiBd21-3.3G0621200	20.5039	3.5093	1.08951	3.221	0.00127745	0.00354891	Bradi3g46800
BdiBd21-3.2G0696700	36.6845	3.50922	0.575703	6.09554	1.09068e-09	9.50496e-09	Bradi2g54470
BdiBd21-3.1G0487000	27.4068	3.5088	0.428333	8.19175	2.57464e-16	5.01013e-15	Bradi1g35990
BdiBd21-3.1G0473700	2.35057	3.5084	0.828237	4.23598	2.27555e-05	9.33707e-05	Bradi1g35040
BdiBd21-3.5G0285600	427.087	3.50778	0.65888	5.32385	1.01592e-07	6.49132e-07	Bradi5g21780
BdiBd21-3.4G0536300	18.783	3.5043	0.584434	5.99605	2.02172e-09	1.69356e-08	Bradi4g38490
BdiBd21-3.4G0596300	310.217	3.50263	0.449761	7.78776	6.82056e-15	1.14135e-13	NA
BdiBd21-3.1G0068300	4.6531	3.50028	0.642151	5.45087	5.01242e-08	3.3805e-07	NA
BdiBd21-3.2G0031400	9.56921	3.49948	0.650039	5.38349	7.30537e-08	4.79388e-07	Bradi2g02526
BdiBd21-3.2G0239200	1.35267	3.49691	1.15513	3.02728	0.00246762	0.00635737	NA
BdiBd21-3.3G0760900	5.09898	3.49627	0.586542	5.96082	2.50976e-09	2.07314e-08	NA
BdiBd21-3.3G0048100	7.04489	3.49259	0.853215	4.09344	4.25019e-05	0.000165233	Bradi3g03850
BdiBd21-3.1G0081400	59.3941	3.49183	0.286319	12.1956	3.28074e-34	2.33873e-32	Bradi1g06036
BdiBd21-3.1G0927600	602.659	3.49168	0.303065	11.5212	1.03126e-30	5.78858e-29	Bradi1g68830
BdiBd21-3.1G0112600	560.286	3.49163	0.477938	7.30562	2.7599e-13	3.81781e-12	Bradi1g08230
BdiBd21-3.5G0007700	6.73223	3.48488	0.647957	5.37826	7.52092e-08	4.92324e-07	NA
BdiBd21-3.3G0777200	49.5253	3.48417	0.287406	12.1228	7.99548e-34	5.55167e-32	Bradi3g59002
BdiBd21-3.1G0601200	30.18	3.48348	0.581398	5.99155	2.07856e-09	1.73844e-08	Bradi1g45900
BdiBd21-3.1G0366600	0.981309	3.48326	1.39012	2.50572	0.0122201	0.0260246	NA
BdiBd21-3.4G0197600	0.824305	3.48129	1.27258	2.73561	0.0062264	0.0143939	Bradi4g13540
BdiBd21-3.1G0177900	56.8496	3.47952	0.567262	6.13388	8.57605e-10	7.58195e-09	NA
BdiBd21-3.5G0106500	5.43665	3.47904	1.30736	2.66112	0.00778803	0.017521	Bradi5g08920
BdiBd21-3.1G0768700	5.89027	3.47643	0.714203	4.86757	1.1298e-06	6.02689e-06	NA
BdiBd21-3.1G0819100	152.96	3.47587	0.646842	5.37359	7.71833e-08	5.03705e-07	Bradi1g60540
BdiBd21-3.4G0023600	55.6284	3.47504	0.791295	4.39159	1.12523e-05	4.90906e-05	Bradi4g02010
BdiBd21-3.1G0434000	6.40956	3.47479	0.519575	6.68776	2.26605e-11	2.43281e-10	Bradi1g32370
BdiBd21-3.5G0345200	95.1355	3.47371	0.443876	7.82587	5.04176e-15	8.52356e-14	Bradi5g26235
BdiBd21-3.3G0784500	24.6462	3.47264	0.436833	7.94959	1.87137e-15	3.33231e-14	Bradi3g59607
BdiBd21-3.1G0051500	10.7128	3.47203	0.707929	4.90449	9.36712e-07	5.08182e-06	Bradi1g03947
BdiBd21-3.1G0756500	191.682	3.47187	0.394126	8.80902	1.26246e-18	3.0611e-17	Bradi1g56700
BdiBd21-3.5G0181700	2.25859	3.47132	0.856664	4.05214	5.0751e-05	0.000193953	Bradi5g14190
BdiBd21-3.1G0354200	1.01504	3.46976	1.56811	2.2127	0.026918	0.0517664	Bradi1g27010
BdiBd21-3.2G0790700	260.129	3.46833	0.869784	3.98758	6.67501e-05	0.000248653	Bradi2g61550
BdiBd21-3.2G0195900	1.18919	3.46666	1.18655	2.92163	0.0034821	0.00861302	Bradi2g14780
BdiBd21-3.4G0000300	37.8886	3.46652	0.415428	8.34446	7.1543e-17	1.47828e-15	Bradi4g00206
BdiBd21-3.2G0626400	2.19092	3.46601	0.914168	3.79143	0.00014978	0.000513415	Bradi2g48980
BdiBd21-3.1G0991900	12.541	3.46514	0.474265	7.30633	2.7453e-13	3.80499e-12	Bradi1g74187
BdiBd21-3.4G0509400	60.8359	3.46415	0.614999	5.63277	1.77336e-08	1.28778e-07	Bradi4g36587
BdiBd21-3.1G0012700	19.4666	3.46382	0.672314	5.15209	2.57604e-07	1.53329e-06	Bradi1g01120
BdiBd21-3.2G0128500	2.16549	3.4597	0.782558	4.42102	9.82378e-06	4.33089e-05	NA
BdiBd21-3.4G0420900	67.4134	3.45927	0.646292	5.3525	8.67478e-08	5.60819e-07	Bradi4g29933
BdiBd21-3.3G0734900	3.89141	3.4569	0.655499	5.2737	1.33703e-07	8.35096e-07	Bradi3g55520
BdiBd21-3.5G0329900	81.5855	3.45415	0.390822	8.83816	9.73082e-19	2.3729e-17	Bradi5g25110
BdiBd21-3.3G0179900	18.8414	3.4537	0.520893	6.63035	3.34883e-11	3.50725e-10	Bradi3g13590
BdiBd21-3.5G0029900	202.716	3.45226	0.394585	8.74908	2.15093e-18	5.13964e-17	Bradi5g02360
BdiBd21-3.2G0014300	41.0374	3.45147	0.430503	8.0173	1.08098e-15	1.95913e-14	NA
BdiBd21-3.3G0587300	81.6259	3.45089	0.502158	6.87211	6.3261e-12	7.38482e-11	Bradi3g44271
BdiBd21-3.1G0144400	11.6258	3.449	1.05373	3.27315	0.00106357	0.0030031	Bradi1g10790
BdiBd21-3.3G0728000	89.6909	3.44721	0.49245	7.00013	2.55731e-12	3.15038e-11	Bradi3g54987
BdiBd21-3.2G0416500	1.35214	3.44589	0.993111	3.46979	0.000520865	0.00157645	Bradi2g33375
BdiBd21-3.2G0574500	14.7721	3.44424	0.725568	4.74696	2.06502e-06	1.04329e-05	Bradi2g45105
BdiBd21-3.4G0610900	803.276	3.44303	1.22488	2.81092	0.00494003	0.0117217	Bradi4g44050
BdiBd21-3.4G0128400	1.34479	3.44	1.2304	2.79584	0.00517644	0.0122209	Bradi4g09236
BdiBd21-3.3G0055100	1.78932	3.43913	1.14497	3.0037	0.0026672	0.0068149	NA
BdiBd21-3.4G0389600	0.802104	3.43784	1.26607	2.71536	0.00662033	0.0152059	Bradi4g27820
BdiBd21-3.4G0059200	127.063	3.43744	0.610764	5.62809	1.82217e-08	1.32098e-07	Bradi4g04426
BdiBd21-3.3G0367900	117.878	3.43503	0.390655	8.79302	1.45593e-18	3.51427e-17	Bradi3g28300
BdiBd21-3.1G0816100	7.38194	3.434	0.465966	7.36964	1.71094e-13	2.42802e-12	Bradi1g60316
BdiBd21-3.2G0709400	252.976	3.43368	0.261199	13.1459	1.79772e-39	1.636e-37	Bradi2g55440
BdiBd21-3.2G0612800	44.7169	3.43035	0.367636	9.33083	1.0504e-20	3.00722e-19	Bradi2g47880
BdiBd21-3.3G0506400	171.953	3.42986	0.786398	4.36147	1.29189e-05	5.5736e-05	Bradi3g38330
BdiBd21-3.2G0750500	14.3723	3.42624	0.740799	4.62506	3.74499e-06	1.79897e-05	Bradi2g58622
BdiBd21-3.1G0273200	7.12849	3.42573	0.603767	5.67393	1.39561e-08	1.02848e-07	Bradi1g20930
BdiBd21-3.2G0433800	160.264	3.42539	0.261303	13.1089	2.92876e-39	2.6317e-37	Bradi2g34827
BdiBd21-3.2G0791000	8.1411	3.42237	0.589654	5.80403	6.47416e-09	5.01653e-08	Bradi2g61580
BdiBd21-3.3G0753300	188.842	3.41963	0.463248	7.38187	1.56082e-13	2.23127e-12	Bradi3g56980
BdiBd21-3.1G0835300	1.54172	3.41612	1.33502	2.55886	0.0105017	0.0227998	Bradi1g61750
BdiBd21-3.1G0983000	26.0701	3.41458	0.501341	6.8109	9.69919e-12	1.10451e-10	Bradi1g73127
BdiBd21-3.2G0209900	97.0199	3.41424	0.341279	10.0043	1.45968e-23	5.30898e-22	Bradi2g15990
BdiBd21-3.3G0380000	2.99981	3.4135	0.759847	4.49235	7.04402e-06	3.19973e-05	NA
BdiBd21-3.2G0563600	11.0872	3.41324	0.441906	7.7239	1.12822e-14	1.84465e-13	NA
BdiBd21-3.1G0640800	177.685	3.41225	0.440658	7.74354	9.6684e-15	1.58686e-13	Bradi1g48477
BdiBd21-3.3G0540100	8.19963	3.41199	0.520323	6.55744	5.47387e-11	5.56653e-10	Bradi3g40846
BdiBd21-3.4G0531300	85.5018	3.41186	0.426855	7.99304	1.31655e-15	2.37001e-14	Bradi4g38030
BdiBd21-3.4G0549000	4.00514	3.41161	0.5762	5.92088	3.20215e-09	2.60088e-08	Bradi4g39480
BdiBd21-3.4G0425100	1.71543	3.41121	0.839394	4.06389	4.82608e-05	0.000185176	Bradi4g30240
BdiBd21-3.2G0279800	169.131	3.41032	0.810575	4.20728	2.5846e-05	0.000104945	Bradi2g21250
BdiBd21-3.3G0379700	4.73883	3.40988	0.80652	4.22789	2.35896e-05	9.64972e-05	Bradi3g29070
BdiBd21-3.2G0609600	95.4289	3.40677	0.312195	10.9123	1.00645e-27	4.84774e-26	Bradi2g47670
BdiBd21-3.4G0528400	23.9437	3.40561	0.486258	7.00371	2.49272e-12	3.07613e-11	Bradi4g37845
BdiBd21-3.5G0296600	4.07812	3.40436	0.961452	3.54085	0.000398833	0.0012383	Bradi5g22580
BdiBd21-3.3G0579100	1.81935	3.40245	1.0814	3.14633	0.00165335	0.00445489	Bradi3g43700
BdiBd21-3.1G0820200	3.80724	3.40187	0.864464	3.93524	8.31148e-05	0.000302913	Bradi1g60600
BdiBd21-3.3G0146300	3.82427	3.40027	0.700304	4.85542	1.20132e-06	6.36402e-06	NA
BdiBd21-3.2G0579600	8.43264	3.39915	0.500798	6.78746	1.14124e-11	1.28727e-10	Bradi2g45470
BdiBd21-3.2G0043700	63.9278	3.39787	0.331736	10.2427	1.27649e-24	4.97251e-23	Bradi2g03350
BdiBd21-3.2G0791100	50.7298	3.39664	0.331129	10.2578	1.09209e-24	4.26972e-23	Bradi2g61590
BdiBd21-3.2G0166300	9.82045	3.39481	0.521937	6.50425	7.80837e-11	7.79597e-10	Bradi2g12450
BdiBd21-3.3G0556000	75.567	3.39273	0.652684	5.19813	2.01306e-07	1.22305e-06	Bradi3g42000
BdiBd21-3.2G0789000	6.91185	3.39199	0.594428	5.7063	1.15456e-08	8.61532e-08	Bradi2g61454
BdiBd21-3.3G0179800	8.68536	3.39198	0.656457	5.1671	2.37759e-07	1.42349e-06	NA
BdiBd21-3.1G0851400	3347.85	3.39192	0.817806	4.14759	3.35996e-05	0.000133264	Bradi1g63030
BdiBd21-3.1G0750700	0.91627	3.39034	1.16	2.9227	0.00347015	0.00859141	Bradi1g56270
BdiBd21-3.1G0967600	45.4397	3.38938	0.597122	5.67619	1.37731e-08	1.01569e-07	Bradi1g71920
BdiBd21-3.3G0640900	353.275	3.38917	0.512746	6.60985	3.84708e-11	3.99774e-10	Bradi3g48345
BdiBd21-3.1G0722800	405.878	3.38891	0.315682	10.7352	6.95523e-27	3.19194e-25	Bradi1g54410
BdiBd21-3.1G0824900	139.234	3.38806	0.250978	13.4994	1.57682e-41	1.62124e-39	Bradi1g60941
BdiBd21-3.4G0405400	9.36412	3.38413	0.53451	6.33127	2.43151e-10	2.29785e-09	Bradi4g28874
BdiBd21-3.4G0087900	46.1753	3.38181	0.925916	3.65239	0.000259806	0.000843384	Bradi4g06450
BdiBd21-3.4G0054700	1.13421	3.38162	1.21661	2.77955	0.00544335	0.0127756	Bradi4g04140
BdiBd21-3.1G0198300	0.516528	3.38036	1.89745	1.78153	0.0748264	0.123542	Bradi1g14815
BdiBd21-3.5G0215400	0.488603	3.38007	1.92619	1.7548	0.079294	NA	Bradi5g16516
BdiBd21-3.2G0331500	0.923474	3.37945	1.15877	2.91641	0.00354087	0.00873414	Bradi2g25190
BdiBd21-3.3G0445100	117.211	3.37915	0.279352	12.0964	1.10402e-33	7.54334e-32	NA
BdiBd21-3.1G0198900	127.025	3.37854	0.372754	9.06373	1.26062e-19	3.35318e-18	Bradi1g14850
BdiBd21-3.1G0003100	30.5744	3.3773	0.438326	7.705	1.3084e-14	2.12624e-13	NA
BdiBd21-3.3G0126000	3.15817	3.37538	0.649972	5.19312	2.06799e-07	1.25251e-06	Bradi3g09395
BdiBd21-3.2G0107200	2.01889	3.37491	0.830292	4.06473	4.80884e-05	0.000184669	NA
BdiBd21-3.5G0164000	188.117	3.37477	0.504586	6.6882	2.25932e-11	2.42682e-10	NA
BdiBd21-3.1G0427200	4.32942	3.37349	1.35417	2.49119	0.0127316	0.0269822	Bradi1g31814
BdiBd21-3.3G0018500	37.29	3.37346	0.384763	8.76763	1.82474e-18	4.37487e-17	Bradi3g01570
BdiBd21-3.1G0302300	3.11636	3.37256	0.897299	3.75857	0.000170886	0.000577614	Bradi1g23233
BdiBd21-3.1G0556700	161.558	3.37161	0.489114	6.8933	5.4511e-12	6.42299e-11	Bradi1g42943
BdiBd21-3.1G0512700	223.092	3.371	0.884726	3.81022	0.000138845	0.000480164	Bradi1g37800
BdiBd21-3.3G0616800	1707	3.3697	0.291269	11.569	5.91548e-31	3.37356e-29	Bradi3g46430
BdiBd21-3.1G0229000	347.245	3.36949	0.879391	3.83161	0.000127305	0.000443917	NA
BdiBd21-3.3G0507100	30.6194	3.36895	0.576889	5.83986	5.22444e-09	4.11074e-08	Bradi3g38400
BdiBd21-3.1G1019900	7.96363	3.36456	0.737301	4.56335	5.03434e-06	2.36002e-05	Bradi1g76430
BdiBd21-3.3G0003200	0.805864	3.36409	1.48433	2.2664	0.0234268	0.0458209	Bradi3g00360
BdiBd21-3.2G0620400	100.908	3.36371	0.599927	5.60686	2.06031e-08	1.47908e-07	Bradi2g48487
BdiBd21-3.1G0210400	14.2294	3.3613	0.72562	4.63231	3.61605e-06	1.74527e-05	Bradi1g15680
BdiBd21-3.1G0503100	20.7833	3.36069	0.53768	6.25036	4.09496e-10	3.75697e-09	Bradi1g37150
BdiBd21-3.1G0968800	19.9725	3.36041	0.337355	9.96106	2.25642e-23	8.02927e-22	Bradi1g72040
BdiBd21-3.5G0274900	1.42463	3.35934	1.54387	2.17592	0.0295609	0.0560401	Bradi5g20950
BdiBd21-3.1G0412900	547.575	3.35719	0.952478	3.52469	0.000423979	0.00130848	Bradi1g30860
BdiBd21-3.5G0082000	7.30891	3.35397	0.53626	6.25438	3.99099e-10	3.67419e-09	Bradi5g07172
BdiBd21-3.3G0567000	245.739	3.3536	0.670798	4.99941	5.75049e-07	3.25172e-06	Bradi3g42930
BdiBd21-3.5G0195600	0.615661	3.35342	1.53969	2.17798	0.0294073	0.0557836	Bradi5g15205
BdiBd21-3.1G0400000	700.157	3.35287	0.435452	7.69976	1.36322e-14	2.21197e-13	Bradi1g30000
BdiBd21-3.2G0741300	0.601613	3.35225	1.82716	1.83467	0.0665543	0.111862	Bradi2g57920
BdiBd21-3.3G0173100	177.801	3.35071	0.573653	5.84101	5.18867e-09	4.0841e-08	Bradi3g13080
BdiBd21-3.2G0573500	9.98504	3.34997	0.555887	6.02634	1.6771e-09	1.4227e-08	Bradi2g45050
BdiBd21-3.5G0066700	12.2	3.34948	0.597918	5.60191	2.12007e-08	1.51943e-07	Bradi5g05110
BdiBd21-3.4G0069900	147.207	3.3494	0.660994	5.06723	4.03657e-07	2.33251e-06	Bradi4g05157
BdiBd21-3.1G0664100	0.928597	3.34684	1.15584	2.8956	0.0037844	0.00926327	Bradi1g50067
BdiBd21-3.1G0286500	89.8882	3.34564	0.421139	7.94426	1.95356e-15	3.47288e-14	Bradi1g21964
BdiBd21-3.4G0489600	1.50475	3.34385	0.874254	3.82481	0.000130873	0.000454874	Bradi4g35180
BdiBd21-3.4G0037900	103.177	3.34193	0.916952	3.64461	0.000267801	0.000866442	Bradi4g02970
BdiBd21-3.2G0614400	2.52577	3.34107	0.765397	4.36515	1.27038e-05	5.49187e-05	Bradi2g48030
BdiBd21-3.2G0784700	103.446	3.33495	0.457868	7.28367	3.24868e-13	4.44711e-12	Bradi2g61161
BdiBd21-3.3G0143400	374.58	3.33431	0.188732	17.6669	7.54953e-70	2.30649e-67	Bradi3g10530
BdiBd21-3.1G0179800	438.768	3.33296	0.257514	12.9428	2.57967e-38	2.26102e-36	Bradi1g13500
BdiBd21-3.3G0504500	2.26797	3.33198	0.84875	3.92574	8.64621e-05	0.000313829	NA
BdiBd21-3.3G0720200	6.94185	3.3286	0.79297	4.19763	2.69722e-05	0.000109206	NA
BdiBd21-3.4G0365200	54.3774	3.32722	0.338196	9.83812	7.71369e-23	2.63522e-21	Bradi4g26100
BdiBd21-3.1G1010800	366.779	3.32591	0.205168	16.2106	4.24217e-59	9.3529e-57	Bradi1g75700
BdiBd21-3.1G0567100	122.571	3.32544	0.620722	5.35738	8.44395e-08	5.46888e-07	Bradi1g43607
BdiBd21-3.2G0615200	1415.81	3.32502	0.598641	5.55427	2.78773e-08	1.96499e-07	Bradi2g48101
BdiBd21-3.3G0200700	56.2634	3.32459	0.373968	8.89004	6.10883e-19	1.52088e-17	Bradi3g15075
BdiBd21-3.1G0868400	210.597	3.32223	0.43178	7.69427	1.42307e-14	2.30384e-13	Bradi1g64360
BdiBd21-3.2G0286800	5.18249	3.32084	0.721143	4.60497	4.1252e-06	1.96835e-05	Bradi2g21924
BdiBd21-3.2G0323100	3.90155	3.32073	0.728866	4.55602	5.21316e-06	2.43532e-05	NA
BdiBd21-3.5G0294800	104.338	3.31861	0.413439	8.02684	1.00017e-15	1.81884e-14	Bradi5g22478
BdiBd21-3.1G0343300	450.529	3.31786	0.959695	3.4572	0.00054582	0.00164569	Bradi1g26230
BdiBd21-3.2G0484700	83.3375	3.31751	0.521683	6.35925	2.02739e-10	1.93389e-09	Bradi2g38119
BdiBd21-3.3G0292300	163.321	3.31624	0.331738	9.99657	1.5777e-23	5.69946e-22	Bradi3g21013
BdiBd21-3.4G0487500	1453.26	3.31487	0.614275	5.39639	6.79948e-08	4.49362e-07	Bradi4g35030
BdiBd21-3.5G0281700	4.68482	3.31396	0.863059	3.83979	0.00012314	0.000431365	NA
BdiBd21-3.3G0142200	857.431	3.31333	0.278088	11.9147	9.92385e-33	6.39252e-31	Bradi3g10450
BdiBd21-3.1G0753900	0.900373	3.31227	1.15192	2.87544	0.0040347	0.00979856	Bradi1g56590
BdiBd21-3.3G0060300	13.2666	3.30741	0.639115	5.17499	2.27924e-07	1.36806e-06	Bradi3g04630
BdiBd21-3.5G0142500	2.42377	3.30644	1.39101	2.377	0.0174542	0.0354859	Bradi5g11197
BdiBd21-3.2G0686400	42.861	3.30606	0.707841	4.67062	3.00287e-06	1.4686e-05	Bradi2g53610
BdiBd21-3.5G0251700	24.7475	3.30594	0.339911	9.72588	2.3388e-22	7.62464e-21	Bradi5g19260
BdiBd21-3.1G0153300	239.062	3.30532	0.488207	6.77033	1.28489e-11	1.43587e-10	Bradi1g11440
BdiBd21-3.4G0535700	702.144	3.30474	0.439265	7.52334	5.33963e-14	8.18003e-13	Bradi4g38430
BdiBd21-3.4G0113100	1.41436	3.30346	1.06128	3.11272	0.00185371	0.00492648	Bradi4g08235
BdiBd21-3.2G0043200	7.51841	3.30257	0.678669	4.86625	1.13737e-06	6.06276e-06	Bradi2g03297
BdiBd21-3.3G0762900	655.678	3.30143	1.36051	2.42662	0.0152404	0.031558	Bradi3g57640
BdiBd21-3.3G0725500	1236.07	3.30025	0.493366	6.68925	2.24321e-11	2.41188e-10	Bradi3g54791
BdiBd21-3.3G0372100	6.17952	3.29937	0.576305	5.72504	1.03411e-08	7.77894e-08	Bradi3g28570
BdiBd21-3.5G0151500	7.13065	3.29847	0.65245	5.05551	4.29243e-07	2.4684e-06	Bradi5g12060
BdiBd21-3.1G0364000	28.836	3.29556	0.322203	10.2282	1.48228e-24	5.76365e-23	Bradi1g27750
BdiBd21-3.3G0050600	7.87018	3.29458	0.460888	7.14834	8.78309e-13	1.14186e-11	Bradi3g03990
BdiBd21-3.1G0463300	14.6078	3.29071	0.709135	4.64046	3.47634e-06	1.68277e-05	Bradi1g34310
BdiBd21-3.1G0742700	0.846273	3.29021	1.5271	2.15455	0.0311969	0.0587464	Bradi1g55808
BdiBd21-3.1G0391500	6.90387	3.28966	0.492311	6.68208	2.35569e-11	2.52456e-10	Bradi1g29420
BdiBd21-3.1G0510100	2.33589	3.2894	0.794293	4.1413	3.4535e-05	0.000136746	Bradi1g37646
BdiBd21-3.1G0843900	8.45787	3.28899	0.776382	4.2363	2.27238e-05	9.32586e-05	Bradi1g62440
BdiBd21-3.3G0151300	672.176	3.28878	0.935842	3.51424	0.000441007	0.00135625	Bradi3g11000
BdiBd21-3.1G1028200	150.328	3.28652	0.492661	6.67096	2.54144e-11	2.7162e-10	Bradi1g77150
BdiBd21-3.5G0021600	11.3546	3.28455	0.780416	4.20872	2.56826e-05	0.000104305	Bradi5g01832
BdiBd21-3.1G0953900	1.11324	3.28237	1.15826	2.83389	0.00459852	0.0109992	Bradi1g70871
BdiBd21-3.1G1002900	80.5323	3.28073	0.566258	5.7937	6.88527e-09	5.32159e-08	Bradi1g75075
BdiBd21-3.5G0214300	1.06657	3.28016	1.12356	2.91944	0.00350661	0.00866362	Bradi5g16485
BdiBd21-3.4G0461800	19.3667	3.2786	0.503554	6.51091	7.46985e-11	7.47195e-10	Bradi4g33080
BdiBd21-3.3G0388900	21.3594	3.27855	0.392037	8.36286	6.12136e-17	1.27719e-15	NA
BdiBd21-3.5G0029800	249.363	3.27808	0.497571	6.58817	4.45268e-11	4.58473e-10	Bradi5g02350
BdiBd21-3.3G0116700	11.8903	3.27777	0.562796	5.82407	5.74301e-09	4.48248e-08	Bradi3g08660
BdiBd21-3.3G0132700	19.1122	3.27543	0.659579	4.96594	6.83707e-07	3.80874e-06	Bradi3g09760
BdiBd21-3.1G0331900	0.634285	3.27489	1.79761	1.8218	0.0684846	0.114593	Bradi1g25302
BdiBd21-3.3G0106000	1.20327	3.27422	1.10385	2.96619	0.00301514	0.00759503	Bradi3g07931
BdiBd21-3.4G0621000	40.137	3.27356	0.358656	9.12731	7.02247e-20	1.90104e-18	Bradi4g44750
BdiBd21-3.2G0421500	829.912	3.27268	0.539116	6.07046	1.27547e-09	1.10033e-08	Bradi2g33940
BdiBd21-3.2G0077500	177.558	3.27181	0.496731	6.58668	4.4978e-11	4.62675e-10	NA
BdiBd21-3.1G0721400	0.601475	3.26682	1.54493	2.11454	0.0344688	0.0639354	Bradi1g54305
BdiBd21-3.3G0150700	61.8831	3.26581	0.339488	9.61981	6.59528e-22	2.08034e-20	Bradi3g10960
BdiBd21-3.1G0878300	2.79929	3.26535	0.678157	4.81504	1.4717e-06	7.66156e-06	Bradi1g65157
BdiBd21-3.2G0452800	13.9093	3.26532	0.709563	4.60188	4.18692e-06	1.99424e-05	NA
BdiBd21-3.2G0599700	669.196	3.26449	0.548362	5.95316	2.63014e-09	2.16423e-08	Bradi2g46990
BdiBd21-3.3G0443400	22.6769	3.2643	0.547436	5.96288	2.47827e-09	2.0503e-08	Bradi3g33860
BdiBd21-3.5G0273100	0.588662	3.2636	1.61291	2.02343	0.0430291	0.0773424	NA
BdiBd21-3.2G0620200	47.6883	3.26339	0.345935	9.43353	3.96502e-21	1.18265e-19	Bradi2g48467
BdiBd21-3.2G0687400	178.614	3.26151	0.264892	12.3126	7.74879e-35	5.77406e-33	Bradi2g53700
BdiBd21-3.5G0277400	8.30779	3.26114	0.434186	7.51094	5.87027e-14	8.92898e-13	Bradi5g21180
BdiBd21-3.3G0624900	440.808	3.26109	0.379721	8.58812	8.84038e-18	1.97555e-16	Bradi3g47110
BdiBd21-3.3G0535100	24.3513	3.26025	0.378937	8.60368	7.72012e-18	1.73427e-16	Bradi3g40523
BdiBd21-3.3G0293000	528.591	3.25985	0.435217	7.49017	6.87865e-14	1.03669e-12	Bradi3g21060
BdiBd21-3.1G0065600	450.967	3.25905	0.748939	4.35155	1.35177e-05	5.8085e-05	Bradi1g05020
BdiBd21-3.1G0073300	1.91874	3.25686	0.862901	3.77432	0.000160447	0.000546649	Bradi1g05620
BdiBd21-3.1G0032400	33.2065	3.25453	0.497952	6.53583	6.32563e-11	6.39621e-10	Bradi1g02465
BdiBd21-3.3G0065900	242.077	3.25339	0.539827	6.02674	1.673e-09	1.41979e-08	Bradi3g05100
BdiBd21-3.2G0042600	1087.65	3.25182	0.44349	7.33234	2.26172e-13	3.16345e-12	Bradi2g03260
BdiBd21-3.1G0616100	125.38	3.25143	0.235008	13.8354	1.55837e-43	1.85151e-41	Bradi1g46870
BdiBd21-3.1G0003300	9.28092	3.2509	0.54736	5.93924	2.86346e-09	2.34629e-08	Bradi1g00362
BdiBd21-3.2G0055600	0.73899	3.24942	1.35122	2.40481	0.0161808	0.0332414	NA
BdiBd21-3.3G0745600	299.718	3.24754	0.35353	9.18605	4.0753e-20	1.12283e-18	Bradi3g56360
BdiBd21-3.1G0132700	15.7673	3.24733	0.587888	5.52373	3.31884e-08	2.31171e-07	Bradi1g09780
BdiBd21-3.2G0682500	3.22729	3.24716	0.67223	4.83043	1.36239e-06	7.14122e-06	NA
BdiBd21-3.4G0198000	1.02874	3.24656	1.35321	2.39915	0.0164331	0.033711	Bradi4g13562
BdiBd21-3.4G0004100	18.2999	3.24615	0.476927	6.80639	1.00078e-11	1.13844e-10	Bradi4g00485
BdiBd21-3.4G0103900	575.112	3.24572	0.473905	6.84888	7.44314e-12	8.63227e-11	Bradi4g07580
BdiBd21-3.5G0340000	72.6163	3.24466	0.59907	5.41616	6.08928e-08	4.06066e-07	Bradi5g25840
BdiBd21-3.1G0703400	5.53471	3.24434	0.638598	5.08041	3.76624e-07	2.18634e-06	NA
BdiBd21-3.1G0108800	31.4616	3.24418	0.544109	5.96236	2.48616e-09	2.05444e-08	Bradi1g07890
BdiBd21-3.5G0286700	210.132	3.24387	0.649078	4.99765	5.80331e-07	3.27899e-06	Bradi5g21870
BdiBd21-3.1G0704600	79.9874	3.24257	0.467802	6.93151	4.16371e-12	4.99411e-11	Bradi1g53020
BdiBd21-3.4G0037200	136.698	3.24162	0.489957	6.61613	3.68732e-11	3.83919e-10	Bradi4g02950
BdiBd21-3.4G0204900	10.285	3.24034	0.534927	6.05754	1.38221e-09	1.18762e-08	Bradi4g13902
BdiBd21-3.3G0084300	127.907	3.23902	0.506847	6.39052	1.65322e-10	1.59188e-09	Bradi3g06460
BdiBd21-3.5G0035800	19.089	3.23821	0.425075	7.61796	2.57711e-14	4.08252e-13	NA
BdiBd21-3.1G0972400	25.1744	3.23393	0.541951	5.9672	2.41352e-09	2.00293e-08	Bradi1g72350
BdiBd21-3.2G0129800	13.0271	3.23102	0.561094	5.75842	8.49037e-09	6.47095e-08	Bradi2g09860
BdiBd21-3.1G0750200	205.86	3.22818	0.433541	7.44609	9.61476e-14	1.41612e-12	NA
BdiBd21-3.1G0918100	82.7603	3.22756	0.439934	7.33647	2.19306e-13	3.07547e-12	Bradi1g68140
BdiBd21-3.2G0207200	179.502	3.22752	0.469615	6.87268	6.30054e-12	7.36302e-11	Bradi2g15810
BdiBd21-3.3G0656000	3.16686	3.22731	0.737001	4.37898	1.19237e-05	5.17897e-05	Bradi3g49447
BdiBd21-3.3G0307700	1.00223	3.22698	1.22399	2.63645	0.00837794	0.0186928	NA
BdiBd21-3.4G0375600	13.8909	3.22663	0.427673	7.54464	4.53552e-14	7.00337e-13	Bradi4g26860
BdiBd21-3.3G0462200	12.538	3.22645	0.349976	9.21904	2.99768e-20	8.32577e-19	Bradi3g35210
BdiBd21-3.1G0553600	17.623	3.22641	0.400775	8.05042	8.25138e-16	1.51993e-14	Bradi1g42680
BdiBd21-3.4G0050200	2.83013	3.2255	0.94362	3.41822	0.000630327	0.00187642	NA
BdiBd21-3.1G0874900	1.0033	3.22376	1.42696	2.25918	0.0238719	0.046602	Bradi1g64850
BdiBd21-3.5G0275600	12.6355	3.22376	0.774419	4.16281	3.14358e-05	0.000125544	Bradi5g21010
BdiBd21-3.5G0333900	6.78758	3.22302	0.573252	5.62234	1.88389e-08	1.36249e-07	Bradi5g25350
BdiBd21-3.3G0698100	230.855	3.22194	0.616756	5.22401	1.75091e-07	1.07354e-06	Bradi3g52740
BdiBd21-3.2G0059200	141.963	3.22171	0.398555	8.08348	6.29436e-16	1.17257e-14	Bradi2g04537
BdiBd21-3.2G0098300	36.8857	3.22134	0.456757	7.05264	1.75552e-12	2.20913e-11	Bradi2g07548
BdiBd21-3.4G0603600	18.7569	3.22095	0.431194	7.46983	8.02993e-14	1.19588e-12	Bradi4g43450
BdiBd21-3.5G0198000	19.4845	3.22044	0.667578	4.82407	1.40657e-06	7.35116e-06	NA
BdiBd21-3.5G0317900	19.3715	3.22036	0.45943	7.00947	2.39215e-12	2.95885e-11	NA
BdiBd21-3.3G0105100	212.262	3.22012	2.02871	1.58728	0.11245	0.174568	Bradi3g07887
BdiBd21-3.3G0591000	2.16876	3.21961	0.871683	3.69356	0.000221138	0.000729598	Bradi3g44526
BdiBd21-3.3G0033900	3.02909	3.21886	0.723082	4.45158	8.5241e-06	3.81453e-05	Bradi3g02775
BdiBd21-3.1G0927000	83.2153	3.21489	0.433416	7.41755	1.19303e-13	1.72861e-12	Bradi1g68757
BdiBd21-3.2G0298100	3.3869	3.21465	0.722274	4.45073	8.55774e-06	3.82718e-05	Bradi2g22700
BdiBd21-3.3G0348900	6.83648	3.21326	0.700932	4.58427	4.55565e-06	2.15642e-05	Bradi3g27180
BdiBd21-3.4G0425400	0.579272	3.20892	1.56387	2.05191	0.0401787	0.0729362	Bradi4g30260
BdiBd21-3.2G0489800	66.332	3.20492	0.240258	13.3395	1.3641e-40	1.32603e-38	NA
BdiBd21-3.3G0445900	0.579438	3.20446	1.54371	2.07582	0.0379105	0.0693486	Bradi3g34020
BdiBd21-3.2G0058900	1714.19	3.20358	0.51923	6.16987	6.83471e-10	6.13374e-09	Bradi2g04510
BdiBd21-3.2G0676400	4.18184	3.20169	0.851113	3.76176	0.000168721	0.000571319	Bradi2g52826
BdiBd21-3.5G0030000	1403.78	3.20096	0.107179	29.8655	5.52801e-196	3.94073e-192	Bradi5g02367
BdiBd21-3.2G0668300	5.27854	3.20078	0.803275	3.98467	6.7575e-05	0.000251507	Bradi2g52260
BdiBd21-3.1G1006300	31.2221	3.20022	0.296709	10.7857	4.01996e-27	1.86488e-25	Bradi1g75340
BdiBd21-3.5G0195700	151.474	3.19952	0.31301	10.2218	1.58422e-24	6.1266e-23	Bradi5g15210
BdiBd21-3.2G0259700	0.997872	3.19937	1.1764	2.71962	0.00653566	0.015026	NA
BdiBd21-3.4G0419900	1.4351	3.19793	1.65299	1.93464	0.0530342	0.0923983	Bradi4g29856
BdiBd21-3.1G0212300	1.58819	3.19787	0.94122	3.39758	0.000679843	0.00200928	Bradi1g15810
BdiBd21-3.1G0726600	636.812	3.19759	0.531155	6.02008	1.74336e-09	1.47249e-08	Bradi1g54663
BdiBd21-3.5G0307800	29.0275	3.19706	0.491802	6.50071	7.99396e-11	7.97011e-10	Bradi5g23476
BdiBd21-3.1G0026700	68.5854	3.19693	0.288453	11.083	1.51681e-28	7.6506e-27	NA
BdiBd21-3.2G0050800	20.5551	3.19599	0.690872	4.62603	3.72742e-06	1.7928e-05	Bradi2g03886
BdiBd21-3.4G0005400	2.7794	3.19554	0.942512	3.39045	0.000697781	0.00205888	Bradi4g00590
BdiBd21-3.5G0308500	1.40718	3.19546	1.01049	3.1623	0.00156529	0.00424653	Bradi5g23520
BdiBd21-3.1G0914700	52.6497	3.19331	0.735966	4.33893	1.43178e-05	6.11788e-05	Bradi1g67939
BdiBd21-3.1G0160600	3.46508	3.19307	0.739556	4.31756	1.57765e-05	6.6745e-05	Bradi1g12060
BdiBd21-3.1G0815900	0.692029	3.19223	1.60873	1.98431	0.047221	0.0837856	Bradi1g60300
BdiBd21-3.2G0337800	8.1966	3.19208	0.605877	5.26852	1.37526e-07	8.56723e-07	Bradi2g25590
BdiBd21-3.5G0171800	28.23	3.19192	0.469773	6.7946	1.08615e-11	1.22706e-10	Bradi5g13467
BdiBd21-3.3G0391300	888.656	3.19081	0.324342	9.8378	7.73844e-23	2.63946e-21	Bradi3g29900
BdiBd21-3.5G0124300	115.453	3.19007	0.273036	11.6837	1.54376e-31	9.32625e-30	Bradi5g10096
BdiBd21-3.4G0037700	18.2368	3.18987	0.791118	4.03211	5.52788e-05	0.000209423	NA
BdiBd21-3.2G0684800	12.9616	3.18987	0.528491	6.03582	1.5816e-09	1.34543e-08	Bradi2g53500
BdiBd21-3.1G0767100	13.5411	3.18968	0.405145	7.87293	3.46428e-15	5.95556e-14	Bradi1g57235
BdiBd21-3.4G0035600	85.4636	3.18912	0.423439	7.53149	5.01649e-14	7.71262e-13	Bradi4g02830
BdiBd21-3.2G0449700	11.3085	3.18877	0.424815	7.50626	6.0839e-14	9.22113e-13	Bradi2g35850
BdiBd21-3.2G0640600	30.6859	3.18866	0.368482	8.6535	4.99454e-18	1.14158e-16	Bradi2g50090
BdiBd21-3.4G0617300	279.505	3.18544	0.552414	5.76639	8.09861e-09	6.19224e-08	Bradi4g44510
BdiBd21-3.3G0665700	66.7148	3.18245	0.525258	6.05883	1.37114e-09	1.17859e-08	Bradi3g50230
BdiBd21-3.4G0059000	52.2702	3.18206	0.402398	7.90774	2.62099e-15	4.5832e-14	NA
BdiBd21-3.4G0507600	268.689	3.18116	0.804395	3.95473	7.66226e-05	0.000281265	Bradi4g36440
BdiBd21-3.3G0659000	4.87137	3.17976	1.15781	2.74635	0.00602634	0.0139934	Bradi3g49720
BdiBd21-3.1G0071100	117.584	3.17924	0.319448	9.9523	2.46419e-23	8.73949e-22	Bradi1g05397
BdiBd21-3.1G0736100	306.746	3.17791	0.688628	4.61485	3.93384e-06	1.8825e-05	NA
BdiBd21-3.2G0761300	254.522	3.1772	0.531855	5.9738	2.31784e-09	1.92727e-08	Bradi2g59430
BdiBd21-3.2G0787900	246.874	3.17452	1.19846	2.64884	0.00807685	0.0180928	Bradi2g61370
BdiBd21-3.3G0782800	577.275	3.17284	0.676525	4.68991	2.73329e-06	1.35154e-05	Bradi3g59460
BdiBd21-3.2G0291200	30.9865	3.17236	0.363886	8.71799	2.83184e-18	6.66978e-17	NA
BdiBd21-3.3G0384200	58.0772	3.17149	0.635873	4.98761	6.1131e-07	3.43677e-06	Bradi3g29380
BdiBd21-3.5G0311700	62.8322	3.1711	0.433042	7.32286	2.42736e-13	3.38627e-12	Bradi5g23770
BdiBd21-3.1G0090000	6.94494	3.16835	0.783298	4.04489	5.23488e-05	0.000199382	NA
BdiBd21-3.3G0659100	8.45309	3.16388	1.25358	2.52388	0.0116068	0.0249094	Bradi3g49722
BdiBd21-3.2G0092600	6.27242	3.16381	0.69869	4.52821	5.94865e-06	2.74531e-05	Bradi2g07140
BdiBd21-3.2G0210400	34.5363	3.15994	0.625049	5.05551	4.29253e-07	2.4684e-06	Bradi2g16020
BdiBd21-3.2G0186200	2.09389	3.15814	0.820507	3.84901	0.000118595	0.000417217	Bradi2g14070
BdiBd21-3.2G0436600	1.82938	3.15626	1.06787	2.95568	0.00311985	0.00782102	NA
BdiBd21-3.3G0763300	33.754	3.15618	0.287944	10.9611	5.87855e-28	2.87686e-26	Bradi3g57667
BdiBd21-3.1G0463200	3.5345	3.15382	0.627422	5.02664	4.99152e-07	2.84663e-06	Bradi1g34300
BdiBd21-3.1G0732500	87.93	3.15356	0.296056	10.6519	1.70831e-26	7.59539e-25	Bradi1g55120
BdiBd21-3.1G0833000	1.19129	3.15347	0.975983	3.23107	0.00123328	0.00343828	Bradi1g61530
BdiBd21-3.1G0388800	71.0516	3.15145	0.361124	8.72677	2.62044e-18	6.20109e-17	Bradi1g29243
BdiBd21-3.1G0958800	1.48151	3.1513	0.938371	3.35827	0.000784318	0.00228427	Bradi1g71280
BdiBd21-3.2G0205600	237.829	3.15093	0.446775	7.0526	1.75606e-12	2.20913e-11	Bradi2g15670
BdiBd21-3.2G0041900	1.9008	3.15075	1.04889	3.0039	0.00266546	0.00681128	NA
BdiBd21-3.2G0675400	34.5769	3.15038	0.763382	4.12686	3.67743e-05	0.000144596	Bradi2g52770
BdiBd21-3.5G0207000	2.65435	3.14975	0.752001	4.18849	2.80813e-05	0.000113375	Bradi5g15897
BdiBd21-3.1G0380900	7.91478	3.14784	0.453878	6.93545	4.04942e-12	4.87343e-11	NA
BdiBd21-3.5G0189300	85.247	3.14765	0.540063	5.8283	5.59952e-09	4.37687e-08	Bradi5g14736
BdiBd21-3.1G0329800	52.3802	3.14663	0.301202	10.4469	1.51361e-25	6.28544e-24	Bradi1g25150
BdiBd21-3.2G0552700	6.47222	3.14651	0.562625	5.59255	2.23761e-08	1.59831e-07	Bradi2g43280
BdiBd21-3.5G0096900	4.95165	3.14604	0.743086	4.23375	2.2983e-05	9.42138e-05	Bradi5g08525
BdiBd21-3.4G0422900	3.2997	3.14232	1.06045	2.9632	0.00304461	0.00765844	Bradi4g30081
BdiBd21-3.1G0130800	26.3052	3.14161	0.280869	11.1853	4.81036e-29	2.50913e-27	Bradi1g09611
BdiBd21-3.5G0002600	8.23569	3.14079	0.537051	5.84822	4.96869e-09	3.9225e-08	NA
BdiBd21-3.4G0100500	7.85204	3.14026	0.434368	7.2295	4.84789e-13	6.47172e-12	Bradi4g07380
BdiBd21-3.1G0420000	51.0087	3.13859	0.686865	4.56944	4.89025e-06	2.29865e-05	Bradi1g31322
BdiBd21-3.4G0467200	59.4166	3.13826	0.415742	7.54857	4.40075e-14	6.81002e-13	Bradi4g33495
BdiBd21-3.1G0451400	23.2791	3.13755	0.452297	6.93692	4.0073e-12	4.82546e-11	NA
BdiBd21-3.4G0494200	1.29759	3.13737	1.05686	2.96859	0.00299174	0.00754607	Bradi4g35445
BdiBd21-3.1G0569800	2.56011	3.13735	0.782092	4.01149	6.03361e-05	0.000226536	NA
BdiBd21-3.3G0247100	2.20885	3.13626	0.862243	3.63733	0.000275484	0.000888077	NA
BdiBd21-3.2G0298800	138.147	3.13622	0.452857	6.92541	4.34714e-12	5.19955e-11	Bradi2g22730
BdiBd21-3.1G0241600	52.327	3.13497	0.540207	5.80328	6.50316e-09	5.03554e-08	Bradi1g18482
BdiBd21-3.1G0158300	8.24266	3.13441	0.47974	6.53357	6.42204e-11	6.4845e-10	Bradi1g11876
BdiBd21-3.5G0189200	238.741	3.13439	0.489816	6.39912	1.56275e-10	1.50885e-09	Bradi5g14730
BdiBd21-3.3G0446600	6.84372	3.1341	0.646422	4.84838	1.24475e-06	6.57567e-06	Bradi3g34090
BdiBd21-3.3G0584900	484.875	3.13402	0.518233	6.04751	1.47104e-09	1.2599e-08	Bradi3g44130
BdiBd21-3.3G0572200	1.60549	3.13357	0.984641	3.18245	0.00146034	0.00400086	NA
BdiBd21-3.3G0658400	4.00276	3.13275	0.72532	4.31912	1.56651e-05	6.63262e-05	Bradi3g49680
BdiBd21-3.2G0789700	37.238	3.13263	0.503863	6.21722	5.06043e-10	4.60538e-09	Bradi2g61490
BdiBd21-3.2G0213200	7.36238	3.1323	0.678696	4.61517	3.92769e-06	1.8804e-05	Bradi2g16250
BdiBd21-3.1G0609100	231.103	3.13148	0.579589	5.40293	6.55625e-08	4.35035e-07	Bradi1g46405
BdiBd21-3.3G0129200	36.4509	3.13117	0.884818	3.53877	0.000401997	0.00124777	NA
BdiBd21-3.2G0131100	20.9547	3.13003	0.70297	4.45258	8.48462e-06	3.79766e-05	Bradi2g09940
BdiBd21-3.3G0293100	20.4625	3.12949	0.444857	7.03482	1.99521e-12	2.48947e-11	Bradi3g21070
BdiBd21-3.4G0544200	84.4718	3.12883	0.290466	10.7718	4.67874e-27	2.16579e-25	Bradi4g39167
BdiBd21-3.4G0457100	38.8714	3.12876	0.620063	5.04587	4.51453e-07	2.58633e-06	Bradi4g32744
BdiBd21-3.5G0254900	97.8953	3.12752	0.810682	3.85789	0.00011437	0.000403616	Bradi5g19512
BdiBd21-3.1G0844900	4.67676	3.12605	0.693077	4.51039	6.47084e-06	2.96773e-05	Bradi1g62547
BdiBd21-3.4G0341400	2.58339	3.12592	0.742717	4.20876	2.5678e-05	0.000104305	Bradi4g24244
BdiBd21-3.5G0181400	355.341	3.12482	0.981996	3.18211	0.00146208	0.00400462	Bradi5g14170
BdiBd21-3.2G0518900	17.6999	3.12308	0.726159	4.30082	1.70169e-05	7.14979e-05	Bradi2g40870
BdiBd21-3.1G0485900	1.08645	3.12194	1.1635	2.68324	0.00729129	0.0165304	Bradi1g35905
BdiBd21-3.4G0106000	6.11034	3.11752	0.645341	4.83081	1.35977e-06	7.13093e-06	Bradi4g07730
BdiBd21-3.3G0599200	116.946	3.11719	0.508383	6.13157	8.70164e-10	7.6892e-09	NA
BdiBd21-3.2G0312900	19.7623	3.11685	0.985208	3.16365	0.00155806	0.00423119	Bradi2g23696
BdiBd21-3.3G0000500	25.6657	3.11533	0.534784	5.8254	5.69748e-09	4.44857e-08	NA
BdiBd21-3.4G0119600	27.3787	3.11529	0.475809	6.54735	5.85674e-11	5.94175e-10	NA
BdiBd21-3.5G0013000	7.00928	3.11519	0.745606	4.17807	2.93995e-05	0.00011825	Bradi5g01160
BdiBd21-3.2G0420100	1.66929	3.11359	1.09956	2.83167	0.00463052	0.0110683	Bradi2g33657
BdiBd21-3.1G0459900	126.883	3.11303	0.449984	6.91809	4.57777e-12	5.46318e-11	Bradi1g34087
BdiBd21-3.1G0340200	25.7653	3.11158	0.57621	5.40007	6.66139e-08	4.41191e-07	Bradi1g26020
BdiBd21-3.1G0882200	15.6659	3.11136	0.423568	7.3456	2.04841e-13	2.87827e-12	Bradi1g65480
BdiBd21-3.3G0035700	582.31	3.11055	0.219162	14.1929	1.01377e-45	1.34661e-43	Bradi3g02900
BdiBd21-3.2G0667800	612.205	3.10908	0.292152	10.642	1.90078e-26	8.39878e-25	Bradi2g52210
BdiBd21-3.1G0421100	278.587	3.10664	0.48059	6.46422	1.0182e-10	1.00439e-09	NA
BdiBd21-3.4G0407400	12.2644	3.1055	0.435388	7.13273	9.84008e-13	1.27077e-11	NA
BdiBd21-3.2G0061500	124.69	3.10217	0.501255	6.1888	6.06224e-10	5.46999e-09	Bradi2g04680
BdiBd21-3.1G0446000	0.81219	3.10013	1.37772	2.25018	0.0244374	0.0475799	Bradi1g33117
BdiBd21-3.2G0350300	7.14928	3.09939	0.722073	4.29235	1.76796e-05	7.40782e-05	Bradi2g26338
BdiBd21-3.4G0129600	448.16	3.09902	0.531153	5.83452	5.39453e-09	4.23057e-08	NA
BdiBd21-3.4G0526200	88.3652	3.09883	0.310758	9.97186	2.02407e-23	7.23859e-22	Bradi4g37682
BdiBd21-3.1G0138200	26.7591	3.09829	0.498281	6.21795	5.0369e-10	4.58965e-09	NA
BdiBd21-3.1G0081500	38.1219	3.09549	0.255478	12.1164	8.64337e-34	5.96281e-32	Bradi1g06042
BdiBd21-3.1G1035100	373.456	3.09542	0.235127	13.1649	1.39732e-39	1.28807e-37	Bradi1g77650
BdiBd21-3.4G0331800	1.25009	3.09429	0.963572	3.21127	0.00132148	0.00366077	NA
BdiBd21-3.5G0163700	147.011	3.09428	0.243191	12.7236	4.37069e-37	3.52723e-35	NA
BdiBd21-3.4G0529800	54.6361	3.09095	0.35172	8.78811	1.52103e-18	3.66727e-17	Bradi4g37943
BdiBd21-3.1G0002900	4.16605	3.08986	1.01642	3.03995	0.00236617	0.00612551	Bradi1g00335
BdiBd21-3.4G0028200	6.67422	3.08965	0.715065	4.3208	1.55466e-05	6.58766e-05	Bradi4g02322
BdiBd21-3.2G0280700	5.77841	3.08853	0.533838	5.78553	7.22854e-09	5.56879e-08	Bradi2g21290
BdiBd21-3.1G0837400	76.9699	3.08721	0.508844	6.06711	1.30233e-09	1.1226e-08	Bradi1g61950
BdiBd21-3.2G0707200	71.5611	3.08672	0.36178	8.53202	1.43811e-17	3.16089e-16	Bradi2g55290
BdiBd21-3.1G0218500	250.107	3.08611	0.42096	7.33112	2.28229e-13	3.19013e-12	Bradi1g16517
BdiBd21-3.2G0791200	122.221	3.08591	0.342676	9.00533	2.15024e-19	5.57394e-18	Bradi2g61600
BdiBd21-3.2G0036200	8.02238	3.08563	0.553686	5.57289	2.50554e-08	1.779e-07	Bradi2g02860
BdiBd21-3.2G0349300	30.1833	3.08487	0.321493	9.59544	8.35559e-22	2.62013e-20	Bradi2g26300
BdiBd21-3.3G0100600	1.05352	3.08359	1.18282	2.60699	0.00913429	0.020172	Bradi3g07550
BdiBd21-3.1G0687700	33.888	3.08061	0.680186	4.52907	5.92452e-06	2.73713e-05	NA
BdiBd21-3.3G0678100	116.049	3.07966	0.371297	8.29433	1.09201e-16	2.20318e-15	Bradi3g51160
BdiBd21-3.2G0614700	9.70108	3.07877	0.536589	5.73767	9.59897e-09	7.26668e-08	Bradi2g48061
BdiBd21-3.4G0115400	64.2755	3.07808	0.36517	8.42917	3.48112e-17	7.44472e-16	Bradi4g08400
BdiBd21-3.2G0421300	34.1957	3.0774	0.249615	12.3286	6.35346e-35	4.75088e-33	Bradi2g33920
BdiBd21-3.3G0490600	1.12131	3.07712	0.999969	3.07721	0.00208948	0.00548289	Bradi3g37270
BdiBd21-3.1G0981100	39.5012	3.07677	0.285799	10.7655	5.0097e-27	2.31398e-25	Bradi1g73023
BdiBd21-3.1G0153600	563.772	3.07602	0.532976	5.77141	7.86095e-09	6.01913e-08	NA
BdiBd21-3.1G0618100	13.7814	3.07593	0.521091	5.90287	3.5724e-09	2.87865e-08	Bradi1g47030
BdiBd21-3.3G0074600	122.078	3.07529	0.307808	9.99095	1.66968e-23	6.00129e-22	Bradi3g05750
BdiBd21-3.1G0944600	16.2514	3.07467	0.565067	5.44125	5.2907e-08	3.55584e-07	Bradi1g70080
BdiBd21-3.3G0687400	46.1352	3.07416	0.296982	10.3514	4.12612e-25	1.67123e-23	Bradi3g51910
BdiBd21-3.2G0254000	1.9044	3.07377	0.785207	3.9146	9.05557e-05	0.000327243	Bradi2g19308
BdiBd21-3.2G0629600	13.4309	3.07317	1.13526	2.70701	0.00678926	0.0155405	Bradi2g49245
BdiBd21-3.3G0413100	17.57	3.07294	0.792388	3.87808	0.000105285	0.00037421	Bradi3g31666
BdiBd21-3.1G0037300	133.602	3.07227	0.27921	11.0034	3.67809e-28	1.81662e-26	NA
BdiBd21-3.2G0229800	48.8248	3.07073	0.640478	4.79443	1.63137e-06	8.40482e-06	Bradi2g17440
BdiBd21-3.4G0465000	0.632947	3.07061	1.71904	1.78624	0.0740606	0.122476	Bradi4g33300
BdiBd21-3.4G0535500	70.9914	3.07053	0.693707	4.42627	9.58781e-06	4.23822e-05	NA
BdiBd21-3.2G0598600	104.138	3.06833	0.289407	10.6021	2.91252e-26	1.279e-24	Bradi2g46870
BdiBd21-3.2G0294500	1.62251	3.06828	0.913981	3.35705	0.000787777	0.00229341	Bradi2g22450
BdiBd21-3.4G0534400	28.121	3.06765	0.568068	5.40015	6.65865e-08	4.41146e-07	Bradi4g38302
BdiBd21-3.4G0091900	9.477	3.06481	0.454525	6.74289	1.55262e-11	1.71865e-10	Bradi4g06720
BdiBd21-3.1G0335900	59.3389	3.06441	0.474946	6.45212	1.10297e-10	1.08302e-09	Bradi1g25690
BdiBd21-3.1G0737000	730.008	3.06377	0.964937	3.1751	0.00149785	0.0040869	Bradi1g55452
BdiBd21-3.3G0242000	63.7652	3.06335	0.553834	5.53117	3.18108e-08	2.22177e-07	Bradi3g17630
BdiBd21-3.1G0996200	13.5966	3.06289	0.370866	8.25875	1.47208e-16	2.9204e-15	Bradi1g74520
BdiBd21-3.2G0199000	14.4719	3.06238	0.492299	6.22057	4.95341e-10	4.5155e-09	Bradi2g15137
BdiBd21-3.3G0733800	51.9363	3.06135	0.456388	6.70778	1.97611e-11	2.14524e-10	Bradi3g55440
BdiBd21-3.3G0240600	3.54371	3.06112	0.814981	3.75606	0.000172611	0.000582433	NA
BdiBd21-3.4G0185600	18.4101	3.06038	0.49744	6.15226	7.63844e-10	6.80932e-09	NA
BdiBd21-3.3G0720300	346.048	3.05771	0.43587	7.01519	2.29632e-12	2.84526e-11	Bradi3g54409
BdiBd21-3.1G0493100	9.56426	3.05646	0.470368	6.49802	8.13849e-11	8.10287e-10	Bradi1g36450
BdiBd21-3.5G0303200	178.238	3.05124	0.507124	6.01674	1.77963e-09	1.50035e-08	Bradi5g23120
BdiBd21-3.3G0276200	2.03881	3.05105	0.873126	3.4944	0.000475136	0.00145181	Bradi3g19755
BdiBd21-3.2G0502500	402.679	3.05042	0.635087	4.80315	1.56187e-06	8.08768e-06	Bradi2g39420
BdiBd21-3.1G0870500	6.83405	3.05011	0.844047	3.61367	0.000301892	0.000964393	Bradi1g64487
BdiBd21-3.1G0720200	30.153	3.04829	0.659696	4.62075	3.82363e-06	1.83469e-05	Bradi1g54220
BdiBd21-3.3G0689600	451.784	3.04828	0.288738	10.5572	4.70301e-26	2.036e-24	Bradi3g52055
BdiBd21-3.1G0857500	11.1937	3.0462	0.595052	5.11922	3.06802e-07	1.80503e-06	Bradi1g63560
BdiBd21-3.4G0605800	4.21449	3.0453	1.46755	2.0751	0.0379775	0.0694652	Bradi4g43660
BdiBd21-3.1G0459000	3.48396	3.0439	0.589626	5.16243	2.43771e-07	1.45746e-06	Bradi1g33990
BdiBd21-3.5G0328400	2.21314	3.04131	1.15702	2.62858	0.00857424	0.019085	Bradi5g24960
BdiBd21-3.5G0075000	1.65129	3.04061	0.911845	3.33457	0.000854307	0.00246861	NA
BdiBd21-3.3G0415400	14.6915	3.04044	0.437032	6.95702	3.4755e-12	4.21834e-11	Bradi3g31865
BdiBd21-3.3G0047800	70.868	3.04003	0.326384	9.31427	1.228e-20	3.49693e-19	Bradi3g03817
BdiBd21-3.4G0343300	1.4334	3.03964	0.884993	3.43464	0.000593336	0.00177569	Bradi4g24372
BdiBd21-3.2G0766200	885.775	3.03903	0.671978	4.52251	6.11108e-06	2.81359e-05	Bradi2g59836
BdiBd21-3.3G0085300	34.2569	3.03798	0.322903	9.40834	5.04054e-21	1.48481e-19	NA
BdiBd21-3.3G0727600	126.819	3.03713	0.672585	4.51561	6.31342e-06	2.89927e-05	Bradi3g54950
BdiBd21-3.4G0129800	715.631	3.03658	0.187598	16.1866	6.26652e-59	1.36751e-56	NA
BdiBd21-3.4G0342400	5.37806	3.03637	0.478303	6.3482	2.17844e-10	2.06875e-09	NA
BdiBd21-3.1G0965400	3.93219	3.03401	0.95673	3.17123	0.00151797	0.00413402	Bradi1g71740
BdiBd21-3.4G0112800	21.9594	3.03283	0.294126	10.3113	6.26235e-25	2.49398e-23	Bradi4g08210
BdiBd21-3.3G0775200	223.111	3.03216	0.347219	8.73269	2.48688e-18	5.90937e-17	Bradi3g58820
BdiBd21-3.2G0111300	5.27535	3.03213	0.585579	5.17801	2.24269e-07	1.34866e-06	Bradi2g08465
BdiBd21-3.1G0185000	23.3908	3.03204	0.373985	8.10738	5.17217e-16	9.74913e-15	NA
BdiBd21-3.2G0645200	1.77828	3.03151	1.18516	2.5579	0.0105306	0.0228544	Bradi2g50403
BdiBd21-3.1G0215500	3.80938	3.02508	1.00192	3.0193	0.00253364	0.00651411	Bradi1g16089
BdiBd21-3.5G0214500	4.65004	3.02446	0.592721	5.10267	3.3489e-07	1.96218e-06	NA
BdiBd21-3.1G0364100	231.594	3.02421	0.19678	15.3685	2.66296e-53	4.86753e-51	Bradi1g27757
BdiBd21-3.2G0249400	340.36	3.02414	0.123307	24.5252	7.95013e-133	1.21444e-129	Bradi2g18970
BdiBd21-3.4G0391200	7.39335	3.02358	0.488561	6.18875	6.06441e-10	5.46999e-09	Bradi4g27926
BdiBd21-3.3G0512900	233.931	3.0233	0.316396	9.55543	1.23077e-21	3.78723e-20	Bradi3g38850
BdiBd21-3.3G0788700	1.2282	3.02277	1.02546	2.94772	0.00320127	0.0080045	Bradi3g59890
BdiBd21-3.1G0927800	505.713	3.02246	0.889942	3.39625	0.000683164	0.00201853	Bradi1g68837
BdiBd21-3.3G0621100	25.7412	3.02162	0.372388	8.11417	4.89128e-16	9.23256e-15	Bradi3g46790
BdiBd21-3.3G0579800	1.80724	3.0195	0.897734	3.36346	0.000769714	0.0022451	Bradi3g43735
BdiBd21-3.2G0077700	56.3645	3.01916	0.745984	4.04722	5.18301e-05	0.000197583	Bradi2g05922
BdiBd21-3.1G0591900	1.92252	3.01892	0.972967	3.1028	0.00191697	0.00507694	Bradi1g45230
BdiBd21-3.3G0146200	531.141	3.01801	0.233881	12.9041	4.26949e-38	3.68175e-36	Bradi3g10720
BdiBd21-3.3G0303600	9.26729	3.01752	0.635412	4.74891	2.04514e-06	1.03423e-05	Bradi3g21710
BdiBd21-3.1G0766700	2.56833	3.01684	1.24142	2.43016	0.0150922	0.0313148	Bradi1g57205
BdiBd21-3.2G0161300	959.321	3.01616	0.300306	10.0436	9.79855e-24	3.60054e-22	Bradi2g12080
BdiBd21-3.4G0118200	3.47484	3.01515	0.695987	4.3322	1.47628e-05	6.2892e-05	Bradi4g08607
BdiBd21-3.3G0791400	128.161	3.01424	0.222555	13.5438	8.61797e-42	9.0345e-40	Bradi3g60110
BdiBd21-3.4G0491400	5.76087	3.01392	0.913688	3.29863	0.000971596	0.00276973	Bradi4g35280
BdiBd21-3.4G0345200	12.5206	3.0136	0.439587	6.85552	7.10538e-12	8.25846e-11	Bradi4g24522
BdiBd21-3.4G0025600	16.7166	3.01032	0.607369	4.95633	7.18375e-07	3.98733e-06	Bradi4g02184
BdiBd21-3.4G0458200	2.54221	3.0094	1.21677	2.47326	0.0133888	0.0281519	Bradi4g32800
BdiBd21-3.1G0870100	458.782	3.00822	0.475586	6.3253	2.52742e-10	2.38007e-09	Bradi1g64460
BdiBd21-3.4G0432200	53.866	3.00536	0.403608	7.44623	9.6047e-14	1.41562e-12	Bradi4g30753
BdiBd21-3.4G0553900	22.584	3.00468	0.347139	8.65556	4.90514e-18	1.12555e-16	Bradi4g39800
BdiBd21-3.1G0884900	248.925	3.00417	0.683355	4.3962	1.10161e-05	4.81188e-05	Bradi1g65750
BdiBd21-3.1G0427900	3.66266	3.00395	0.728382	4.12414	3.72127e-05	0.000146212	Bradi1g31870
BdiBd21-3.2G0669400	9.73378	3.00335	0.408002	7.36112	1.82377e-13	2.57277e-12	Bradi2g52350
BdiBd21-3.1G0682800	87.6155	3.00181	0.702622	4.2723	1.93467e-05	8.04645e-05	Bradi1g51390
BdiBd21-3.5G0117700	1288.81	3.00103	0.35419	8.47294	2.39274e-17	5.15839e-16	Bradi5g09623
BdiBd21-3.1G0606400	250.153	2.99996	0.833269	3.60023	0.00031793	0.00101014	Bradi1g46230
BdiBd21-3.1G0100800	253.373	2.99885	0.30792	9.73905	2.05458e-22	6.73916e-21	Bradi1g07430
BdiBd21-3.1G0623300	85.5134	2.99718	0.174601	17.1659	4.7816e-66	1.27824e-63	Bradi1g47465
BdiBd21-3.2G0156100	0.834189	2.99701	1.31923	2.27179	0.0230994	0.0452591	Bradi2g11676
BdiBd21-3.3G0449800	156.357	2.99673	0.27421	10.9286	8.41254e-28	4.07037e-26	Bradi3g34295
BdiBd21-3.1G0982800	151.524	2.99667	0.238155	12.5828	2.62417e-36	2.06325e-34	Bradi1g73120
BdiBd21-3.3G0029000	1.79767	2.99626	0.920138	3.25631	0.00112869	0.00317108	Bradi3g02397
BdiBd21-3.2G0049000	109.154	2.99313	0.616531	4.85478	1.20518e-06	6.38265e-06	Bradi2g03760
BdiBd21-3.2G0270100	211.394	2.99181	0.51753	5.78094	7.42857e-09	5.71285e-08	Bradi2g20543
BdiBd21-3.3G0154200	243.987	2.99171	0.446995	6.69294	2.18732e-11	2.35658e-10	Bradi3g11145
BdiBd21-3.5G0232700	385.284	2.99046	0.811318	3.68594	0.000227864	0.000749824	Bradi5g17740
BdiBd21-3.3G0556400	11.5021	2.98919	0.54174	5.51775	3.43362e-08	2.38802e-07	Bradi3g42030
BdiBd21-3.4G0047500	1.54067	2.989	0.946012	3.15958	0.00157996	0.00428142	Bradi4g03610
BdiBd21-3.5G0076100	20.7114	2.98864	0.616672	4.84641	1.25714e-06	6.6367e-06	Bradi5g06611
BdiBd21-3.2G0196400	338.273	2.9882	0.256099	11.6682	1.85401e-31	1.10906e-29	Bradi2g14830
BdiBd21-3.4G0014900	80.317	2.98813	0.472296	6.32681	2.5028e-10	2.35897e-09	Bradi4g01310
BdiBd21-3.3G0727700	125.191	2.98793	0.69756	4.28341	1.84054e-05	7.68786e-05	Bradi3g54960
BdiBd21-3.2G0221300	13.5498	2.98701	0.474896	6.28982	3.1784e-10	2.96309e-09	Bradi2g16871
BdiBd21-3.2G0612400	383.598	2.98649	0.663397	4.50182	6.7375e-06	3.07421e-05	Bradi2g47850
BdiBd21-3.2G0769300	3.69209	2.98645	0.709588	4.20871	2.56837e-05	0.000104305	Bradi2g60120
BdiBd21-3.3G0584600	8.66369	2.9863	0.436176	6.84654	7.56567e-12	8.75256e-11	Bradi3g44110
BdiBd21-3.4G0374800	113.483	2.9857	0.214487	13.9202	4.77661e-44	5.87084e-42	Bradi4g26790
BdiBd21-3.4G0186900	4.28337	2.9852	0.724406	4.12089	3.77406e-05	0.000147987	Bradi4g12887
BdiBd21-3.2G0326700	0.917171	2.98451	1.18478	2.51905	0.0117673	0.0252058	Bradi2g24863
BdiBd21-3.3G0731600	569.686	2.98431	0.146221	20.4096	1.37486e-92	1.01389e-89	Bradi3g55277
BdiBd21-3.3G0569400	22.5619	2.98399	0.442995	6.73594	1.6287e-11	1.79635e-10	Bradi3g43150
BdiBd21-3.1G0609500	1.57621	2.9837	0.916573	3.25527	0.00113284	0.00318064	Bradi1g46427
BdiBd21-3.2G0467300	14.9646	2.98251	0.598962	4.97946	6.37609e-07	3.56961e-06	Bradi2g36960
BdiBd21-3.2G0762500	728.916	2.98078	0.465949	6.39722	1.58232e-10	1.52636e-09	Bradi2g59530
BdiBd21-3.5G0157200	69.1769	2.97916	0.485256	6.13937	8.28502e-10	7.35201e-09	Bradi5g12430
BdiBd21-3.3G0173800	28.3568	2.97908	0.310518	9.59391	8.48058e-22	2.65543e-20	Bradi3g13140
BdiBd21-3.2G0631900	168.975	2.97746	0.364836	8.16108	3.32047e-16	6.38593e-15	Bradi2g49420
BdiBd21-3.5G0147800	221.019	2.97542	0.713218	4.17182	3.02173e-05	0.000121198	Bradi5g11770
BdiBd21-3.3G0679900	87.3322	2.97538	0.46612	6.38329	1.73318e-10	1.66663e-09	Bradi3g51310
BdiBd21-3.1G1009800	12.1182	2.97492	0.499657	5.95393	2.61784e-09	2.15659e-08	Bradi1g75605
BdiBd21-3.1G0280700	12.494	2.97432	0.797449	3.72979	0.000191639	0.000640274	Bradi1g21470
BdiBd21-3.2G0171500	177.024	2.97303	0.358849	8.28491	1.18195e-16	2.37567e-15	Bradi2g12857
BdiBd21-3.5G0151700	47.0275	2.97251	0.484197	6.13906	8.30109e-10	7.36322e-09	NA
BdiBd21-3.1G0242000	651.341	2.97231	0.200511	14.8236	1.03071e-49	1.58581e-47	Bradi1g18510
BdiBd21-3.2G0570000	104.14	2.97094	0.435063	6.82875	8.56556e-12	9.83269e-11	Bradi2g44810
BdiBd21-3.1G0093000	1.8495	2.97072	0.976849	3.04113	0.00235693	0.00610456	Bradi1g06870
BdiBd21-3.5G0171000	78.6685	2.97046	0.397288	7.47684	7.613e-14	1.13695e-12	NA
BdiBd21-3.1G0130700	2.8413	2.96973	0.761911	3.89773	9.70975e-05	0.00034837	Bradi1g09609
BdiBd21-3.1G0905100	134.654	2.96912	0.911447	3.25759	0.00112364	0.00315855	Bradi1g67190
BdiBd21-3.1G0916800	0.61053	2.96731	1.38601	2.1409	0.0322819	0.0605172	Bradi1g68060
BdiBd21-3.3G0528700	154.787	2.96679	0.346211	8.56933	1.04087e-17	2.31874e-16	Bradi3g40085
BdiBd21-3.5G0303700	102.074	2.96592	0.639885	4.63508	3.56805e-06	1.72405e-05	Bradi5g23158
BdiBd21-3.2G0082200	345.828	2.96472	0.314179	9.43641	3.85785e-21	1.15552e-19	Bradi2g06310
BdiBd21-3.1G0605400	6.85122	2.96409	0.593601	4.9934	5.93266e-07	3.34324e-06	NA
BdiBd21-3.4G0450000	7.90909	2.96253	0.453962	6.52596	6.75691e-11	6.79696e-10	Bradi4g32180
BdiBd21-3.1G0963100	224.743	2.96252	0.311111	9.52241	1.69204e-21	5.17683e-20	Bradi1g71580
BdiBd21-3.2G0783700	35.2524	2.9619	0.325961	9.08666	1.02126e-19	2.75072e-18	Bradi2g61076
BdiBd21-3.3G0736900	14.4852	2.96068	0.408811	7.24218	4.41538e-13	5.93137e-12	Bradi3g55670
BdiBd21-3.1G0082200	121.884	2.96042	0.425558	6.95657	3.48659e-12	4.22939e-11	Bradi1g06100
BdiBd21-3.5G0298900	1.72753	2.96004	0.957499	3.09143	0.00199196	0.00525277	Bradi5g22810
BdiBd21-3.1G0511900	35.6078	2.95999	0.559893	5.2867	1.24545e-07	7.83388e-07	Bradi1g37775
BdiBd21-3.5G0179500	123.526	2.95922	0.269586	10.9769	4.93348e-28	2.43105e-26	Bradi5g14023
BdiBd21-3.2G0740800	55.7641	2.95856	0.424383	6.97143	3.13728e-12	3.83174e-11	Bradi2g57867
BdiBd21-3.3G0656900	18.9234	2.95799	0.489434	6.04371	1.5061e-09	1.28735e-08	Bradi3g49540
BdiBd21-3.1G0243500	548.326	2.95763	0.663298	4.45897	8.23526e-06	3.6961e-05	Bradi1g18632
BdiBd21-3.3G0194000	297.405	2.95476	0.621689	4.7528	2.00615e-06	1.01643e-05	NA
BdiBd21-3.2G0740600	4.52013	2.95407	0.81707	3.61544	0.000299836	0.00095892	NA
BdiBd21-3.3G0484200	4.18703	2.95372	0.655419	4.50661	6.58708e-06	3.01265e-05	Bradi3g36830
BdiBd21-3.2G0304600	357.179	2.95302	0.562097	5.25358	1.49171e-07	9.24953e-07	Bradi2g23126
BdiBd21-3.4G0592100	260.543	2.95261	0.215933	13.6738	1.45689e-42	1.63984e-40	Bradi4g42620
BdiBd21-3.1G0144000	232.595	2.94948	0.305425	9.65697	4.59232e-22	1.46803e-20	Bradi1g10760
BdiBd21-3.2G0161500	29.921	2.94865	0.507949	5.80502	6.43571e-09	4.98855e-08	Bradi2g12100
BdiBd21-3.1G0456700	44.4383	2.94725	0.341358	8.63388	5.93051e-18	1.34925e-16	Bradi1g33827
BdiBd21-3.2G0134700	7.12628	2.9438	0.721863	4.07806	4.54138e-05	0.000175406	Bradi2g10220
BdiBd21-3.1G0397100	359.181	2.94371	0.787486	3.73811	0.000185407	0.000621673	Bradi1g29750
BdiBd21-3.2G0118500	828.029	2.94335	0.46666	6.30726	2.84011e-10	2.6575e-09	Bradi2g08950
BdiBd21-3.3G0210100	1.17974	2.94234	1.471	2.00023	0.0454756	0.0810586	Bradi3g15730
BdiBd21-3.3G0691500	5.02712	2.94152	0.625922	4.6995	2.60799e-06	1.29347e-05	Bradi3g52180
BdiBd21-3.5G0340100	86.9105	2.94041	0.681205	4.31648	1.58535e-05	6.70442e-05	Bradi5g25850
BdiBd21-3.2G0169600	26.4722	2.94018	0.849976	3.45913	0.000541923	0.0016351	Bradi2g12700
BdiBd21-3.4G0574600	44.7138	2.93888	0.606491	4.84571	1.2616e-06	6.65036e-06	Bradi4g41373
BdiBd21-3.1G0102200	73.6472	2.93872	0.433632	6.77698	1.22714e-11	1.37762e-10	Bradi1g07530
BdiBd21-3.4G0127700	2.96244	2.93868	0.793918	3.70149	0.000214341	0.00070917	Bradi4g09210
BdiBd21-3.1G0429100	128.354	2.93804	0.603542	4.868	1.12736e-06	6.0154e-06	Bradi1g31971
BdiBd21-3.1G0704000	3.69722	2.93692	0.660566	4.44606	8.74592e-06	3.8984e-05	Bradi1g52980
BdiBd21-3.4G0059100	14.964	2.93684	0.698835	4.20248	2.64006e-05	0.000107054	Bradi4g04423
BdiBd21-3.5G0271400	585.331	2.93633	0.604542	4.85712	1.19103e-06	6.32046e-06	Bradi5g20690
BdiBd21-3.4G0550800	24.4626	2.93578	0.646647	4.54	5.62544e-06	2.61364e-05	NA
BdiBd21-3.4G0412300	123.298	2.93336	0.696157	4.21366	2.5127e-05	0.000102336	Bradi4g29290
BdiBd21-3.2G0535600	12.7191	2.93064	1.12869	2.59649	0.00941809	0.0207388	Bradi2g42070
BdiBd21-3.4G0044700	14.0061	2.92854	0.398133	7.35568	1.89964e-13	2.67803e-12	Bradi4g03390
BdiBd21-3.1G0553800	29.4585	2.92721	0.515921	5.67375	1.39701e-08	1.02916e-07	Bradi1g42700
BdiBd21-3.4G0479800	1.35551	2.92697	1.21605	2.40695	0.0160862	0.0330884	Bradi4g34425
BdiBd21-3.4G0489700	1.62289	2.9263	0.943711	3.10085	0.00192968	0.00510808	NA
BdiBd21-3.1G0459200	9.88789	2.92512	0.43478	6.72783	1.72217e-11	1.89261e-10	Bradi1g34010
BdiBd21-3.1G1006200	116.379	2.9228	0.386399	7.56419	3.90275e-14	6.07012e-13	NA
BdiBd21-3.1G0331600	24.0016	2.92249	0.324606	9.00319	2.19247e-19	5.67654e-18	Bradi1g25297
BdiBd21-3.2G0452600	68.1151	2.92162	0.417081	7.00493	2.47117e-12	3.05306e-11	Bradi2g36080
BdiBd21-3.3G0543300	25.8911	2.92157	0.726363	4.02219	5.76596e-05	0.000217787	Bradi3g41100
BdiBd21-3.2G0123200	2.32003	2.92099	0.959998	3.04271	0.00234461	0.00607707	Bradi2g09300
BdiBd21-3.5G0037800	78.9801	2.92074	0.247823	11.7856	4.63187e-32	2.9049e-30	Bradi5g02940
BdiBd21-3.1G0430200	44.6129	2.91906	0.397916	7.33588	2.20268e-13	3.08491e-12	NA
BdiBd21-3.1G0848300	2.45165	2.91784	0.899803	3.24275	0.00118382	0.00331246	Bradi1g62800
BdiBd21-3.1G0361300	18.5798	2.91646	0.738611	3.94857	7.86187e-05	0.000287999	Bradi1g27476
BdiBd21-3.2G0663100	133.341	2.91619	0.360383	8.09192	5.87308e-16	1.09984e-14	Bradi2g51807
BdiBd21-3.4G0291300	27.8906	2.91331	0.68785	4.23539	2.28156e-05	9.35996e-05	NA
BdiBd21-3.4G0191900	101.101	2.9126	0.611275	4.76479	1.89047e-06	9.63756e-06	Bradi4g13202
BdiBd21-3.3G0641900	1.15415	2.91125	1.30571	2.22963	0.0257722	0.0498656	Bradi3g48430
BdiBd21-3.1G0423700	28.1777	2.90905	0.35781	8.13016	4.28729e-16	8.1428e-15	Bradi1g31610
BdiBd21-3.1G0171200	5.78844	2.90859	1.28224	2.26837	0.0233066	0.0456079	Bradi1g12830
BdiBd21-3.2G0144200	13.6241	2.90832	0.401417	7.24513	4.32016e-13	5.81441e-12	Bradi2g10890
BdiBd21-3.2G0557000	4.9433	2.90774	0.573213	5.07271	3.92198e-07	2.26874e-06	NA
BdiBd21-3.5G0031900	3.04554	2.90749	0.720837	4.0335	5.49529e-05	0.000208262	Bradi5g02520
BdiBd21-3.4G0193700	1.21347	2.90665	1.03801	2.80021	0.00510687	0.012072	Bradi4g13290
BdiBd21-3.3G0734800	41.1046	2.90645	0.38008	7.64695	2.05805e-14	3.28703e-13	Bradi3g55510
BdiBd21-3.1G0618500	522.035	2.90645	0.154917	18.7613	1.56417e-78	7.11729e-76	Bradi1g47050
BdiBd21-3.3G0704100	1976.54	2.90341	0.882602	3.2896	0.00100329	0.00285172	Bradi3g53220
BdiBd21-3.1G0125900	3.78396	2.9027	0.919936	3.15533	0.00160318	0.00433565	NA
BdiBd21-3.1G0272700	1.91257	2.90157	1.04499	2.77665	0.0054922	0.0128719	Bradi1g20890
BdiBd21-3.4G0222700	7.53173	2.90108	0.564214	5.1418	2.72113e-07	1.61381e-06	Bradi4g15154
BdiBd21-3.5G0129700	0.596093	2.90078	1.63488	1.77431	0.0760119	0.125199	NA
BdiBd21-3.2G0362900	11.3557	2.90063	0.450532	6.43822	1.2088e-10	1.17882e-09	Bradi2g27075
BdiBd21-3.5G0098000	3.23084	2.90048	0.708693	4.09271	4.26352e-05	0.000165691	NA
BdiBd21-3.2G0014500	37.329	2.90046	0.364282	7.96214	1.69089e-15	3.02606e-14	Bradi2g01200
BdiBd21-3.4G0267300	161.313	2.90015	0.295732	9.80668	1.05376e-22	3.54334e-21	Bradi4g19020
BdiBd21-3.1G0464100	22.1066	2.89982	0.72372	4.00682	6.15411e-05	0.000230534	NA
BdiBd21-3.2G0131000	2.94868	2.89859	1.02137	2.83793	0.00454065	0.0108742	Bradi2g09930
BdiBd21-3.5G0294100	19.2455	2.8978	0.90781	3.19208	0.00141251	0.00388478	Bradi5g22435
BdiBd21-3.3G0687700	2.61641	2.89767	0.861688	3.36279	0.000771598	0.00224999	Bradi3g51930
BdiBd21-3.5G0224800	2.27518	2.89576	1.11418	2.59901	0.00934917	0.0205977	Bradi5g17170
BdiBd21-3.3G0113000	9.44997	2.8953	0.400295	7.2329	4.72797e-13	6.31953e-12	Bradi3g08380
BdiBd21-3.3G0375200	33.2529	2.89514	0.491629	5.88887	3.88842e-09	3.11336e-08	Bradi3g28800
BdiBd21-3.4G0213700	21.3186	2.89377	0.504022	5.74136	9.39207e-09	7.12518e-08	Bradi4g14580
BdiBd21-3.2G0031300	14.3202	2.8927	0.351643	8.22625	1.9316e-16	3.8038e-15	Bradi2g02524
BdiBd21-3.1G0050900	27.2237	2.89126	0.340798	8.48379	2.17968e-17	4.72286e-16	Bradi1g03900
BdiBd21-3.4G0296900	44.3511	2.89108	0.239912	12.0506	1.92599e-33	1.30346e-31	NA
BdiBd21-3.1G0048400	3.37659	2.8898	0.796289	3.62908	0.00028443	0.000913747	Bradi1g03681
BdiBd21-3.1G0879600	42.0142	2.88935	0.355225	8.13385	4.15865e-16	7.91253e-15	NA
BdiBd21-3.5G0317600	201.674	2.88833	0.85643	3.37253	0.000744822	0.00218262	Bradi5g24160
BdiBd21-3.3G0469200	13.4227	2.88786	0.854295	3.3804	0.000723792	0.00212536	Bradi3g35690
BdiBd21-3.2G0408300	7.30913	2.88665	0.639526	4.51374	6.36935e-06	2.92307e-05	Bradi2g32722
BdiBd21-3.5G0339900	70.6378	2.88589	0.311522	9.26384	1.97202e-20	5.5201e-19	Bradi5g25827
BdiBd21-3.3G0105300	255.152	2.88499	0.379776	7.59656	3.04109e-14	4.7786e-13	Bradi3g07910
BdiBd21-3.4G0470200	589.066	2.88217	0.324732	8.87551	6.96133e-19	1.71911e-17	Bradi4g33750
BdiBd21-3.3G0786700	86.6486	2.88186	0.606125	4.75457	1.98867e-06	1.00805e-05	Bradi3g59760
BdiBd21-3.4G0568800	9.18961	2.88144	0.533432	5.40169	6.60156e-08	4.37838e-07	Bradi4g40908
BdiBd21-3.3G0668400	2.46688	2.88051	1.10129	2.61559	0.00890741	0.0197321	Bradi3g50410
BdiBd21-3.2G0537600	2.12323	2.88048	0.768849	3.74649	0.00017933	0.000603959	Bradi2g42220
BdiBd21-3.3G0439100	5.14738	2.87865	0.694913	4.14246	3.43595e-05	0.000136127	Bradi3g33544
BdiBd21-3.3G0700300	455.362	2.87811	0.355593	8.09382	5.78208e-16	1.0847e-14	Bradi3g52910
BdiBd21-3.1G0884200	8.76411	2.87778	0.397272	7.24385	4.36126e-13	5.86235e-12	Bradi1g65680
BdiBd21-3.1G0123900	0.720133	2.87702	1.36777	2.10343	0.0354281	0.0654991	NA
BdiBd21-3.1G0288700	5.70321	2.87689	0.459254	6.26427	3.74566e-10	3.46324e-09	Bradi1g22101
BdiBd21-3.3G0152700	11.4038	2.8751	0.72641	3.95795	7.55944e-05	0.000278207	Bradi3g11042
BdiBd21-3.1G0110400	1.70253	2.87336	1.03748	2.76955	0.00561339	0.0131331	Bradi1g08030
BdiBd21-3.1G0266000	101.89	2.87219	0.62088	4.626	3.72794e-06	1.7928e-05	Bradi1g20350
BdiBd21-3.3G0126600	2.30831	2.87199	0.752379	3.81721	0.000134972	0.000467828	NA
BdiBd21-3.1G0172700	39.5482	2.87176	0.454306	6.3212	2.5954e-10	2.43979e-09	Bradi1g12940
BdiBd21-3.3G0201200	93.5851	2.87019	0.485992	5.90584	3.50845e-09	2.83138e-08	Bradi3g15087
BdiBd21-3.1G0723000	35.2697	2.86948	0.614205	4.67186	2.98485e-06	1.46073e-05	Bradi1g54430
BdiBd21-3.1G0910100	97.1643	2.86924	0.354741	8.08825	6.0526e-16	1.1295e-14	Bradi1g67570
BdiBd21-3.2G0374400	59.0588	2.8692	0.414837	6.91645	4.6311e-12	5.52374e-11	NA
BdiBd21-3.1G0076700	1.61509	2.86742	1.02813	2.78898	0.00528742	0.0124493	Bradi1g39211
BdiBd21-3.4G0438000	42.12	2.86709	0.399675	7.17356	7.30732e-13	9.58738e-12	Bradi4g31198
BdiBd21-3.5G0134900	2561.25	2.86631	0.566565	5.05911	4.21226e-07	2.42682e-06	Bradi5g10787
BdiBd21-3.1G0509600	32.9177	2.86585	0.384681	7.44995	9.33741e-14	1.37907e-12	Bradi1g37626
BdiBd21-3.3G0779300	183.551	2.86553	0.321315	8.91813	4.74231e-19	1.18897e-17	NA
BdiBd21-3.5G0277600	9.96122	2.86519	1.11982	2.55861	0.0105091	0.0228123	Bradi5g21190
BdiBd21-3.4G0099300	4.43034	2.86401	0.958607	2.98768	0.00281106	0.00713898	Bradi4g07267
BdiBd21-3.1G0876500	0.862785	2.86282	2.12499	1.34722	0.177911	0.254877	Bradi1g65000
BdiBd21-3.1G0297400	3.44531	2.86163	0.894667	3.19854	0.00138125	0.00380761	Bradi1g22830
BdiBd21-3.5G0010200	171.115	2.86052	0.514965	5.55478	2.77964e-08	1.96008e-07	Bradi5g01050
BdiBd21-3.2G0609200	4.28418	2.85914	0.628095	4.55207	5.31197e-06	2.4766e-05	Bradi2g47640
BdiBd21-3.3G0290000	3.73071	2.85877	1.06399	2.68685	0.00721296	0.0163719	Bradi3g20858
BdiBd21-3.3G0190900	590.006	2.85857	0.230308	12.412	2.25015e-35	1.71863e-33	Bradi3g14350
BdiBd21-3.5G0175000	85.4696	2.85801	0.242394	11.7908	4.35621e-32	2.74814e-30	Bradi5g13710
BdiBd21-3.3G0749800	75.6236	2.85732	0.448098	6.37655	1.81122e-10	1.73465e-09	Bradi3g56720
BdiBd21-3.3G0169600	14.5661	2.85638	0.526126	5.42909	5.66421e-08	3.79257e-07	Bradi3g12810
BdiBd21-3.3G0753400	33.7498	2.85638	0.317017	9.01017	2.05742e-19	5.33981e-18	Bradi3g56990
BdiBd21-3.3G0533400	341.825	2.85595	0.329051	8.67936	3.97999e-18	9.24169e-17	Bradi3g40392
BdiBd21-3.1G0944700	33.0536	2.85573	0.426643	6.69349	2.17914e-11	2.34896e-10	Bradi1g70090
BdiBd21-3.4G0437900	41.5622	2.85529	0.40424	7.06336	1.62528e-12	2.0567e-11	Bradi4g31190
BdiBd21-3.1G0469500	53.4687	2.85328	0.415962	6.85946	6.91205e-12	8.04688e-11	Bradi1g34707
BdiBd21-3.2G0230300	3.96562	2.85271	0.600189	4.75302	2.00404e-06	1.0156e-05	Bradi2g17490
BdiBd21-3.1G0302700	29.0183	2.85121	0.661222	4.31203	1.61763e-05	6.83281e-05	Bradi1g23270
BdiBd21-3.1G0401100	7.04946	2.8506	0.4437	6.42461	1.32204e-10	1.2869e-09	Bradi1g30075
BdiBd21-3.4G0043800	0.654888	2.84857	1.66115	1.71481	0.0863795	0.139641	Bradi4g03310
BdiBd21-3.1G0613000	77.4147	2.84857	0.442666	6.43503	1.23447e-10	1.2033e-09	Bradi1g46650
BdiBd21-3.3G0750100	110.567	2.84807	0.332948	8.5541	1.18788e-17	2.63526e-16	Bradi3g56750
BdiBd21-3.2G0122900	12.5282	2.84786	0.636149	4.47672	7.57984e-06	3.42277e-05	NA
BdiBd21-3.1G0494300	34.2368	2.84547	0.598313	4.75583	1.97637e-06	1.00324e-05	Bradi1g36520
BdiBd21-3.2G0542500	7.85051	2.84259	0.544587	5.2197	1.79209e-07	1.09627e-06	Bradi2g42613
[truncated: 10,879 more rows]
