# Supplementary material for: The developing leaf of the wild grass Brachypodium distachyon at single-cell resolution
Source: Plant Cell. 2026 Jun 10;38(6):koag172. doi: 10.1093/plcell/koag172 (PMC13291820; doi:10.1093/plcell/koag172)
Supplement: koag172_Supplementary_Data [file koag172_supplementary_data.zip › TableS6.xlsx]

## Sheet: Sheet1
TF	alias	hasTFrelevantGOterm	GOterm	GOdescription	cluster	celltype	isTF_DE	totRegInCluster	#TGs	qval_cluster	out-degree	closeness	betweenness	med_coexpr	TF_qval	borda_rank	borda_clusterRank
BdiBd21-3.1G0240400	BdiBd21-3.1G0240400	unknown_TF	-	-	DividingGMCs_Cluster_2	DividingGMCs	1	79	275	8.48952e-120	0.774648	1.21694	1.00252	3.06038	0	1	1
BdiBd21-3.1G0137000	BdiBd21-3.1G0137000	unknown_TF	-	-	Intercells_Cluster_7	Intercells	1	21	256	2.33167e-44	0.888889	1.06944	1.0078	14.4812	6.76848e-151	2	1
BdiBd21-3.2G0186800	BdiBd21-3.2G0186800	unknown_TF	-	-	Stage0to2_Cluster_0	Stage0to2	1	122	304	3.50043e-65	0.718676	1.28371	1.00445	37.2137	7.49825e-114	3	1
BdiBd21-3.3G0204900	BdiBd21-3.3G0204900	unknown_TF	-	-	Stage0to2_Cluster_0	Stage0to2	1	122	302	3.35848e-76	0.713948	1.26831	1.0038	3.43355	1.78889e-86	4	2
BdiBd21-3.2G0089600	BdiBd21-3.2G0089600	unknown_TF	-	-	Stage0to2_Cluster_0	Stage0to2	1	122	294	2.05234e-93	0.695035	1.24901	1.00276	1.34082	4.61033e-79	5	3
BdiBd21-3.2G0186800	BdiBd21-3.2G0186800	unknown_TF	-	-	SMCs_Cluster_5	SMCs	1	29	105	3.55771e-18	0.75	1.2	1.00622	17.1006	2.35755e-40	6	1
BdiBd21-3.2G0276700	BdiBd21-3.2G0276700	unknown_TF	-	-	DividingGMCs_Cluster_2	DividingGMCs	1	79	279	8.45454e-46	0.785915	1.21972	1.00247	3.52699	4.36513e-80	7	2
BdiBd21-3.1G0054700	BdiBd21-3.1G0054700	unknown_TF	-	-	SMCs_Cluster_5	SMCs	1	29	109	6.00357e-16	0.778571	1.18667	1.00766	8.18853	3.52227e-13	8	2
BdiBd21-3.1G0268700	BdiBd21-3.1G0268700	unknown_TF	-	-	DividingGMCs_Cluster_2	DividingGMCs	1	79	268	3.09614e-86	0.75493	1.209	1.00227	0.738956	4.98156e-113	9	6
BdiBd21-3.2G0276700	BdiBd21-3.2G0276700	unknown_TF	-	-	EarlyGCs_Cluster_3	EarlyGCs	1	64	273	8.8441e-39	0.827273	1.19091	1.00145	3.45643	1.20975e-80	10	1
BdiBd21-3.2G0249500	BdiBd21-3.2G0249500	unknown_TF	-	-	EarlyGCs_Cluster_3	EarlyGCs	1	64	272	1.53227e-58	0.824242	1.18503	1.00146	1.52053	5.96765e-116	11	2
BdiBd21-3.2G0300000	BdiBd21-3.2G0300000	unknown_TF	-	-	EarlyGCs_Cluster_3	EarlyGCs	1	64	272	1.88314e-84	0.824242	0	0	5.98051	0	12	3
BdiBd21-3.3G0437600	BdiBd21-3.3G0437600	unknown_TF	-	-	LateGCs_Cluster_4	LateGCs	1	52	260	8.99922e-87	0.830671	0	0	4.26506	2.97497e-295	13	1
BdiBd21-3.1G0039500	BdiBd21-3.1G0039500	unknown_TF	-	-	EarlyGCs_Cluster_3	EarlyGCs	1	64	269	2.0424e-45	0.815152	1.18503	1.00114	3.13454	1.19886e-106	14	4
BdiBd21-3.1G0972200	BdiBd21-3.1G0972200	unknown_TF	-	-	Stage0to2_Cluster_0	Stage0to2	1	122	302	9.29464e-106	0.713948	0	0	8.71958	3.48608e-189	15	4
BdiBd21-3.1G0049500	BdiBd21-3.1G0049500	unknown_TF	-	-	EarlyGMCs_Cluster_1	EarlyGMCs	1	50	285	8.53282e-43	0.843195	1.14497	1.00206	2.61058	5.06721e-13	16	2
BdiBd21-3.2G0105800	BdiBd21-3.2G0105800	unknown_TF	-	-	DividingGMCs_Cluster_2	DividingGMCs	1	79	272	2.07252e-58	0.766197	1.21423	1.00236	1.89296	9.94563e-31	17	3
BdiBd21-3.3G0180300	BdiBd21-3.3G0180300	unknown_TF	-	-	SCs_Cluster_6	SCs	1	49	213	2.56694e-69	0.75265	1.16615	1.00162	1.73823	3.2541e-92	18	2
BdiBd21-3.2G0071700	BdiBd21-3.2G0071700	unknown_TF	-	-	SCs_Cluster_6	SCs	1	49	203	2.86742e-74	0.717314	1.16283	1.00196	1.02038	2.14586e-134	19	1
BdiBd21-3.2G0186800	BdiBd21-3.2G0186800	unknown_TF	-	-	EarlyGMCs_Cluster_1	EarlyGMCs	0	50	280	1.10286e-53	0.828402	0.0407752	0.000408278	28.1322		20	9
BdiBd21-3.3G0180300	BdiBd21-3.3G0180300	unknown_TF	-	-	EarlyGCs_Cluster_3	EarlyGCs	1	64	244	2.05956e-91	0.739394	1.18223	1.00099	0.86814	2.56101e-47	21	8
BdiBd21-3.1G0980300	BdiBd21-3.1G0980300	unknown_TF	-	-	DividingGMCs_Cluster_2	DividingGMCs	1	79	274	2.62517e-96	0.771831	0	0	4.11198	1.64365e-293	22	4
BdiBd21-3.3G0248900	BdiBd21-3.3G0248900	unknown_TF	-	-	EarlyGMCs_Cluster_1	EarlyGMCs	1	50	286	3.7855e-49	0.846154	1.13661	1.00143	0.959292	6.51298e-20	23	4
BdiBd21-3.2G0261600	BdiBd21-3.2G0261600	unknown_TF	-	-	EarlyGCs_Cluster_3	EarlyGCs	1	64	260	9.07814e-56	0.787879	1.18793	1.00149	0.51975	7.49832e-85	24	5
BdiBd21-3.3G0078900	BdiBd21-3.3G0078900	unknown_TF	-	-	EarlyGMCs_Cluster_1	EarlyGMCs	0	50	286	4.91149e-43	0.846154	0.0400812	0.000652151	6.86667		25	8
BdiBd21-3.2G0294300	BdiBd21-3.2G0294300	unknown_TF	-	-	LateGCs_Cluster_4	LateGCs	1	52	233	4.93902e-60	0.744409	1.15981	1.00538	0.679556	8.13389e-40	26	2
BdiBd21-3.2G0208200	BdiBd21-3.2G0208200	unknown_TF	-	-	EarlyGMCs_Cluster_1	EarlyGMCs	1	50	271	1.25743e-74	0.801775	1.13929	1.00152	0.493122	9.16523e-46	27	1
BdiBd21-3.2G0083100	BdiBd21-3.2G0083100	unknown_TF	-	-	EarlyGCs_Cluster_3	EarlyGCs	1	64	266	7.12438e-42	0.806061	1.18503	1.00135	0.855286	1.44009e-43	28	9
BdiBd21-3.1G0049400	BdiBd21-3.1G0049400	unknown_TF	-	-	EarlyGMCs_Cluster_1	EarlyGMCs	1	50	277	1.23764e-51	0.819527	1.14497	1.00118	2.51442	3.90904e-08	29	7
BdiBd21-3.2G0610700	BdiBd21-3.2G0610700	unknown_TF	-	-	EarlyGCs_Cluster_3	EarlyGCs	1	64	275	9.96431e-47	0.833333	0	0	8.40115	2.99854e-142	30	6
BdiBd21-3.3G0248900	BdiBd21-3.3G0248900	unknown_TF	-	-	EarlyGCs_Cluster_3	EarlyGCs	1	64	267	1.66637e-34	0.809091	1.18223	1.00115	1.50961	3.25267e-23	31	10
BdiBd21-3.2G0105800	BdiBd21-3.2G0105800	unknown_TF	-	-	EarlyGMCs_Cluster_1	EarlyGMCs	1	50	279	4.22209e-64	0.825444	1.14497	1.00145	0.418664	2.37075e-13	32	3
BdiBd21-3.2G0123500	BdiBd21-3.2G0123500	unknown_TF	-	-	DividingGMCs_Cluster_2	DividingGMCs	1	79	256	8.17904e-56	0.721127	1.21423	1.00209	0.480238	9.0201e-36	33	9
BdiBd21-3.1G0268100	BdiBd21-3.1G0268100	unknown_TF	-	-	LateGCs_Cluster_4	LateGCs	1	52	230	2.60331e-39	0.734824	1.16294	1.00388	1.11554	1.82638e-44	34	3
BdiBd21-3.3G0192600	BdiBd21-3.3G0192600	unknown_TF	-	-	EarlyGMCs_Cluster_1	EarlyGMCs	1	50	271	5.55015e-67	0.801775	1.14207	1.00092	1.61807	1.94802e-10	35	6
BdiBd21-3.2G0402400	BdiBd21-3.2G0402400	unknown_TF	-	-	Stage0to2_Cluster_0	Stage0to2	1	122	305	5.47894e-93	0.72104	0	0	4.03063	1.32795e-200	36	5
BdiBd21-3.2G0762000	BdiBd21-3.2G0762000	unknown_TF	-	-	EarlyGCs_Cluster_3	EarlyGCs	1	64	270	3.71063e-65	0.818182	0	0	3.86405	2.50356e-187	37	7
BdiBd21-3.1G0049500	BdiBd21-3.1G0049500	unknown_TF	-	-	Intercells_Cluster_7	Intercells	0	21	247	8.8561e-25	0.857639	0.0410418	0.000734149	0.900097		38	2
BdiBd21-3.1G0606600	BdiBd21-3.1G0606600	unknown_TF	-	-	Stage0to2_Cluster_0	Stage0to2	1	122	304	7.3588e-101	0.718676	0	0	3.15089	1.61857e-133	39	7
BdiBd21-3.3G0084400	BdiBd21-3.3G0084400	unknown_TF	-	-	DividingGMCs_Cluster_2	DividingGMCs	1	79	257	4.65051e-54	0.723944	1.21158	1.00186	0.750662	3.07265e-19	40	11
BdiBd21-3.1G0049400	BdiBd21-3.1G0049400	unknown_TF	-	-	SCs_Cluster_6	SCs	1	49	219	1.16871e-21	0.773852	1.16961	1.00186	1.65687	4.47496e-25	41	4
BdiBd21-3.2G0158900	BdiBd21-3.2G0158900	unknown_TF	-	-	SCs_Cluster_6	SCs	1	49	222	4.17208e-40	0.784452	1.15963	1.00183	1.35989	1.9775e-28	42	3
BdiBd21-3.2G0361800	BdiBd21-3.2G0361800	unknown_TF	-	-	Stage0to2_Cluster_0	Stage0to2	1	122	304	3.3517e-81	0.718676	0	0	11.9632	1.4573e-160	43	8
BdiBd21-3.1G0039500	BdiBd21-3.1G0039500	unknown_TF	-	-	EarlyGMCs_Cluster_1	EarlyGMCs	1	50	278	6.22169e-56	0.822485	1.13929	1.00143	0.588158	1.21102e-06	44	10
BdiBd21-3.3G0451200	BdiBd21-3.3G0451200	unknown_TF	-	-	Stage0to2_Cluster_0	Stage0to2	1	122	303	4.32155e-82	0.716312	0	0	16.0599	1.04302e-86	45	11
BdiBd21-3.1G0197500	BdiBd21-3.1G0197500	unknown_TF	-	-	EarlyGCs_Cluster_3	EarlyGCs	1	64	247	3.2082e-57	0.748485	1.17431	1.00105	0.681319	8.47912e-55	46	11
BdiBd21-3.2G0276700	BdiBd21-3.2G0276700	unknown_TF	-	-	LateGCs_Cluster_4	LateGCs	1	52	233	4.6471e-24	0.744409	1.16294	1.00485	0.951814	1.89003e-09	47	7
BdiBd21-3.1G0197500	BdiBd21-3.1G0197500	unknown_TF	-	-	LateGCs_Cluster_4	LateGCs	1	52	229	2.79817e-49	0.731629	1.14839	1.00475	0.678964	7.26695e-22	48	6
BdiBd21-3.3G0192400	BdiBd21-3.3G0192400	unknown_TF	-	-	Stage0to2_Cluster_0	Stage0to2	1	122	300	1.47091e-81	0.70922	0.0376011	0.000255219	6.41713	1.3538e-52	49	14
BdiBd21-3.1G0049500	BdiBd21-3.1G0049500	unknown_TF	-	-	SCs_Cluster_6	SCs	1	49	222	6.05026e-15	0.784452	1.16961	1.00164	1.18022	2.83738e-15	50	5
BdiBd21-3.1G0125100	BdiBd21-3.1G0125100	unknown_TF	-	-	Stage0to2_Cluster_0	Stage0to2	1	122	293	1.01633e-100	0.692671	0.0370101	0.000214026	1.13024	1.08298e-57	51	16
BdiBd21-3.2G0805500	BdiBd21-3.2G0805500	unknown_TF	-	-	Stage0to2_Cluster_0	Stage0to2	1	122	305	2.29798e-93	0.72104	0	0	5.83223	1.97186e-100	52	6
BdiBd21-3.1G0054700	BdiBd21-3.1G0054700	unknown_TF	-	-	SCs_Cluster_6	SCs	1	49	220	2.25407e-15	0.777385	1.16283	1.00154	2.09109	1.1442e-17	53	8
BdiBd21-3.3G0133400	BdiBd21-3.3G0133400	unknown_TF	-	-	SCs_Cluster_6	SCs	1	49	217	2.25446e-23	0.766784	1.16283	1.00124	3.15616	1.06998e-26	54	6
BdiBd21-3.2G0696700	BdiBd21-3.2G0696700	unknown_TF	-	-	EarlyGCs_Cluster_3	EarlyGCs	1	64	260	3.6284e-87	0.787879	0	0	1.10953	6.87084e-162	55	12
BdiBd21-3.2G0300000	BdiBd21-3.2G0300000	unknown_TF	-	-	DividingGMCs_Cluster_2	DividingGMCs	1	79	268	2.5181e-86	0.75493	0	0	2.46376	5.02677e-172	56	10
BdiBd21-3.2G0007100	BdiBd21-3.2G0007100	unknown_TF	-	-	Stage0to2_Cluster_0	Stage0to2	1	122	295	5.41493e-100	0.6974	0.036579	0.000219617	0.707421	2.50445e-58	57	18
BdiBd21-3.1G0980300	BdiBd21-3.1G0980300	unknown_TF	-	-	EarlyGCs_Cluster_3	EarlyGCs	1	64	259	3.84826e-80	0.784848	0	0	1.43344	3.83417e-185	58	14
BdiBd21-3.2G0075000	BdiBd21-3.2G0075000	unknown_TF	-	-	SCs_Cluster_6	SCs	1	49	220	7.13994e-19	0.777385	1.15963	1.00253	0.49065	5.44395e-15	59	10
BdiBd21-3.3G0080300	BdiBd21-3.3G0080300	unknown_TF	-	-	EarlyGCs_Cluster_3	EarlyGCs	1	64	255	4.82242e-49	0.772727	1.17951	1.00086	0.57185	5.43185e-19	60	16
BdiBd21-3.3G0440100	BdiBd21-3.3G0440100	unknown_TF	-	-	DividingGMCs_Cluster_2	DividingGMCs	1	79	282	1.34251e-63	0.794366	0	0	3.70913	2.11565e-120	61	5
BdiBd21-3.3G0078900	BdiBd21-3.3G0078900	unknown_TF	-	-	Stage0to2_Cluster_0	Stage0to2	1	122	301	2.6468e-48	0.711584	0.0400812	0.000652151	6.89228	0.000821098	62	9
BdiBd21-3.1G0054700	BdiBd21-3.1G0054700	unknown_TF	-	-	EarlyGMCs_Cluster_1	EarlyGMCs	0	50	275	1.12688e-39	0.813609	0.0380569	0.00049035	6.07362		63	16
BdiBd21-3.2G0156100	BdiBd21-3.2G0156100	unknown_TF	-	-	Stage0to2_Cluster_0	Stage0to2	1	122	300	4.78912e-82	0.70922	0.0407752	0.000418825	0.721176	5.86656e-35	64	10
BdiBd21-3.1G0240400	BdiBd21-3.1G0240400	unknown_TF	-	-	EarlyGMCs_Cluster_1	EarlyGMCs	1	50	223	4.09974e-78	0.659763	1.13929	1.00115	0.210171	2.86378e-36	65	5
BdiBd21-3.1G0049500	BdiBd21-3.1G0049500	unknown_TF	-	-	DividingGMCs_Cluster_2	DividingGMCs	1	79	276	3.62589e-37	0.777465	0.0410418	0.000734149	1.64293	1.98432e-11	66	8
BdiBd21-3.1G0741600	BdiBd21-3.1G0741600	unknown_TF	-	-	DividingGMCs_Cluster_2	DividingGMCs	1	79	280	1.88417e-62	0.788732	0	0	4.71545	1.58325e-78	67	7
BdiBd21-3.2G0644600	BdiBd21-3.2G0644600	unknown_TF	-	-	LateGCs_Cluster_4	LateGCs	1	52	239	3.5208e-75	0.763578	0	0	1.96157	1.95263e-161	68	5
BdiBd21-3.3G0078900	BdiBd21-3.3G0078900	unknown_TF	-	-	SMCs_Cluster_5	SMCs	0	29	108	9.37901e-15	0.771429	0.0400812	0.000652151	7.96467		69	3
BdiBd21-3.2G0025700	BdiBd21-3.2G0025700	unknown_TF	-	-	Stage0to2_Cluster_0	Stage0to2	1	122	297	4.49559e-84	0.702128	0.039827	0.000277822	0.524176	4.44684e-50	70	17
BdiBd21-3.2G0276700	BdiBd21-3.2G0276700	unknown_TF	-	-	Intercells_Cluster_7	Intercells	0	21	240	1.53012e-27	0.833333	0.039576	0.000528138	0.998007		71	5
BdiBd21-3.3G0448400	BdiBd21-3.3G0448400	unknown_TF	-	-	Stage0to2_Cluster_0	Stage0to2	1	122	304	4.8763e-86	0.718676	0	0	4.0354	9.03538e-57	72	20
BdiBd21-3.1G0268100	BdiBd21-3.1G0268100	unknown_TF	-	-	SCs_Cluster_6	SCs	1	49	210	7.42455e-29	0.742049	1.16283	1.0013	1.02452	3.6755e-12	73	13
BdiBd21-3.2G0395600	BdiBd21-3.2G0395600	unknown_TF	-	-	DividingGMCs_Cluster_2	DividingGMCs	1	79	270	6.22679e-88	0.760563	0	0	1.51648	1.1462e-59	74	13
BdiBd21-3.3G0192600	BdiBd21-3.3G0192600	unknown_TF	-	-	Stage0to2_Cluster_0	Stage0to2	1	122	299	3.24028e-83	0.706856	0.0381339	0.000240206	1.12974	9.93091e-42	75	21
BdiBd21-3.2G0075000	BdiBd21-3.2G0075000	unknown_TF	-	-	EarlyGMCs_Cluster_1	EarlyGMCs	1	50	279	1.37364e-47	0.825444	0.0387617	0.000554498	0.477576	0.0315418	76	14
BdiBd21-3.3G0232700	BdiBd21-3.3G0232700	unknown_TF	-	-	Stage0to2_Cluster_0	Stage0to2	1	122	298	5.3665e-80	0.704492	0.0371561	0.000269456	1.13542	1.03318e-61	77	22
BdiBd21-3.1G0049500	BdiBd21-3.1G0049500	unknown_TF	-	-	EarlyGCs_Cluster_3	EarlyGCs	0	64	267	1.40322e-29	0.809091	0.0410418	0.000734149	1.34115		78	17
BdiBd21-3.2G0074800	BdiBd21-3.2G0074800	unknown_TF	-	-	Stage0to2_Cluster_0	Stage0to2	1	122	288	2.67392e-95	0.680851	0.0363671	0.000187829	0.376361	1.12514e-51	79	26
BdiBd21-3.1G0054700	BdiBd21-3.1G0054700	unknown_TF	-	-	Stage0to2_Cluster_0	Stage0to2	1	122	304	3.59421e-52	0.718676	0.0380569	0.00049035	7.14976	0.0049654	80	13
BdiBd21-3.3G0078900	BdiBd21-3.3G0078900	unknown_TF	-	-	SCs_Cluster_6	SCs	1	49	219	6.05935e-14	0.773852	0.0400812	0.000652151	3.54652	0.000164155	81	11
BdiBd21-3.2G0730700	BdiBd21-3.2G0730700	unknown_TF	-	-	EarlyGMCs_Cluster_1	EarlyGMCs	1	50	285	2.93749e-65	0.843195	0	0	0.979236	9.00557e-26	82	11
BdiBd21-3.3G0415700	BdiBd21-3.3G0415700	unknown_TF	-	-	EarlyGCs_Cluster_3	EarlyGCs	1	64	269	2.04142e-54	0.815152	0	0	2.49833	3.88103e-77	83	13
BdiBd21-3.2G0276700	BdiBd21-3.2G0276700	unknown_TF	-	-	EarlyGMCs_Cluster_1	EarlyGMCs	0	50	281	3.29137e-48	0.831361	0.039576	0.000528138	0.504111		84	17
BdiBd21-3.2G0732400	BdiBd21-3.2G0732400	unknown_TF	-	-	Stage0to2_Cluster_0	Stage0to2	1	122	291	2.29608e-94	0.687943	0	0	1.0392	1.25715e-90	85	28
BdiBd21-3.2G0611900	BdiBd21-3.2G0611900	unknown_TF	-	-	Stage0to2_Cluster_0	Stage0to2	1	122	303	1.08079e-80	0.716312	0	0	5.7998	3.0294e-50	86	25
BdiBd21-3.1G0966300	BdiBd21-3.1G0966300	unknown_TF	-	-	Intercells_Cluster_7	Intercells	1	21	244	8.17319e-35	0.847222	0	0	1.66193	2.15801e-09	87	3
BdiBd21-3.1G0581100	BdiBd21-3.1G0581100	unknown_TF	-	-	DividingGMCs_Cluster_2	DividingGMCs	1	79	255	2.13937e-85	0.71831	0	0	1.41968	4.4056e-120	88	16
BdiBd21-3.3G0078900	BdiBd21-3.3G0078900	unknown_TF	-	-	EarlyGCs_Cluster_3	EarlyGCs	0	64	266	5.84093e-29	0.806061	0.0400812	0.000652151	1.68634		89	18
BdiBd21-3.1G0486100	BdiBd21-3.1G0486100	unknown_TF	-	-	Stage0to2_Cluster_0	Stage0to2	1	122	300	5.44e-78	0.70922	0	0	4.76888	1.28311e-73	90	27
BdiBd21-3.1G0054700	BdiBd21-3.1G0054700	unknown_TF	-	-	Intercells_Cluster_7	Intercells	0	21	239	4.24268e-23	0.829861	0.0380569	0.00049035	1.5166		91	7
BdiBd21-3.3G0451200	BdiBd21-3.3G0451200	unknown_TF	-	-	EarlyGMCs_Cluster_1	EarlyGMCs	1	50	263	1.14284e-58	0.778107	0	0	10.3985	1.07625e-14	92	13
BdiBd21-3.2G0219800	BdiBd21-3.2G0219800	unknown_TF	-	-	SCs_Cluster_6	SCs	1	49	212	1.8622e-20	0.749117	1.15656	1.00148	0.6143	8.11241e-08	93	18
BdiBd21-3.3G0091800	BdiBd21-3.3G0091800	unknown_TF	-	-	Stage0to2_Cluster_0	Stage0to2	1	122	294	8.12431e-84	0.695035	0.0392462	0.000294593	0.465913	1.86625e-32	94	23
BdiBd21-3.3G0487100	BdiBd21-3.3G0487100	unknown_TF	-	-	EarlyGCs_Cluster_3	EarlyGCs	1	64	265	3.2159e-62	0.80303	0	0	1.76831	6.58767e-61	95	15
BdiBd21-3.1G0049500	BdiBd21-3.1G0049500	unknown_TF	-	-	Stage0to2_Cluster_0	Stage0to2	1	122	300	4.60457e-48	0.70922	0.0410418	0.000734149	1.20941	3.13832e-10	96	12
BdiBd21-3.1G0741600	BdiBd21-3.1G0741600	unknown_TF	-	-	EarlyGMCs_Cluster_1	EarlyGMCs	1	50	285	4.27506e-67	0.843195	0	0	0.529103	4.83488e-23	97	12
BdiBd21-3.1G0115800	BdiBd21-3.1G0115800	unknown_TF	-	-	Stage0to2_Cluster_0	Stage0to2	1	122	298	1.49201e-55	0.704492	0.0393281	0.000663786	0.904101	4.11817e-24	98	19
BdiBd21-3.3G0221500	BdiBd21-3.3G0221500	unknown_TF	-	-	SCs_Cluster_6	SCs	1	49	215	8.20022e-23	0.759717	1.15963	1.00137	0.452343	1.6077e-06	99	16
BdiBd21-3.2G0083100	BdiBd21-3.2G0083100	unknown_TF	-	-	SCs_Cluster_6	SCs	1	49	212	4.58492e-20	0.749117	1.16283	1.00151	0.361524	7.3872e-05	100	20
BdiBd21-3.1G0049600	BdiBd21-3.1G0049600	unknown_TF	-	-	SCs_Cluster_6	SCs	1	49	206	3.96517e-24	0.727915	1.16615	1.00135	0.333519	6.43824e-10	101	15
BdiBd21-3.1G0049400	BdiBd21-3.1G0049400	unknown_TF	-	-	Stage0to2_Cluster_0	Stage0to2	1	122	302	1.51633e-63	0.713948	0.0404252	0.000455411	1.403	4.42674e-05	102	15
BdiBd21-3.3G0078900	BdiBd21-3.3G0078900	unknown_TF	-	-	Intercells_Cluster_7	Intercells	0	21	232	3.07017e-19	0.805556	0.0400812	0.000652151	1.37627		103	6
BdiBd21-3.1G0039500	BdiBd21-3.1G0039500	unknown_TF	-	-	DividingGMCs_Cluster_2	DividingGMCs	1	79	273	1.05213e-51	0.769014	0.0390024	0.000428254	1.25686	1.93697e-10	104	14
BdiBd21-3.1G0054000	BdiBd21-3.1G0054000	unknown_TF	-	-	Stage0to2_Cluster_0	Stage0to2	1	122	296	4.20255e-71	0.699764	0.0380569	0.000287597	1.5122	1.75673e-23	105	31
BdiBd21-3.1G0613800	BdiBd21-3.1G0613800	unknown_TF	-	-	EarlyGMCs_Cluster_1	EarlyGMCs	1	50	281	1.63392e-49	0.831361	0	0	2.34177	2.42459e-05	106	20
BdiBd21-3.2G0219800	BdiBd21-3.2G0219800	unknown_TF	-	-	Stage0to2_Cluster_0	Stage0to2	1	122	302	4.78951e-66	0.713948	0.0379802	0.000412465	1.21454	6.15087e-18	107	24
BdiBd21-3.1G0054000	BdiBd21-3.1G0054000	unknown_TF	-	-	DividingGMCs_Cluster_2	DividingGMCs	1	79	270	4.00043e-56	0.760563	0.0380569	0.000287597	1.93521	1.93418e-11	108	15
BdiBd21-3.2G0249500	BdiBd21-3.2G0249500	unknown_TF	-	-	EarlyGMCs_Cluster_1	EarlyGMCs	1	50	253	5.78465e-53	0.748521	1.13155	1.00087	0.142008	1.97466e-08	109	18
BdiBd21-3.3G0204900	BdiBd21-3.3G0204900	unknown_TF	-	-	EarlyGCs_Cluster_3	EarlyGCs	1	64	255	1.03671e-44	0.772727	0.0404252	0.000412305	0.660784	4.07361e-12	110	19
BdiBd21-3.1G0714400	BdiBd21-3.1G0714400	unknown_TF	-	-	EarlyGMCs_Cluster_1	EarlyGMCs	1	50	274	2.96183e-47	0.810651	0	0	5.45344	0.00538866	111	25
BdiBd21-3.1G0214700	BdiBd21-3.1G0214700	unknown_TF	-	-	SCs_Cluster_6	SCs	1	49	202	7.28733e-31	0.713781	1.14802	1.00084	0.345449	8.14694e-15	112	17
BdiBd21-3.1G0256900	BdiBd21-3.1G0256900	unknown_TF	-	-	Intercells_Cluster_7	Intercells	0	21	232	2.4418e-36	0.805556	0.0376011	0.000322281	3.43945		113	4
BdiBd21-3.3G0415700	BdiBd21-3.3G0415700	unknown_TF	-	-	LateGCs_Cluster_4	LateGCs	1	52	245	4.51807e-44	0.782748	0	0	3.58341	5.25324e-54	114	4
BdiBd21-3.1G0304400	BdiBd21-3.1G0304400	unknown_TF	-	-	Stage0to2_Cluster_0	Stage0to2	1	122	285	1.37256e-82	0.673759	0.0373773	0.000225128	0.305319	3.53222e-45	115	38
BdiBd21-3.2G0693400	BdiBd21-3.2G0693400	unknown_TF	-	-	Stage0to2_Cluster_0	Stage0to2	1	122	294	1.10688e-78	0.695035	0	0	2.20993	2.88414e-58	116	42
BdiBd21-3.1G0458800	BdiBd21-3.1G0458800	unknown_TF	-	-	Stage0to2_Cluster_0	Stage0to2	1	122	299	3.74914e-76	0.706856	0	0	3.16066	1.49683e-50	117	41
BdiBd21-3.2G0125800	BdiBd21-3.2G0125800	unknown_TF	-	-	EarlyGMCs_Cluster_1	EarlyGMCs	1	50	273	1.36146e-36	0.807692	0.0380569	0.000619847	0.33955	0.0124919	118	22
BdiBd21-3.1G0054700	BdiBd21-3.1G0054700	unknown_TF	-	-	EarlyGCs_Cluster_3	EarlyGCs	0	64	267	4.03434e-31	0.809091	0.0380569	0.00049035	1.18287		119	20
BdiBd21-3.3G0192400	BdiBd21-3.3G0192400	unknown_TF	-	-	EarlyGMCs_Cluster_1	EarlyGMCs	0	50	258	6.81766e-57	0.763314	0.0376011	0.000255219	4.32893		120	19
BdiBd21-3.3G0084400	BdiBd21-3.3G0084400	unknown_TF	-	-	Stage0to2_Cluster_0	Stage0to2	1	122	289	5.58727e-73	0.683215	0.0379802	0.00027524	0.406709	4.39058e-53	121	32
BdiBd21-3.2G0125800	BdiBd21-3.2G0125800	unknown_TF	-	-	EarlyGCs_Cluster_3	EarlyGCs	1	64	267	3.39251e-29	0.809091	0.0380569	0.000619847	0.313364	0.00533101	122	26
BdiBd21-3.1G0049400	BdiBd21-3.1G0049400	unknown_TF	-	-	EarlyGCs_Cluster_3	EarlyGCs	0	64	266	1.68855e-40	0.806061	0.0404252	0.000455411	0.540925		123	23
BdiBd21-3.2G0610700	BdiBd21-3.2G0610700	unknown_TF	-	-	EarlyGMCs_Cluster_1	EarlyGMCs	1	50	282	2.70855e-56	0.83432	0	0	0.49015	2.95624e-14	124	15
BdiBd21-3.1G0315800	BdiBd21-3.1G0315800	unknown_TF	-	-	Stage0to2_Cluster_0	Stage0to2	1	122	289	2.03286e-79	0.683215	0.038289	0.000289977	0.209147	7.06822e-38	125	33
BdiBd21-3.3G0133400	BdiBd21-3.3G0133400	unknown_TF	-	-	EarlyGCs_Cluster_3	EarlyGCs	1	64	258	4.56393e-40	0.781818	0.0383669	0.00038557	0.825909	7.78724e-10	126	21
BdiBd21-3.2G0075000	BdiBd21-3.2G0075000	unknown_TF	-	-	DividingGMCs_Cluster_2	DividingGMCs	1	79	272	1.18649e-42	0.766197	0.0387617	0.000554498	0.784765	0.00178139	127	17
BdiBd21-3.1G0115800	BdiBd21-3.1G0115800	unknown_TF	-	-	DividingGMCs_Cluster_2	DividingGMCs	1	79	267	3.43684e-40	0.752113	0.0393281	0.000663786	0.446102	6.34847e-10	128	26
BdiBd21-3.1G0592300	BdiBd21-3.1G0592300	unknown_TF	-	-	Stage0to2_Cluster_0	Stage0to2	1	122	269	5.04775e-99	0.635934	0	0	0.288794	2.96346e-43	129	49
BdiBd21-3.1G0932400	BdiBd21-3.1G0932400	unknown_TF	-	-	DividingGMCs_Cluster_2	DividingGMCs	1	79	278	2.27296e-62	0.783099	0	0	1.8695	5.78123e-31	130	12
BdiBd21-3.1G0307900	BdiBd21-3.1G0307900	unknown_TF	-	-	Stage0to2_Cluster_0	Stage0to2	1	122	288	5.2084e-86	0.680851	0.0369376	0.000200008	0.144394	7.73714e-31	131	43
BdiBd21-3.3G0078900	BdiBd21-3.3G0078900	unknown_TF	-	-	DividingGMCs_Cluster_2	DividingGMCs	0	79	270	3.32758e-34	0.760563	0.0400812	0.000652151	1.21269		132	21
BdiBd21-3.3G0133400	BdiBd21-3.3G0133400	unknown_TF	-	-	EarlyGMCs_Cluster_1	EarlyGMCs	1	50	267	6.0726e-50	0.789941	0.0383669	0.00038557	0.405496	0.00879129	133	24
BdiBd21-3.1G0054000	BdiBd21-3.1G0054000	unknown_TF	-	-	EarlyGCs_Cluster_3	EarlyGCs	1	64	257	7.17139e-45	0.778788	0.0380569	0.000287597	0.868133	2.10982e-11	134	22
BdiBd21-3.3G0060500	BdiBd21-3.3G0060500	unknown_TF	-	-	Stage0to2_Cluster_0	Stage0to2	0	122	299	8.2576e-74	0.706856	0.0392462	0.000363025	1.11025		135	29
BdiBd21-3.2G0219800	BdiBd21-3.2G0219800	unknown_TF	-	-	EarlyGMCs_Cluster_1	EarlyGMCs	0	50	270	6.31006e-50	0.798817	0.0379802	0.000412465	0.827181		136	26
BdiBd21-3.3G0060500	BdiBd21-3.3G0060500	unknown_TF	-	-	DividingGMCs_Cluster_2	DividingGMCs	1	79	268	1.34133e-55	0.75493	0.0392462	0.000363025	0.498613	3.56513e-08	137	22
BdiBd21-3.1G0049500	BdiBd21-3.1G0049500	unknown_TF	-	-	SMCs_Cluster_5	SMCs	0	29	105	1.52942e-13	0.75	0.0410418	0.000734149	0.904152		138	7
BdiBd21-3.3G0080300	BdiBd21-3.3G0080300	unknown_TF	-	-	DividingGMCs_Cluster_2	DividingGMCs	1	79	270	6.11231e-62	0.760563	0.0372296	0.00022759	0.740161	1.48856e-11	139	19
BdiBd21-3.2G0186800	BdiBd21-3.2G0186800	unknown_TF	-	-	DividingGMCs_Cluster_2	DividingGMCs	0	79	270	7.493e-47	0.760563	0.0407752	0.000408278	0.956677		140	23
BdiBd21-3.1G0860700	BdiBd21-3.1G0860700	unknown_TF	-	-	Stage0to2_Cluster_0	Stage0to2	1	122	305	3.76775e-63	0.72104	0	0	4.58071	4.48689e-19	141	30
BdiBd21-3.1G0937200	BdiBd21-3.1G0937200	unknown_TF	-	-	Stage0to2_Cluster_0	Stage0to2	1	122	302	3.62817e-81	0.713948	0	0	1.60685	6.22718e-26	142	40
BdiBd21-3.3G0440100	BdiBd21-3.3G0440100	unknown_TF	-	-	EarlyGCs_Cluster_3	EarlyGCs	1	64	260	1.0192e-46	0.787879	0	0	1.45124	2.41842e-47	143	24
BdiBd21-3.1G0741600	BdiBd21-3.1G0741600	unknown_TF	-	-	EarlyGCs_Cluster_3	EarlyGCs	1	64	266	5.20307e-50	0.806061	0	0	0.840269	1.01611e-42	144	25
BdiBd21-3.1G0413500	BdiBd21-3.1G0413500	unknown_TF	-	-	Stage0to2_Cluster_0	Stage0to2	1	122	298	5.52695e-74	0.704492	0	0	2.23593	6.67087e-36	145	51
BdiBd21-3.3G0078900	BdiBd21-3.3G0078900	unknown_TF	-	-	LateGCs_Cluster_4	LateGCs	0	52	235	1.28642e-19	0.750799	0.0400812	0.000652151	1.13487		146	11
BdiBd21-3.2G0729700	BdiBd21-3.2G0729700	unknown_TF	-	-	SCs_Cluster_6	SCs	1	49	219	2.88648e-20	0.773852	0	0	2.49547	3.76866e-62	147	12
BdiBd21-3.3G0192600	BdiBd21-3.3G0192600	unknown_TF	-	-	DividingGMCs_Cluster_2	DividingGMCs	1	79	262	6.75083e-60	0.738028	0.0381339	0.000240206	0.578069	4.76384e-14	148	25
BdiBd21-3.1G0443800	BdiBd21-3.1G0443800	unknown_TF	-	-	Stage0to2_Cluster_0	Stage0to2	1	122	290	1.09249e-78	0.685579	0	0	0.979149	1.11381e-51	149	56
BdiBd21-3.1G0049400	BdiBd21-3.1G0049400	unknown_TF	-	-	DividingGMCs_Cluster_2	DividingGMCs	0	79	272	1.46091e-47	0.766197	0.0404252	0.000455411	0.62689		150	18
BdiBd21-3.1G0570300	BdiBd21-3.1G0570300	unknown_TF	-	-	Stage0to2_Cluster_0	Stage0to2	1	122	280	4.44621e-93	0.661939	0	0	0.266169	6.12708e-45	151	58
BdiBd21-3.1G0049600	BdiBd21-3.1G0049600	unknown_TF	-	-	EarlyGMCs_Cluster_1	EarlyGMCs	0	50	269	4.97746e-59	0.795858	0.0383669	0.000322716	0.30147		152	23
BdiBd21-3.2G0125800	BdiBd21-3.2G0125800	unknown_TF	-	-	SCs_Cluster_6	SCs	1	49	222	1.08496e-14	0.784452	0.0380569	0.000619847	0.373534	0.000218032	153	22
BdiBd21-3.1G0049500	BdiBd21-3.1G0049500	unknown_TF	-	-	LateGCs_Cluster_4	LateGCs	0	52	233	4.11427e-19	0.744409	0.0410418	0.000734149	0.660608		154	14
BdiBd21-3.2G0105800	BdiBd21-3.2G0105800	unknown_TF	-	-	EarlyGCs_Cluster_3	EarlyGCs	1	64	257	7.29501e-46	0.778788	0.036297	0.000265948	0.527926	1.82757e-15	155	27
BdiBd21-3.2G0186800	BdiBd21-3.2G0186800	unknown_TF	-	-	Intercells_Cluster_7	Intercells	0	21	218	5.97551e-23	0.756944	0.0407752	0.000408278	1.17151		156	8
BdiBd21-3.1G0049400	BdiBd21-3.1G0049400	unknown_TF	-	-	Intercells_Cluster_7	Intercells	0	21	224	4.89951e-25	0.777778	0.0404252	0.000455411	0.620368		157	9
BdiBd21-3.1G0054700	BdiBd21-3.1G0054700	unknown_TF	-	-	DividingGMCs_Cluster_2	DividingGMCs	0	79	271	1.53798e-36	0.76338	0.0380569	0.00049035	1.46154		158	28
BdiBd21-3.1G0298900	BdiBd21-3.1G0298900	unknown_TF	-	-	Stage0to2_Cluster_0	Stage0to2	1	122	275	1.08171e-81	0.650118	0.0364375	0.000275239	0.175559	3.18271e-16	159	52
BdiBd21-3.2G0276700	BdiBd21-3.2G0276700	unknown_TF	-	-	SCs_Cluster_6	SCs	0	49	220	1.30009e-18	0.777385	0.039576	0.000528138	0.710425		160	26
BdiBd21-3.2G0315400	BdiBd21-3.2G0315400	unknown_TF	-	-	SCs_Cluster_6	SCs	1	49	222	1.30998e-35	0.784452	0	0	2.39959	1.80598e-30	161	7
BdiBd21-3.1G0973400	BdiBd21-3.1G0973400	unknown_TF	-	-	EarlyGMCs_Cluster_1	EarlyGMCs	0	50	276	1.30701e-47	0.816568	0	0	3.42647		162	30
BdiBd21-3.1G0600000	BdiBd21-3.1G0600000	unknown_TF	-	-	Stage0to2_Cluster_0	Stage0to2	1	122	291	3.26844e-84	0.687943	0	0	0.503188	2.26378e-46	163	53
BdiBd21-3.2G0059800	BdiBd21-3.2G0059800	unknown_TF	-	-	DividingGMCs_Cluster_2	DividingGMCs	1	79	257	3.54938e-48	0.723944	0.0383669	0.000365059	0.514692	1.46698e-12	164	30
BdiBd21-3.1G0823500	BdiBd21-3.1G0823500	unknown_TF	-	-	EarlyGMCs_Cluster_1	EarlyGMCs	1	50	277	8.53502e-57	0.819527	0	0	0.601781	9.51777e-08	165	21
BdiBd21-3.2G0729700	BdiBd21-3.2G0729700	unknown_TF	-	-	EarlyGMCs_Cluster_1	EarlyGMCs	0	50	274	9.03111e-48	0.810651	0	0	3.48063		166	31
BdiBd21-3.1G0268100	BdiBd21-3.1G0268100	unknown_TF	-	-	Stage0to2_Cluster_0	Stage0to2	0	122	294	1.11064e-77	0.695035	0.0391646	0.000305094	0.509736		167	36
BdiBd21-3.2G0186800	BdiBd21-3.2G0186800	unknown_TF	-	-	SCs_Cluster_6	SCs	0	49	213	9.69788e-20	0.75265	0.0407752	0.000408278	1.06933		168	27
BdiBd21-3.3G0133400	BdiBd21-3.3G0133400	unknown_TF	-	-	LateGCs_Cluster_4	LateGCs	1	52	230	1.50261e-29	0.734824	0.0383669	0.00038557	0.932397	2.39605e-05	169	13
BdiBd21-3.1G0827300	BdiBd21-3.1G0827300	unknown_TF	-	-	EarlyGCs_Cluster_3	EarlyGCs	1	64	257	2.28232e-59	0.778788	0	0	0.722498	2.83839e-42	170	28
BdiBd21-3.2G0208200	BdiBd21-3.2G0208200	unknown_TF	-	-	Stage0to2_Cluster_0	Stage0to2	1	122	278	6.80075e-77	0.65721	0.0349502	0.000198632	0.269198	5.40812e-21	171	59
BdiBd21-3.3G0248900	BdiBd21-3.3G0248900	unknown_TF	-	-	Intercells_Cluster_7	Intercells	0	21	228	9.8869e-22	0.791667	0.0378276	0.00050743	0.660734		172	10
BdiBd21-3.3G0467400	BdiBd21-3.3G0467400	unknown_TF	-	-	EarlyGCs_Cluster_3	EarlyGCs	1	64	265	6.92917e-42	0.80303	0	0	0.551014	6.18391e-47	173	30
BdiBd21-3.1G0973400	BdiBd21-3.1G0973400	unknown_TF	-	-	Stage0to2_Cluster_0	Stage0to2	1	122	304	9.24311e-61	0.718676	0	0	3.65323	1.17576e-11	174	47
BdiBd21-3.3G0467400	BdiBd21-3.3G0467400	unknown_TF	-	-	EarlyGMCs_Cluster_1	EarlyGMCs	1	50	278	2.70935e-54	0.822485	0	0	0.466657	7.68279e-07	175	27
BdiBd21-3.2G0276700	BdiBd21-3.2G0276700	unknown_TF	-	-	SMCs_Cluster_5	SMCs	0	29	109	5.22497e-18	0.778571	0.039576	0.000528138	0.398942		176	6
BdiBd21-3.1G0714400	BdiBd21-3.1G0714400	unknown_TF	-	-	Stage0to2_Cluster_0	Stage0to2	1	122	302	2.0877e-60	0.713948	0	0	3.8125	1.29285e-10	177	54
BdiBd21-3.2G0585500	BdiBd21-3.2G0585500	unknown_TF	-	-	SCs_Cluster_6	SCs	1	49	223	3.78761e-22	0.787986	0	0	1.49449	5.99605e-31	178	9
BdiBd21-3.3G0248900	BdiBd21-3.3G0248900	unknown_TF	-	-	DividingGMCs_Cluster_2	DividingGMCs	0	79	274	1.25882e-41	0.771831	0.0378276	0.00050743	0.716145		179	27
BdiBd21-3.1G0973400	BdiBd21-3.1G0973400	unknown_TF	-	-	DividingGMCs_Cluster_2	DividingGMCs	1	79	279	7.73561e-48	0.785915	0	0	2.06283	1.80908e-07	180	20
BdiBd21-3.2G0219800	BdiBd21-3.2G0219800	unknown_TF	-	-	EarlyGCs_Cluster_3	EarlyGCs	0	64	261	5.16576e-40	0.790909	0.0379802	0.000412465	0.453365		181	29
BdiBd21-3.1G0452500	BdiBd21-3.1G0452500	unknown_TF	-	-	Stage0to2_Cluster_0	Stage0to2	1	122	289	3.41143e-81	0.683215	0	0	0.454435	1.98746e-48	182	62
BdiBd21-3.3G0146400	BdiBd21-3.3G0146400	unknown_TF	-	-	Stage0to2_Cluster_0	Stage0to2	1	122	277	1.20839e-74	0.654846	0.0362272	0.000195711	0.140237	3.50265e-23	183	70
BdiBd21-3.2G0610700	BdiBd21-3.2G0610700	unknown_TF	-	-	LateGCs_Cluster_4	LateGCs	1	52	239	6.29993e-32	0.763578	0	0	3.26488	1.13576e-23	184	9
BdiBd21-3.2G0219800	BdiBd21-3.2G0219800	unknown_TF	-	-	DividingGMCs_Cluster_2	DividingGMCs	1	79	263	7.02925e-45	0.740845	0.0379802	0.000412465	0.473533	3.2789e-05	185	37
BdiBd21-3.3G0487100	BdiBd21-3.3G0487100	unknown_TF	-	-	LateGCs_Cluster_4	LateGCs	1	52	237	1.48198e-48	0.757188	0	0	1.67565	4.51496e-27	186	8
BdiBd21-3.1G0049600	BdiBd21-3.1G0049600	unknown_TF	-	-	DividingGMCs_Cluster_2	DividingGMCs	0	79	271	8.02125e-59	0.76338	0.0383669	0.000322716	0.425371		187	29
BdiBd21-3.3G0118700	BdiBd21-3.3G0118700	unknown_TF	-	-	Stage0to2_Cluster_0	Stage0to2	0	122	291	2.41394e-70	0.687943	0.0393281	0.000389675	0.294821		188	39
BdiBd21-3.1G0714400	BdiBd21-3.1G0714400	unknown_TF	-	-	EarlyGCs_Cluster_3	EarlyGCs	1	64	266	5.39203e-38	0.806061	0	0	1.45766	0.00326231	189	32
BdiBd21-3.2G0591200	BdiBd21-3.2G0591200	unknown_TF	-	-	DividingGMCs_Cluster_2	DividingGMCs	1	79	273	2.43333e-65	0.769014	0	0	0.54906	1.90712e-30	190	24
BdiBd21-3.1G0656900	BdiBd21-3.1G0656900	unknown_TF	-	-	Stage0to2_Cluster_0	Stage0to2	1	122	279	2.5181e-86	0.659574	0	0	0.252967	2.74957e-29	191	68
BdiBd21-3.2G0730700	BdiBd21-3.2G0730700	unknown_TF	-	-	EarlyGCs_Cluster_3	EarlyGCs	1	64	259	1.00406e-44	0.784848	0	0	0.647866	2.34672e-41	192	37
BdiBd21-3.2G0059800	BdiBd21-3.2G0059800	unknown_TF	-	-	Stage0to2_Cluster_0	Stage0to2	0	122	293	1.9432e-68	0.692671	0.0383669	0.000365059	0.458598		193	46
BdiBd21-3.1G0137000	BdiBd21-3.1G0137000	unknown_TF	-	-	SMCs_Cluster_5	SMCs	0	29	108	8.78022e-22	0.771429	0.0379038	0.000468406	0.837526		194	4
BdiBd21-3.2G0025700	BdiBd21-3.2G0025700	unknown_TF	-	-	DividingGMCs_Cluster_2	DividingGMCs	1	79	249	5.97249e-54	0.701408	0.039827	0.000277822	0.267266	0.000440787	195	34
BdiBd21-3.1G0049400	BdiBd21-3.1G0049400	unknown_TF	-	-	SMCs_Cluster_5	SMCs	0	29	103	4.66533e-17	0.735714	0.0404252	0.000455411	0.715404		196	10
BdiBd21-3.2G0610700	BdiBd21-3.2G0610700	unknown_TF	-	-	DividingGMCs_Cluster_2	DividingGMCs	1	79	273	7.51386e-50	0.769014	0	0	1.27436	3.44686e-23	197	31
BdiBd21-3.1G0959600	BdiBd21-3.1G0959600	unknown_TF	-	-	Stage0to2_Cluster_0	Stage0to2	1	122	302	1.08072e-60	0.713948	0	0	1.26443	6.78676e-36	198	57
BdiBd21-3.2G0075000	BdiBd21-3.2G0075000	unknown_TF	-	-	EarlyGCs_Cluster_3	EarlyGCs	0	64	249	1.48707e-28	0.754545	0.0387617	0.000554498	0.409378		199	36
BdiBd21-3.2G0075000	BdiBd21-3.2G0075000	unknown_TF	-	-	Stage0to2_Cluster_0	Stage0to2	0	122	298	1.55944e-55	0.704492	0.0387617	0.000554498	0.305947		200	35
BdiBd21-3.3G0248900	BdiBd21-3.3G0248900	unknown_TF	-	-	LateGCs_Cluster_4	LateGCs	0	52	239	3.58923e-25	0.763578	0.0378276	0.00050743	0.723539		201	16
BdiBd21-3.1G0039500	BdiBd21-3.1G0039500	unknown_TF	-	-	LateGCs_Cluster_4	LateGCs	0	52	227	4.10034e-28	0.72524	0.0390024	0.000428254	0.858676		202	18
BdiBd21-3.2G0000500	BdiBd21-3.2G0000500	unknown_TF	-	-	EarlyGMCs_Cluster_1	EarlyGMCs	0	50	268	1.55647e-51	0.792899	0.0370101	0.00033457	0.200439		203	32
BdiBd21-3.2G0000500	BdiBd21-3.2G0000500	unknown_TF	-	-	EarlyGCs_Cluster_3	EarlyGCs	1	64	254	4.8153e-39	0.769697	0.0370101	0.00033457	0.399199	0.00316877	204	35
BdiBd21-3.1G0049400	BdiBd21-3.1G0049400	unknown_TF	-	-	LateGCs_Cluster_4	LateGCs	0	52	230	9.3727e-27	0.734824	0.0404252	0.000455411	0.500352		205	22
BdiBd21-3.1G0039500	BdiBd21-3.1G0039500	unknown_TF	-	-	Stage0to2_Cluster_0	Stage0to2	0	122	294	7.32595e-63	0.695035	0.0390024	0.000428254	0.272887		206	45
BdiBd21-3.3G0015800	BdiBd21-3.3G0015800	unknown_TF	-	-	DividingGMCs_Cluster_2	DividingGMCs	1	79	251	4.92265e-54	0.707042	0.0380569	0.000280435	0.301977	1.87587e-11	207	35
BdiBd21-3.2G0276700	BdiBd21-3.2G0276700	unknown_TF	-	-	Stage0to2_Cluster_0	Stage0to2	0	122	297	1.67132e-54	0.702128	0.039576	0.000528138	0.216184		208	34
BdiBd21-3.2G0529400	BdiBd21-3.2G0529400	unknown_TF	-	-	Stage0to2_Cluster_0	Stage0to2	1	122	296	1.54798e-76	0.699764	0	0	0.405149	1.74352e-39	209	66
BdiBd21-3.3G0221500	BdiBd21-3.3G0221500	unknown_TF	-	-	EarlyGCs_Cluster_3	EarlyGCs	0	64	256	2.29436e-39	0.775758	0.0381339	0.000360667	0.414806		210	34
BdiBd21-3.3G0133400	BdiBd21-3.3G0133400	unknown_TF	-	-	DividingGMCs_Cluster_2	DividingGMCs	0	79	268	3.68273e-49	0.75493	0.0383669	0.00038557	0.364342		211	36
BdiBd21-3.3G0248900	BdiBd21-3.3G0248900	unknown_TF	-	-	SCs_Cluster_6	SCs	0	49	217	1.1582e-16	0.766784	0.0378276	0.00050743	0.688454		212	31
BdiBd21-3.2G0319000	BdiBd21-3.2G0319000	unknown_TF	-	-	Stage0to2_Cluster_0	Stage0to2	1	122	296	2.94624e-78	0.699764	0	0	0.5481	2.69942e-20	213	67
BdiBd21-3.1G0054700	BdiBd21-3.1G0054700	unknown_TF	-	-	LateGCs_Cluster_4	LateGCs	0	52	234	1.2366e-20	0.747604	0.0380569	0.00049035	0.804678		214	21
BdiBd21-3.2G0602900	BdiBd21-3.2G0602900	unknown_TF	-	-	SCs_Cluster_6	SCs	1	49	218	2.00676e-28	0.770318	0	0	1.03684	1.27217e-39	215	14
BdiBd21-3.2G0125800	BdiBd21-3.2G0125800	unknown_TF	-	-	DividingGMCs_Cluster_2	DividingGMCs	0	79	270	5.04545e-34	0.760563	0.0380569	0.000619847	0.295507		216	39
BdiBd21-3.1G0613800	BdiBd21-3.1G0613800	unknown_TF	-	-	EarlyGCs_Cluster_3	EarlyGCs	1	64	267	3.87186e-37	0.809091	0	0	0.679693	3.59678e-07	217	40
BdiBd21-3.3G0221500	BdiBd21-3.3G0221500	unknown_TF	-	-	Stage0to2_Cluster_0	Stage0to2	0	122	295	4.61672e-64	0.6974	0.0381339	0.000360667	0.361748		218	48
BdiBd21-3.3G0467400	BdiBd21-3.3G0467400	unknown_TF	-	-	DividingGMCs_Cluster_2	DividingGMCs	1	79	273	4.13781e-50	0.769014	0	0	0.596982	1.58683e-38	219	32
BdiBd21-3.2G0000500	BdiBd21-3.2G0000500	unknown_TF	-	-	LateGCs_Cluster_4	LateGCs	1	52	232	3.26982e-31	0.741214	0.0370101	0.00033457	0.629036	0.0125329	220	19
BdiBd21-3.2G0591200	BdiBd21-3.2G0591200	unknown_TF	-	-	EarlyGCs_Cluster_3	EarlyGCs	1	64	256	5.8543e-51	0.775758	0	0	0.671597	2.32571e-23	221	33
BdiBd21-3.1G0487000	BdiBd21-3.1G0487000	unknown_TF	-	-	LateGCs_Cluster_4	LateGCs	1	52	243	2.95718e-48	0.776358	0	0	0.84842	2.07873e-17	222	10
BdiBd21-3.1G0307900	BdiBd21-3.1G0307900	unknown_TF	-	-	DividingGMCs_Cluster_2	DividingGMCs	1	79	252	1.78491e-62	0.709859	0.0369376	0.000200008	0.234076	5.44684e-05	223	40
BdiBd21-3.3G0133400	BdiBd21-3.3G0133400	unknown_TF	-	-	Stage0to2_Cluster_0	Stage0to2	0	122	291	2.65915e-61	0.687943	0.0383669	0.00038557	0.308337		224	50
BdiBd21-3.1G0860700	BdiBd21-3.1G0860700	unknown_TF	-	-	EarlyGMCs_Cluster_1	EarlyGMCs	0	50	272	4.92475e-47	0.804734	0	0	1.41434		225	40
BdiBd21-3.3G0248900	BdiBd21-3.3G0248900	unknown_TF	-	-	SMCs_Cluster_5	SMCs	0	29	106	5.87469e-16	0.757143	0.0378276	0.00050743	0.601763		226	14
BdiBd21-3.1G0071800	BdiBd21-3.1G0071800	unknown_TF	-	-	Stage0to2_Cluster_0	Stage0to2	0	122	284	2.7374e-81	0.671395	0.0361577	0.000229489	0.202994		227	71
BdiBd21-3.2G0125800	BdiBd21-3.2G0125800	unknown_TF	-	-	LateGCs_Cluster_4	LateGCs	0	52	236	8.04683e-20	0.753994	0.0380569	0.000619847	0.35844		228	23
BdiBd21-3.1G0268100	BdiBd21-3.1G0268100	unknown_TF	-	-	EarlyGCs_Cluster_3	EarlyGCs	0	64	245	1.36426e-44	0.742424	0.0391646	0.000305094	0.422314		229	31
BdiBd21-3.3G0015800	BdiBd21-3.3G0015800	unknown_TF	-	-	Stage0to2_Cluster_0	Stage0to2	0	122	287	7.70652e-76	0.678487	0.0380569	0.000280435	0.170425		230	63
BdiBd21-3.2G0125800	BdiBd21-3.2G0125800	unknown_TF	-	-	Stage0to2_Cluster_0	Stage0to2	0	122	300	1.41714e-47	0.70922	0.0380569	0.000619847	0.305475		231	37
BdiBd21-3.3G0221500	BdiBd21-3.3G0221500	unknown_TF	-	-	EarlyGMCs_Cluster_1	EarlyGMCs	0	50	258	2.18706e-45	0.763314	0.0381339	0.000360667	0.285374		232	34
BdiBd21-3.1G0714400	BdiBd21-3.1G0714400	unknown_TF	-	-	SMCs_Cluster_5	SMCs	1	29	102	1.24299e-15	0.728571	0	0	5.29925	0.0153558	233	15
BdiBd21-3.3G0080300	BdiBd21-3.3G0080300	unknown_TF	-	-	EarlyGMCs_Cluster_1	EarlyGMCs	0	50	261	7.28128e-58	0.772189	0.0372296	0.00022759	0.232636		234	28
BdiBd21-3.2G0075000	BdiBd21-3.2G0075000	unknown_TF	-	-	SMCs_Cluster_5	SMCs	0	29	101	2.11429e-14	0.721429	0.0387617	0.000554498	0.473399		235	17
BdiBd21-3.2G0729700	BdiBd21-3.2G0729700	unknown_TF	-	-	Stage0to2_Cluster_0	Stage0to2	0	122	302	5.35185e-61	0.713948	0	0	3.78387		236	69
BdiBd21-3.1G0638900	BdiBd21-3.1G0638900	unknown_TF	-	-	EarlyGMCs_Cluster_1	EarlyGMCs	0	50	274	1.37631e-55	0.810651	0	0	0.574596		237	35
BdiBd21-3.2G0361800	BdiBd21-3.2G0361800	unknown_TF	-	-	DividingGMCs_Cluster_2	DividingGMCs	1	79	261	7.71424e-55	0.735211	0	0	1.36599	1.307e-11	238	42
BdiBd21-3.1G0638900	BdiBd21-3.1G0638900	unknown_TF	-	-	EarlyGCs_Cluster_3	EarlyGCs	1	64	260	1.37113e-42	0.787879	0	0	0.805483	6.99186e-09	239	42
BdiBd21-3.2G0585500	BdiBd21-3.2G0585500	unknown_TF	-	-	LateGCs_Cluster_4	LateGCs	1	52	242	1.15063e-30	0.773163	0	0	1.01115	4.90967e-20	240	12
BdiBd21-3.3G0248900	BdiBd21-3.3G0248900	unknown_TF	-	-	Stage0to2_Cluster_0	Stage0to2	0	122	298	3.23532e-53	0.704492	0.0378276	0.00050743	0.35369		241	44
BdiBd21-3.3G0080500	BdiBd21-3.3G0080500	unknown_TF	-	-	DividingGMCs_Cluster_2	DividingGMCs	0	79	252	7.56319e-53	0.709859	0.039576	0.000319342	0.297664		242	43
BdiBd21-3.2G0083100	BdiBd21-3.2G0083100	unknown_TF	-	-	Stage0to2_Cluster_0	Stage0to2	0	122	291	9.69508e-59	0.687943	0.0381339	0.000440859	0.269133		243	55
BdiBd21-3.1G0487000	BdiBd21-3.1G0487000	unknown_TF	-	-	EarlyGCs_Cluster_3	EarlyGCs	1	64	248	2.57703e-48	0.751515	0	0	0.624977	2.71931e-38	244	39
BdiBd21-3.1G0458800	BdiBd21-3.1G0458800	unknown_TF	-	-	DividingGMCs_Cluster_2	DividingGMCs	1	79	263	1.18551e-54	0.740845	0	0	1.50564	1.19829e-06	245	44
BdiBd21-3.1G0656800	BdiBd21-3.1G0656800	unknown_TF	-	-	Stage0to2_Cluster_0	Stage0to2	1	122	297	1.00144e-76	0.702128	0	0	0.304013	3.20193e-22	246	72
BdiBd21-3.2G0718000	BdiBd21-3.2G0718000	unknown_TF	-	-	SCs_Cluster_6	SCs	1	49	220	4.98835e-27	0.777385	0	0	0.768063	4.10525e-25	247	19
BdiBd21-3.2G0083100	BdiBd21-3.2G0083100	unknown_TF	-	-	LateGCs_Cluster_4	LateGCs	0	52	231	3.02502e-28	0.738019	0.0381339	0.000440859	0.483572		248	26
BdiBd21-3.2G0083100	BdiBd21-3.2G0083100	unknown_TF	-	-	DividingGMCs_Cluster_2	DividingGMCs	0	79	263	2.89166e-44	0.740845	0.0381339	0.000440859	0.282263		249	45
BdiBd21-3.1G0049600	BdiBd21-3.1G0049600	unknown_TF	-	-	Stage0to2_Cluster_0	Stage0to2	0	122	285	1.98092e-66	0.673759	0.0383669	0.000322716	0.176089		250	60
BdiBd21-3.2G0681500	BdiBd21-3.2G0681500	unknown_TF	-	-	SCs_Cluster_6	SCs	1	49	217	2.61382e-22	0.766784	0	0	1.42448	3.46224e-17	251	25
BdiBd21-3.1G0638900	BdiBd21-3.1G0638900	unknown_TF	-	-	DividingGMCs_Cluster_2	DividingGMCs	1	79	269	2.24707e-51	0.757746	0	0	0.890729	3.44994e-13	252	41
BdiBd21-3.2G0669700	BdiBd21-3.2G0669700	unknown_TF	-	-	DividingGMCs_Cluster_2	DividingGMCs	1	79	276	3.37581e-47	0.777465	0	0	0.523114	9.80092e-19	253	33
BdiBd21-3.2G0075000	BdiBd21-3.2G0075000	unknown_TF	-	-	LateGCs_Cluster_4	LateGCs	0	52	225	2.19293e-21	0.71885	0.0387617	0.000554498	0.289488		254	28
BdiBd21-3.2G0585500	BdiBd21-3.2G0585500	unknown_TF	-	-	EarlyGCs_Cluster_3	EarlyGCs	1	64	260	2.75711e-36	0.787879	0	0	0.819182	5.99384e-08	255	47
BdiBd21-3.3G0080500	BdiBd21-3.3G0080500	unknown_TF	-	-	Stage0to2_Cluster_0	Stage0to2	0	122	267	7.23166e-61	0.631206	0.039576	0.000319342	0.142454		256	61
BdiBd21-3.1G0413500	BdiBd21-3.1G0413500	unknown_TF	-	-	EarlyGMCs_Cluster_1	EarlyGMCs	0	50	265	6.439e-56	0.784024	0	0	1.14113		257	36
BdiBd21-3.2G0486700	BdiBd21-3.2G0486700	unknown_TF	-	-	EarlyGCs_Cluster_3	EarlyGCs	1	64	265	3.15627e-41	0.80303	0	0	0.516484	0.00663491	258	44
BdiBd21-3.2G0486700	BdiBd21-3.2G0486700	unknown_TF	-	-	EarlyGMCs_Cluster_1	EarlyGMCs	0	50	276	1.96358e-52	0.816568	0	0	0.381571		259	41
BdiBd21-3.2G0249500	BdiBd21-3.2G0249500	unknown_TF	-	-	LateGCs_Cluster_4	LateGCs	0	52	231	8.00785e-39	0.738019	0.0370101	0.000325949	0.731983		260	25
BdiBd21-3.3G0221500	BdiBd21-3.3G0221500	unknown_TF	-	-	LateGCs_Cluster_4	LateGCs	0	52	235	5.47428e-32	0.750799	0.0381339	0.000360667	0.339051		261	24
BdiBd21-3.3G0436300	BdiBd21-3.3G0436300	unknown_TF	-	-	EarlyGCs_Cluster_3	EarlyGCs	1	64	252	5.49444e-53	0.763636	0	0	0.470639	1.38874e-22	262	38
BdiBd21-3.2G0681500	BdiBd21-3.2G0681500	unknown_TF	-	-	SMCs_Cluster_5	SMCs	1	29	106	2.30362e-19	0.757143	0	0	1.70584	3.57934e-11	263	9
BdiBd21-3.2G0488600	BdiBd21-3.2G0488600	unknown_TF	-	-	EarlyGMCs_Cluster_1	EarlyGMCs	0	50	276	1.47095e-52	0.816568	0	0	0.323459		264	42
BdiBd21-3.2G0688100	BdiBd21-3.2G0688100	unknown_TF	-	-	EarlyGMCs_Cluster_1	EarlyGMCs	0	50	276	2.54039e-56	0.816568	0	0	0.23313		265	37
BdiBd21-3.2G0125800	BdiBd21-3.2G0125800	unknown_TF	-	-	SMCs_Cluster_5	SMCs	0	29	101	9.44536e-12	0.721429	0.0380569	0.000619847	0.375853		266	20
BdiBd21-3.1G0049600	BdiBd21-3.1G0049600	unknown_TF	-	-	EarlyGCs_Cluster_3	EarlyGCs	0	64	247	1.47701e-41	0.748485	0.0383669	0.000322716	0.264965		267	41
BdiBd21-3.1G1000400	BdiBd21-3.1G1000400	unknown_TF	-	-	DividingGMCs_Cluster_2	DividingGMCs	1	79	263	1.16157e-62	0.740845	0	0	0.480077	2.65852e-13	268	38
BdiBd21-3.1G0137000	BdiBd21-3.1G0137000	unknown_TF	-	-	EarlyGMCs_Cluster_1	EarlyGMCs	0	50	251	4.27513e-43	0.742604	0.0379038	0.000468406	0.157173		269	39
BdiBd21-3.3G0080300	BdiBd21-3.3G0080300	unknown_TF	-	-	Stage0to2_Cluster_0	Stage0to2	0	122	288	1.872e-72	0.680851	0.0372296	0.00022759	0.170962		270	76
BdiBd21-3.2G0105800	BdiBd21-3.2G0105800	unknown_TF	-	-	Stage0to2_Cluster_0	Stage0to2	0	122	293	2.00487e-70	0.692671	0.036297	0.000265948	0.211336		271	74
BdiBd21-3.2G0300000	BdiBd21-3.2G0300000	unknown_TF	-	-	LateGCs_Cluster_4	LateGCs	1	52	219	5.56249e-52	0.699681	0	0	1.22059	1.10465e-14	272	15
BdiBd21-3.1G0137000	BdiBd21-3.1G0137000	unknown_TF	-	-	Stage0to2_Cluster_0	Stage0to2	0	122	281	2.01231e-57	0.664303	0.0379038	0.000468406	0.17406		273	65
BdiBd21-3.2G0762000	BdiBd21-3.2G0762000	unknown_TF	-	-	LateGCs_Cluster_4	LateGCs	1	52	229	5.6374e-44	0.731629	0	0	1.45914	2.01226e-09	274	20
BdiBd21-3.2G0740000	BdiBd21-3.2G0740000	unknown_TF	-	-	SCs_Cluster_6	SCs	1	49	212	9.46614e-31	0.749117	0	0	0.849768	5.71729e-26	275	24
BdiBd21-3.2G0322400	BdiBd21-3.2G0322400	unknown_TF	-	-	LateGCs_Cluster_4	LateGCs	1	52	232	2.82348e-51	0.741214	0	0	0.750185	5.72568e-15	276	17
BdiBd21-3.2G0052100	BdiBd21-3.2G0052100	unknown_TF	-	-	Stage0to2_Cluster_0	Stage0to2	0	122	289	9.64777e-71	0.683215	0.0366501	0.000256105	0.161239		277	78
BdiBd21-3.1G0256900	BdiBd21-3.1G0256900	unknown_TF	-	-	Stage0to2_Cluster_0	Stage0to2	0	122	288	7.32007e-67	0.680851	0.0376011	0.000322281	0.151909		278	73
BdiBd21-3.2G0000500	BdiBd21-3.2G0000500	unknown_TF	-	-	SCs_Cluster_6	SCs	0	49	213	1.60387e-22	0.75265	0.0370101	0.00033457	0.538603		279	28
BdiBd21-3.1G0049600	BdiBd21-3.1G0049600	unknown_TF	-	-	SMCs_Cluster_5	SMCs	0	29	105	1.81311e-22	0.75	0.0383669	0.000322716	0.303645		280	8
BdiBd21-3.2G0602900	BdiBd21-3.2G0602900	unknown_TF	-	-	EarlyGCs_Cluster_3	EarlyGCs	1	64	260	2.03145e-47	0.787879	0	0	0.339401	1.45269e-07	281	43
BdiBd21-3.2G0261600	BdiBd21-3.2G0261600	unknown_TF	-	-	Stage0to2_Cluster_0	Stage0to2	0	122	276	3.98422e-69	0.652482	0.0376011	0.000287395	0.119698		282	79
BdiBd21-3.3G0221500	BdiBd21-3.3G0221500	unknown_TF	-	-	DividingGMCs_Cluster_2	DividingGMCs	0	79	258	3.85871e-44	0.726761	0.0381339	0.000360667	0.226571		283	47
BdiBd21-3.1G0656800	BdiBd21-3.1G0656800	unknown_TF	-	-	EarlyGMCs_Cluster_1	EarlyGMCs	0	50	271	1.8736e-62	0.801775	0	0	0.282976		284	33
BdiBd21-3.1G0214700	BdiBd21-3.1G0214700	unknown_TF	-	-	Stage0to2_Cluster_0	Stage0to2	0	122	274	1.33899e-73	0.647754	0.0335199	0.000184992	0.20675		285	83
BdiBd21-3.1G0613800	BdiBd21-3.1G0613800	unknown_TF	-	-	Stage0to2_Cluster_0	Stage0to2	0	122	304	6.88604e-60	0.718676	0	0	2.10792		286	64
BdiBd21-3.1G0970000	BdiBd21-3.1G0970000	unknown_TF	-	-	Stage0to2_Cluster_0	Stage0to2	0	122	293	1.08481e-85	0.692671	0	0	0.449984		287	77
BdiBd21-3.2G0052100	BdiBd21-3.2G0052100	unknown_TF	-	-	DividingGMCs_Cluster_2	DividingGMCs	1	79	245	1.53045e-45	0.690141	0.0366501	0.000256105	0.288476	0.0016033	288	51
BdiBd21-3.2G0669700	BdiBd21-3.2G0669700	unknown_TF	-	-	EarlyGCs_Cluster_3	EarlyGCs	1	64	262	2.43704e-36	0.793939	0	0	0.386248	6.94588e-06	289	52
BdiBd21-3.2G0762000	BdiBd21-3.2G0762000	unknown_TF	-	-	EarlyGMCs_Cluster_1	EarlyGMCs	1	50	261	2.78573e-65	0.772189	0	0	0.195366	0.0432748	290	29
BdiBd21-3.3G0193600	BdiBd21-3.3G0193600	unknown_TF	-	-	Stage0to2_Cluster_0	Stage0to2	0	122	283	5.79639e-70	0.669031	0.036579	0.000251605	0.160559		291	81
BdiBd21-3.1G0137000	BdiBd21-3.1G0137000	unknown_TF	-	-	EarlyGCs_Cluster_3	EarlyGCs	0	64	242	4.90908e-34	0.733333	0.0379038	0.000468406	0.187071		292	45
BdiBd21-3.2G0000500	BdiBd21-3.2G0000500	unknown_TF	-	-	Stage0to2_Cluster_0	Stage0to2	0	122	291	1.80379e-62	0.687943	0.0370101	0.00033457	0.152763		293	75
BdiBd21-3.1G0973400	BdiBd21-3.1G0973400	unknown_TF	-	-	EarlyGCs_Cluster_3	EarlyGCs	1	64	256	7.96617e-33	0.775758	0	0	0.90102	0.0422488	294	51
BdiBd21-3.1G0256900	BdiBd21-3.1G0256900	unknown_TF	-	-	DividingGMCs_Cluster_2	DividingGMCs	0	79	257	1.74231e-49	0.723944	0.0376011	0.000322281	0.277702		295	46
BdiBd21-3.2G0681500	BdiBd21-3.2G0681500	unknown_TF	-	-	EarlyGMCs_Cluster_1	EarlyGMCs	0	50	270	5.79643e-50	0.798817	0	0	0.559702		296	43
BdiBd21-3.1G0860700	BdiBd21-3.1G0860700	unknown_TF	-	-	SCs_Cluster_6	SCs	1	49	218	4.0393e-20	0.770318	0	0	0.697824	5.04255e-18	297	30
BdiBd21-3.1G0137000	BdiBd21-3.1G0137000	unknown_TF	-	-	SCs_Cluster_6	SCs	0	49	202	5.34328e-19	0.713781	0.0379038	0.000468406	0.451614		298	37
BdiBd21-3.2G0488600	BdiBd21-3.2G0488600	unknown_TF	-	-	SCs_Cluster_6	SCs	1	49	218	3.26375e-22	0.770318	0	0	0.761743	1.91048e-12	299	29
BdiBd21-3.2G0729700	BdiBd21-3.2G0729700	unknown_TF	-	-	EarlyGCs_Cluster_3	EarlyGCs	0	64	262	1.35421e-36	0.793939	0	0	0.904987		300	46
BdiBd21-3.1G0966300	BdiBd21-3.1G0966300	unknown_TF	-	-	SMCs_Cluster_5	SMCs	1	29	108	3.61363e-20	0.771429	0	0	0.655741	6.79996e-18	301	5
BdiBd21-3.1G0860700	BdiBd21-3.1G0860700	unknown_TF	-	-	SMCs_Cluster_5	SMCs	0	29	107	2.34823e-18	0.764286	0	0	3.43743		302	11
BdiBd21-3.3G0118700	BdiBd21-3.3G0118700	unknown_TF	-	-	SMCs_Cluster_5	SMCs	0	29	97	3.98812e-18	0.692857	0.0393281	0.000389675	0.297535		303	18
BdiBd21-3.2G0669700	BdiBd21-3.2G0669700	unknown_TF	-	-	Intercells_Cluster_7	Intercells	0	21	230	1.13124e-25	0.798611	0	0	0.909255		304	12
BdiBd21-3.1G0317400	BdiBd21-3.1G0317400	unknown_TF	-	-	Stage0to2_Cluster_0	Stage0to2	0	122	268	3.85259e-68	0.63357	0.0359507	0.000243754	0.133634		305	85
BdiBd21-3.3G0221500	BdiBd21-3.3G0221500	unknown_TF	-	-	SMCs_Cluster_5	SMCs	0	29	102	5.06971e-18	0.728571	0.0381339	0.000360667	0.316482		306	19
BdiBd21-3.2G0486500	BdiBd21-3.2G0486500	unknown_TF	-	-	SCs_Cluster_6	SCs	1	49	221	5.20642e-35	0.780919	0	0	0.4629	1.29314e-07	307	21
BdiBd21-3.1G0823500	BdiBd21-3.1G0823500	unknown_TF	-	-	Intercells_Cluster_7	Intercells	0	21	231	1.26976e-31	0.802083	0	0	0.722981		308	11
BdiBd21-3.1G0235000	BdiBd21-3.1G0235000	unknown_TF	-	-	DividingGMCs_Cluster_2	DividingGMCs	1	79	192	5.76077e-49	0.540845	0.0313969	9.37887e-05	0.141539	1.40538e-08	309	52
BdiBd21-3.2G0219800	BdiBd21-3.2G0219800	unknown_TF	-	-	LateGCs_Cluster_4	LateGCs	0	52	219	7.46966e-24	0.699681	0.0379802	0.000412465	0.405742		310	32
BdiBd21-3.2G0730700	BdiBd21-3.2G0730700	unknown_TF	-	-	DividingGMCs_Cluster_2	DividingGMCs	1	79	261	9.51789e-50	0.735211	0	0	0.671839	1.54934e-09	311	48
BdiBd21-3.1G0853200	BdiBd21-3.1G0853200	unknown_TF	-	-	EarlyGCs_Cluster_3	EarlyGCs	1	64	253	1.06267e-44	0.766667	0	0	0.333331	3.17139e-14	312	50
BdiBd21-3.3G0436300	BdiBd21-3.3G0436300	unknown_TF	-	-	LateGCs_Cluster_4	LateGCs	1	52	230	2.16618e-43	0.734824	0	0	0.595509	1.82048e-18	313	27
BdiBd21-3.2G0602900	BdiBd21-3.2G0602900	unknown_TF	-	-	EarlyGMCs_Cluster_1	EarlyGMCs	1	50	262	6.92946e-54	0.775148	0	0	0.156244	4.68802e-08	314	38
BdiBd21-3.2G0249500	BdiBd21-3.2G0249500	unknown_TF	-	-	Stage0to2_Cluster_0	Stage0to2	0	122	269	3.3612e-60	0.635934	0.0370101	0.000325949	0.109632		315	82
BdiBd21-3.1G0137000	BdiBd21-3.1G0137000	unknown_TF	-	-	LateGCs_Cluster_4	LateGCs	0	52	218	8.27293e-26	0.696486	0.0379038	0.000468406	0.262104		316	30
BdiBd21-3.1G0959600	BdiBd21-3.1G0959600	unknown_TF	-	-	EarlyGMCs_Cluster_1	EarlyGMCs	0	50	268	2.33668e-44	0.792899	0	0	0.594745		317	44
BdiBd21-3.2G0592700	BdiBd21-3.2G0592700	unknown_TF	-	-	Stage0to2_Cluster_0	Stage0to2	1	122	250	1.94955e-70	0.591017	0	0	0.114095	2.95169e-20	318	98
BdiBd21-3.2G0486700	BdiBd21-3.2G0486700	unknown_TF	-	-	Intercells_Cluster_7	Intercells	0	21	232	2.73787e-29	0.805556	0	0	0.535648		319	13
BdiBd21-3.1G0256900	BdiBd21-3.1G0256900	unknown_TF	-	-	EarlyGCs_Cluster_3	EarlyGCs	0	64	240	5.40195e-37	0.727273	0.0376011	0.000322281	0.248219		320	49
BdiBd21-3.2G0729700	BdiBd21-3.2G0729700	unknown_TF	-	-	Intercells_Cluster_7	Intercells	0	21	228	4.40362e-25	0.791667	0	0	0.796916		321	15
BdiBd21-3.2G0637700	BdiBd21-3.2G0637700	unknown_TF	-	-	DividingGMCs_Cluster_2	DividingGMCs	1	79	261	3.21066e-61	0.735211	0	0	0.289241	0.000111878	322	49
BdiBd21-3.1G0049600	BdiBd21-3.1G0049600	unknown_TF	-	-	LateGCs_Cluster_4	LateGCs	0	52	213	7.53279e-28	0.680511	0.0383669	0.000322716	0.246138		323	31
BdiBd21-3.2G0249500	BdiBd21-3.2G0249500	unknown_TF	-	-	SCs_Cluster_6	SCs	0	49	206	2.58817e-26	0.727915	0.0370101	0.000325949	0.265208		324	32
BdiBd21-3.2G0000500	BdiBd21-3.2G0000500	unknown_TF	-	-	DividingGMCs_Cluster_2	DividingGMCs	0	79	252	1.02671e-41	0.709859	0.0370101	0.00033457	0.222089		325	60
BdiBd21-3.1G0656800	BdiBd21-3.1G0656800	unknown_TF	-	-	DividingGMCs_Cluster_2	DividingGMCs	1	79	266	5.12661e-58	0.749296	0	0	0.300401	0.00565929	326	50
BdiBd21-3.1G0860700	BdiBd21-3.1G0860700	unknown_TF	-	-	Intercells_Cluster_7	Intercells	0	21	226	1.57943e-24	0.784722	0	0	0.854505		327	17
BdiBd21-3.1G0714400	BdiBd21-3.1G0714400	unknown_TF	-	-	SCs_Cluster_6	SCs	0	49	219	6.04649e-20	0.773852	0	0	1.3906		328	33
BdiBd21-3.3G0400200	BdiBd21-3.3G0400200	unknown_TF	-	-	SCs_Cluster_6	SCs	1	49	203	2.52535e-36	0.717314	0	0	0.362107	3.43056e-31	329	23
BdiBd21-3.2G0718000	BdiBd21-3.2G0718000	unknown_TF	-	-	EarlyGMCs_Cluster_1	EarlyGMCs	0	50	267	1.42984e-53	0.789941	0	0	0.244787		330	45
BdiBd21-3.3G0440100	BdiBd21-3.3G0440100	unknown_TF	-	-	Stage0to2_Cluster_0	Stage0to2	0	122	296	1.92529e-71	0.699764	0	0	0.646342		331	84
BdiBd21-3.2G0158900	BdiBd21-3.2G0158900	unknown_TF	-	-	Stage0to2_Cluster_0	Stage0to2	0	122	256	6.02484e-61	0.605201	0.0350152	0.000197757	0.077083		332	94
BdiBd21-3.1G0137000	BdiBd21-3.1G0137000	unknown_TF	-	-	DividingGMCs_Cluster_2	DividingGMCs	0	79	224	3.96388e-29	0.630986	0.0379038	0.000468406	0.151253		333	54
BdiBd21-3.2G0261600	BdiBd21-3.2G0261600	unknown_TF	-	-	DividingGMCs_Cluster_2	DividingGMCs	0	79	239	1.14737e-47	0.673239	0.0376011	0.000287395	0.214419		334	58
BdiBd21-3.1G0449900	BdiBd21-3.1G0449900	unknown_TF	-	-	Stage0to2_Cluster_0	Stage0to2	1	122	288	3.51068e-55	0.680851	0	0	0.283122	1.75779e-23	335	92
BdiBd21-3.2G0325600	BdiBd21-3.2G0325600	unknown_TF	-	-	Stage0to2_Cluster_0	Stage0to2	0	122	286	6.1693e-83	0.676123	0	0	0.180962		336	88
BdiBd21-3.1G0932400	BdiBd21-3.1G0932400	unknown_TF	-	-	SCs_Cluster_6	SCs	1	49	209	6.33032e-25	0.738516	0	0	0.671229	6.45477e-12	337	34
BdiBd21-3.3G0451200	BdiBd21-3.3G0451200	unknown_TF	-	-	DividingGMCs_Cluster_2	DividingGMCs	1	79	257	8.72257e-54	0.723944	0	0	0.527916	0.0272374	338	55
BdiBd21-3.3G0378200	BdiBd21-3.3G0378200	unknown_TF	-	-	Stage0to2_Cluster_0	Stage0to2	1	122	255	1.18025e-73	0.602837	0	0	0.105217	7.25912e-07	339	96
BdiBd21-3.3G0080300	BdiBd21-3.3G0080300	unknown_TF	-	-	LateGCs_Cluster_4	LateGCs	0	52	215	2.93557e-31	0.686901	0.0372296	0.00022759	0.472639		340	29
BdiBd21-3.2G0322400	BdiBd21-3.2G0322400	unknown_TF	-	-	EarlyGCs_Cluster_3	EarlyGCs	1	64	241	6.64819e-54	0.730303	0	0	0.362715	4.3437e-05	341	48
BdiBd21-3.2G0249500	BdiBd21-3.2G0249500	unknown_TF	-	-	DividingGMCs_Cluster_2	DividingGMCs	0	79	240	1.73058e-44	0.676056	0.0370101	0.000325949	0.207059		342	61
BdiBd21-3.2G0761800	BdiBd21-3.2G0761800	unknown_TF	-	-	EarlyGMCs_Cluster_1	EarlyGMCs	0	50	269	3.91934e-46	0.795858	0	0	0.191895		343	48
BdiBd21-3.1G0714400	BdiBd21-3.1G0714400	unknown_TF	-	-	Intercells_Cluster_7	Intercells	0	21	223	8.2421e-23	0.774306	0	0	0.950038		344	18
BdiBd21-3.1G0823500	BdiBd21-3.1G0823500	unknown_TF	-	-	Stage0to2_Cluster_0	Stage0to2	0	122	301	8.72601e-69	0.711584	0	0	0.483207		345	80
BdiBd21-3.1G0937200	BdiBd21-3.1G0937200	unknown_TF	-	-	DividingGMCs_Cluster_2	DividingGMCs	1	79	245	8.03856e-47	0.690141	0	0	0.475632	1.50196e-14	346	56
BdiBd21-3.2G0729700	BdiBd21-3.2G0729700	unknown_TF	-	-	DividingGMCs_Cluster_2	DividingGMCs	0	79	267	7.96318e-43	0.752113	0	0	0.986397		347	62
BdiBd21-3.2G0729700	BdiBd21-3.2G0729700	unknown_TF	-	-	SMCs_Cluster_5	SMCs	0	29	102	8.24192e-16	0.728571	0	0	2.2352		348	21
BdiBd21-3.1G0858600	BdiBd21-3.1G0858600	unknown_TF	-	-	SCs_Cluster_6	SCs	1	49	202	9.1446e-24	0.713781	0	0	0.758429	5.39712e-10	349	35
BdiBd21-3.2G0761800	BdiBd21-3.2G0761800	unknown_TF	-	-	EarlyGCs_Cluster_3	EarlyGCs	1	64	253	2.18414e-33	0.766667	0	0	0.206786	4.35698e-09	350	56
BdiBd21-3.1G0449900	BdiBd21-3.1G0449900	unknown_TF	-	-	DividingGMCs_Cluster_2	DividingGMCs	1	79	260	3.71363e-41	0.732394	0	0	0.486186	5.02359e-05	351	65
BdiBd21-3.1G0719800	BdiBd21-3.1G0719800	unknown_TF	-	-	DividingGMCs_Cluster_2	DividingGMCs	1	79	245	5.33644e-57	0.690141	0	0	0.276576	4.42417e-09	352	57
BdiBd21-3.1G0613800	BdiBd21-3.1G0613800	unknown_TF	-	-	SCs_Cluster_6	SCs	0	49	220	2.17755e-19	0.777385	0	0	0.779898		353	36
BdiBd21-3.2G0762000	BdiBd21-3.2G0762000	unknown_TF	-	-	DividingGMCs_Cluster_2	DividingGMCs	0	79	259	1.32158e-62	0.729577	0	0	0.451889		354	53
BdiBd21-3.2G0585500	BdiBd21-3.2G0585500	unknown_TF	-	-	Intercells_Cluster_7	Intercells	0	21	225	2.15923e-24	0.78125	0	0	0.572622		355	19
BdiBd21-3.2G0488600	BdiBd21-3.2G0488600	unknown_TF	-	-	SMCs_Cluster_5	SMCs	1	29	105	1.4197e-18	0.75	0	0	0.612222	0.000969325	356	12
BdiBd21-3.2G0681500	BdiBd21-3.2G0681500	unknown_TF	-	-	Intercells_Cluster_7	Intercells	0	21	222	9.93506e-26	0.770833	0	0	0.779579		357	16
BdiBd21-3.1G0966300	BdiBd21-3.1G0966300	unknown_TF	-	-	EarlyGMCs_Cluster_1	EarlyGMCs	0	50	265	1.24449e-46	0.784024	0	0	0.251722		358	47
BdiBd21-3.2G0681500	BdiBd21-3.2G0681500	unknown_TF	-	-	Stage0to2_Cluster_0	Stage0to2	0	122	294	2.99523e-61	0.695035	0	0	0.71333		359	89
BdiBd21-3.2G0730700	BdiBd21-3.2G0730700	unknown_TF	-	-	Stage0to2_Cluster_0	Stage0to2	0	122	293	1.11231e-67	0.692671	0	0	0.477056		360	91
BdiBd21-3.1G0714400	BdiBd21-3.1G0714400	unknown_TF	-	-	DividingGMCs_Cluster_2	DividingGMCs	0	79	268	7.72975e-43	0.75493	0	0	0.764916		361	63
BdiBd21-3.2G0740000	BdiBd21-3.2G0740000	unknown_TF	-	-	Stage0to2_Cluster_0	Stage0to2	0	122	287	1.25228e-74	0.678487	0	0	0.291779		362	95
BdiBd21-3.1G0973400	BdiBd21-3.1G0973400	unknown_TF	-	-	Intercells_Cluster_7	Intercells	0	21	221	1.32227e-21	0.767361	0	0	0.889435		363	20
BdiBd21-3.1G0973400	BdiBd21-3.1G0973400	unknown_TF	-	-	SMCs_Cluster_5	SMCs	0	29	100	1.75852e-14	0.714286	0	0	1.99237		364	24
BdiBd21-3.1G0613800	BdiBd21-3.1G0613800	unknown_TF	-	-	DividingGMCs_Cluster_2	DividingGMCs	0	79	273	5.66531e-44	0.769014	0	0	0.506697		365	59
BdiBd21-3.1G0638900	BdiBd21-3.1G0638900	unknown_TF	-	-	Stage0to2_Cluster_0	Stage0to2	0	122	298	1.69288e-67	0.704492	0	0	0.336333		366	87
BdiBd21-3.2G0718000	BdiBd21-3.2G0718000	unknown_TF	-	-	Stage0to2_Cluster_0	Stage0to2	0	122	299	1.84599e-70	0.706856	0	0	0.249149		367	86
BdiBd21-3.1G0860700	BdiBd21-3.1G0860700	unknown_TF	-	-	EarlyGCs_Cluster_3	EarlyGCs	0	64	257	1.36912e-34	0.778788	0	0	0.386577		368	60
BdiBd21-3.2G0486700	BdiBd21-3.2G0486700	unknown_TF	-	-	DividingGMCs_Cluster_2	DividingGMCs	0	79	267	3.37337e-46	0.752113	0	0	0.580274		369	64
BdiBd21-3.1G0858600	BdiBd21-3.1G0858600	unknown_TF	-	-	EarlyGMCs_Cluster_1	EarlyGMCs	0	50	260	1.17574e-55	0.769231	0	0	0.180481		370	46
BdiBd21-3.2G0486700	BdiBd21-3.2G0486700	unknown_TF	-	-	SMCs_Cluster_5	SMCs	1	29	105	1.57386e-18	0.75	0	0	0.431059	1.72349e-05	371	13
BdiBd21-3.1G0823500	BdiBd21-3.1G0823500	unknown_TF	-	-	EarlyGCs_Cluster_3	EarlyGCs	0	64	257	1.27363e-40	0.778788	0	0	0.300386		372	53
BdiBd21-3.2G0488600	BdiBd21-3.2G0488600	unknown_TF	-	-	EarlyGCs_Cluster_3	EarlyGCs	0	64	257	1.78812e-37	0.778788	0	0	0.3106		373	59
BdiBd21-3.3G0437000	BdiBd21-3.3G0437000	unknown_TF	-	-	Stage0to2_Cluster_0	Stage0to2	0	122	286	3.06644e-75	0.676123	0	0	0.160797		374	101
BdiBd21-3.1G0973400	BdiBd21-3.1G0973400	unknown_TF	-	-	SCs_Cluster_6	SCs	0	49	216	1.70627e-18	0.763251	0	0	0.872399		375	38
BdiBd21-3.2G0718000	BdiBd21-3.2G0718000	unknown_TF	-	-	Intercells_Cluster_7	Intercells	0	21	213	1.1754e-25	0.739583	0	0	1.06336		376	14
BdiBd21-3.2G0000500	BdiBd21-3.2G0000500	unknown_TF	-	-	SMCs_Cluster_5	SMCs	0	29	92	1.61966e-13	0.657143	0.0370101	0.00033457	0.21542		377	25
BdiBd21-3.1G0932400	BdiBd21-3.1G0932400	unknown_TF	-	-	EarlyGCs_Cluster_3	EarlyGCs	1	64	239	4.73876e-37	0.724242	0	0	0.293364	9.08065e-09	378	58
BdiBd21-3.2G0669700	BdiBd21-3.2G0669700	unknown_TF	-	-	EarlyGMCs_Cluster_1	EarlyGMCs	0	50	265	8.41572e-43	0.784024	0	0	0.179882		379	49
BdiBd21-3.1G0656800	BdiBd21-3.1G0656800	unknown_TF	-	-	EarlyGCs_Cluster_3	EarlyGCs	1	64	239	2.3871e-39	0.724242	0	0	0.220815	3.13422e-09	380	54
BdiBd21-3.1G0356100	BdiBd21-3.1G0356100	unknown_TF	-	-	Stage0to2_Cluster_0	Stage0to2	0	122	280	9.6551e-74	0.661939	0	0	0.194397		381	102
BdiBd21-3.2G0335000	BdiBd21-3.2G0335000	unknown_TF	-	-	Stage0to2_Cluster_0	Stage0to2	0	122	288	1.62241e-73	0.680851	0	0	0.192368		382	100
BdiBd21-3.2G0730700	BdiBd21-3.2G0730700	unknown_TF	-	-	LateGCs_Cluster_4	LateGCs	1	52	222	2.09038e-29	0.709265	0	0	0.507607	0.000336594	383	35
BdiBd21-3.2G0488600	BdiBd21-3.2G0488600	unknown_TF	-	-	Intercells_Cluster_7	Intercells	0	21	220	1.951e-24	0.763889	0	0	0.631003		384	21
BdiBd21-3.1G0714400	BdiBd21-3.1G0714400	unknown_TF	-	-	LateGCs_Cluster_4	LateGCs	0	52	233	5.33942e-26	0.744409	0	0	0.839179		385	34
BdiBd21-3.1G1022700	BdiBd21-3.1G1022700	unknown_TF	-	-	Stage0to2_Cluster_0	Stage0to2	0	122	282	1.13896e-70	0.666667	0	0	0.22426		386	104
BdiBd21-3.1G0937200	BdiBd21-3.1G0937200	unknown_TF	-	-	EarlyGCs_Cluster_3	EarlyGCs	1	64	234	1.43235e-37	0.709091	0	0	0.388436	0.00081948	387	55
BdiBd21-3.2G0488600	BdiBd21-3.2G0488600	unknown_TF	-	-	Stage0to2_Cluster_0	Stage0to2	0	122	297	3.255e-62	0.702128	0	0	0.32347		388	93
BdiBd21-3.3G0415700	BdiBd21-3.3G0415700	unknown_TF	-	-	DividingGMCs_Cluster_2	DividingGMCs	1	79	246	1.20698e-45	0.692958	0	0	0.230701	1.57687e-08	389	67
BdiBd21-3.1G0966300	BdiBd21-3.1G0966300	unknown_TF	-	-	Stage0to2_Cluster_0	Stage0to2	0	122	299	1.68896e-63	0.706856	0	0	0.249657		390	90
BdiBd21-3.1G0614000	BdiBd21-3.1G0614000	unknown_TF	-	-	Stage0to2_Cluster_0	Stage0to2	0	122	278	4.36081e-73	0.65721	0	0	0.123747		391	108
BdiBd21-3.2G0681500	BdiBd21-3.2G0681500	unknown_TF	-	-	EarlyGCs_Cluster_3	EarlyGCs	0	64	254	1.07442e-36	0.769697	0	0	0.297236		392	63
BdiBd21-3.2G0729700	BdiBd21-3.2G0729700	unknown_TF	-	-	LateGCs_Cluster_4	LateGCs	0	52	231	1.41547e-25	0.738019	0	0	0.747305		393	36
BdiBd21-3.2G0610700	BdiBd21-3.2G0610700	unknown_TF	-	-	Stage0to2_Cluster_0	Stage0to2	0	122	295	2.19863e-61	0.6974	0	0	0.265551		394	97
BdiBd21-3.3G0467400	BdiBd21-3.3G0467400	unknown_TF	-	-	Stage0to2_Cluster_0	Stage0to2	0	122	294	4.29621e-61	0.695035	0	0	0.291482		395	99
BdiBd21-3.3G0437000	BdiBd21-3.3G0437000	unknown_TF	-	-	DividingGMCs_Cluster_2	DividingGMCs	1	79	244	4.69915e-50	0.687324	0	0	0.188779	0.0462049	396	68
BdiBd21-3.1G0858600	BdiBd21-3.1G0858600	unknown_TF	-	-	DividingGMCs_Cluster_2	DividingGMCs	0	79	258	3.55605e-53	0.726761	0	0	0.300988		397	66
BdiBd21-3.1G0858600	BdiBd21-3.1G0858600	unknown_TF	-	-	Stage0to2_Cluster_0	Stage0to2	0	122	283	2.40911e-67	0.669031	0	0	0.141889		398	109
BdiBd21-3.2G0610700	BdiBd21-3.2G0610700	unknown_TF	-	-	SCs_Cluster_6	SCs	0	49	210	1.55761e-19	0.742049	0	0	0.719774		399	41
BdiBd21-3.1G0741600	BdiBd21-3.1G0741600	unknown_TF	-	-	Stage0to2_Cluster_0	Stage0to2	0	122	286	3.71063e-65	0.676123	0	0	0.20583		400	107
BdiBd21-3.3G0436300	BdiBd21-3.3G0436300	unknown_TF	-	-	Stage0to2_Cluster_0	Stage0to2	0	122	270	2.61068e-67	0.638298	0	0	0.155286		401	112
BdiBd21-3.2G0688100	BdiBd21-3.2G0688100	unknown_TF	-	-	SMCs_Cluster_5	SMCs	1	29	104	2.08754e-19	0.742857	0	0	0.229713	0.0395626	402	16
BdiBd21-3.2G0638300	BdiBd21-3.2G0638300	unknown_TF	-	-	Stage0to2_Cluster_0	Stage0to2	0	122	280	1.21278e-66	0.661939	0	0	0.14276		403	111
BdiBd21-3.2G0688100	BdiBd21-3.2G0688100	unknown_TF	-	-	Stage0to2_Cluster_0	Stage0to2	0	122	292	2.49331e-63	0.690307	0	0	0.170241		404	106
BdiBd21-3.2G0718000	BdiBd21-3.2G0718000	unknown_TF	-	-	EarlyGCs_Cluster_3	EarlyGCs	0	64	250	2.29097e-39	0.757576	0	0	0.269512		405	62
BdiBd21-3.2G0486700	BdiBd21-3.2G0486700	unknown_TF	-	-	Stage0to2_Cluster_0	Stage0to2	0	122	293	1.03236e-59	0.692671	0	0	0.26446		406	105
BdiBd21-3.1G0823500	BdiBd21-3.1G0823500	unknown_TF	-	-	LateGCs_Cluster_4	LateGCs	0	52	235	1.17122e-32	0.750799	0	0	0.369163		407	33
BdiBd21-3.2G0488600	BdiBd21-3.2G0488600	unknown_TF	-	-	DividingGMCs_Cluster_2	DividingGMCs	0	79	266	8.57512e-46	0.749296	0	0	0.220351		408	69
BdiBd21-3.1G0858600	BdiBd21-3.1G0858600	unknown_TF	-	-	EarlyGCs_Cluster_3	EarlyGCs	0	64	247	2.75977e-43	0.748485	0	0	0.274175		409	57
BdiBd21-3.2G0761800	BdiBd21-3.2G0761800	unknown_TF	-	-	DividingGMCs_Cluster_2	DividingGMCs	0	79	266	2.72136e-43	0.749296	0	0	0.245982		410	70
BdiBd21-3.2G0591200	BdiBd21-3.2G0591200	unknown_TF	-	-	Stage0to2_Cluster_0	Stage0to2	0	122	272	9.62079e-64	0.643026	0	0	0.132021		411	113
BdiBd21-3.1G0860700	BdiBd21-3.1G0860700	unknown_TF	-	-	DividingGMCs_Cluster_2	DividingGMCs	0	79	263	4.00792e-41	0.740845	0	0	0.3196		412	71
BdiBd21-3.2G0761800	BdiBd21-3.2G0761800	unknown_TF	-	-	Stage0to2_Cluster_0	Stage0to2	0	122	296	1.09819e-58	0.699764	0	0	0.181501		413	103
BdiBd21-3.2G0688100	BdiBd21-3.2G0688100	unknown_TF	-	-	EarlyGCs_Cluster_3	EarlyGCs	0	64	250	2.57145e-37	0.757576	0	0	0.212306		414	64
BdiBd21-3.1G0823500	BdiBd21-3.1G0823500	unknown_TF	-	-	SMCs_Cluster_5	SMCs	0	29	101	8.03772e-18	0.721429	0	0	0.685975		415	23
BdiBd21-3.1G0860700	BdiBd21-3.1G0860700	unknown_TF	-	-	LateGCs_Cluster_4	LateGCs	0	52	231	8.27476e-26	0.738019	0	0	0.465148		416	40
BdiBd21-3.2G0486700	BdiBd21-3.2G0486700	unknown_TF	-	-	SCs_Cluster_6	SCs	0	49	211	1.28398e-19	0.745583	0	0	0.471334		417	42
BdiBd21-3.2G0669700	BdiBd21-3.2G0669700	unknown_TF	-	-	SMCs_Cluster_5	SMCs	0	29	106	1.25288e-17	0.757143	0	0	0.359319		418	22
BdiBd21-3.1G0823500	BdiBd21-3.1G0823500	unknown_TF	-	-	SCs_Cluster_6	SCs	0	49	211	7.5515e-22	0.745583	0	0	0.420253		419	39
BdiBd21-3.2G0486700	BdiBd21-3.2G0486700	unknown_TF	-	-	LateGCs_Cluster_4	LateGCs	0	52	224	2.89818e-25	0.715655	0	0	0.541459		420	42
BdiBd21-3.2G0688100	BdiBd21-3.2G0688100	unknown_TF	-	-	SCs_Cluster_6	SCs	0	49	211	6.49367e-22	0.745583	0	0	0.369008		421	40
BdiBd21-3.2G0740000	BdiBd21-3.2G0740000	unknown_TF	-	-	LateGCs_Cluster_4	LateGCs	0	52	218	1.76148e-34	0.696486	0	0	0.560872		422	37
BdiBd21-3.2G0681500	BdiBd21-3.2G0681500	unknown_TF	-	-	DividingGMCs_Cluster_2	DividingGMCs	0	79	259	7.58815e-43	0.729577	0	0	0.245724		423	72
BdiBd21-3.2G0718000	BdiBd21-3.2G0718000	unknown_TF	-	-	LateGCs_Cluster_4	LateGCs	0	52	225	4.55511e-30	0.71885	0	0	0.457786		424	39
BdiBd21-3.2G0688100	BdiBd21-3.2G0688100	unknown_TF	-	-	DividingGMCs_Cluster_2	DividingGMCs	0	79	258	4.90227e-45	0.726761	0	0	0.205143		425	73
BdiBd21-3.2G0585500	BdiBd21-3.2G0585500	unknown_TF	-	-	EarlyGMCs_Cluster_1	EarlyGMCs	0	50	253	9.51495e-38	0.748521	0	0	0.17096		426	50
BdiBd21-3.2G0602900	BdiBd21-3.2G0602900	unknown_TF	-	-	Stage0to2_Cluster_0	Stage0to2	0	122	275	3.33469e-59	0.650118	0	0	0.12468		427	115
BdiBd21-3.1G0613800	BdiBd21-3.1G0613800	unknown_TF	-	-	LateGCs_Cluster_4	LateGCs	0	52	225	6.16027e-22	0.71885	0	0	0.492534		428	44
BdiBd21-3.1G0853200	BdiBd21-3.1G0853200	unknown_TF	-	-	Stage0to2_Cluster_0	Stage0to2	0	122	272	1.54107e-58	0.643026	0	0	0.163711		429	114
BdiBd21-3.1G0932400	BdiBd21-3.1G0932400	unknown_TF	-	-	Stage0to2_Cluster_0	Stage0to2	0	122	274	5.18514e-59	0.647754	0	0	0.130402		430	116
BdiBd21-3.2G0486500	BdiBd21-3.2G0486500	unknown_TF	-	-	EarlyGCs_Cluster_3	EarlyGCs	0	64	239	9.97187e-43	0.724242	0	0	0.24568		431	61
BdiBd21-3.2G0322400	BdiBd21-3.2G0322400	unknown_TF	-	-	Stage0to2_Cluster_0	Stage0to2	0	122	245	2.15897e-59	0.579196	0	0	0.0747742		432	120
BdiBd21-3.1G0959600	BdiBd21-3.1G0959600	unknown_TF	-	-	SCs_Cluster_6	SCs	0	49	208	1.91192e-16	0.734982	0	0	0.460887		433	45
BdiBd21-3.2G0669700	BdiBd21-3.2G0669700	unknown_TF	-	-	Stage0to2_Cluster_0	Stage0to2	0	122	291	2.09803e-54	0.687943	0	0	0.178362		434	110
BdiBd21-3.1G0973400	BdiBd21-3.1G0973400	unknown_TF	-	-	LateGCs_Cluster_4	LateGCs	0	52	222	2.43467e-21	0.709265	0	0	0.538317		435	45
BdiBd21-3.1G0966300	BdiBd21-3.1G0966300	unknown_TF	-	-	DividingGMCs_Cluster_2	DividingGMCs	0	79	258	9.67355e-42	0.726761	0	0	0.200044		436	77
BdiBd21-3.1G0823500	BdiBd21-3.1G0823500	unknown_TF	-	-	DividingGMCs_Cluster_2	DividingGMCs	0	79	254	7.45809e-43	0.715493	0	0	0.24341		437	75
BdiBd21-3.2G0718000	BdiBd21-3.2G0718000	unknown_TF	-	-	DividingGMCs_Cluster_2	DividingGMCs	0	79	254	4.03686e-45	0.715493	0	0	0.192122		438	74
BdiBd21-3.2G0704100	BdiBd21-3.2G0704100	unknown_TF	-	-	Stage0to2_Cluster_0	Stage0to2	0	122	255	1.23168e-57	0.602837	0	0	0.0853332		439	121
BdiBd21-3.2G0602900	BdiBd21-3.2G0602900	unknown_TF	-	-	LateGCs_Cluster_4	LateGCs	0	52	219	9.4694e-30	0.699681	0	0	0.471982		440	43
BdiBd21-3.1G0463700	BdiBd21-3.1G0463700	unknown_TF	-	-	Stage0to2_Cluster_0	Stage0to2	0	122	242	1.4997e-56	0.572104	0	0	0.134157		441	119
BdiBd21-3.2G0730700	BdiBd21-3.2G0730700	unknown_TF	-	-	SCs_Cluster_6	SCs	0	49	201	3.32458e-20	0.710247	0	0	0.489783		442	43
BdiBd21-3.1G0638900	BdiBd21-3.1G0638900	unknown_TF	-	-	SCs_Cluster_6	SCs	0	49	204	1.2911e-19	0.720848	0	0	0.43378		443	44
BdiBd21-3.2G0486500	BdiBd21-3.2G0486500	unknown_TF	-	-	LateGCs_Cluster_4	LateGCs	0	52	221	5.55977e-36	0.70607	0	0	0.311525		444	38
BdiBd21-3.2G0602900	BdiBd21-3.2G0602900	unknown_TF	-	-	DividingGMCs_Cluster_2	DividingGMCs	0	79	247	2.56339e-44	0.695775	0	0	0.230836		445	76
BdiBd21-3.2G0585500	BdiBd21-3.2G0585500	unknown_TF	-	-	Stage0to2_Cluster_0	Stage0to2	0	122	284	1.38795e-51	0.671395	0	0	0.118482		446	117
BdiBd21-3.2G0669700	BdiBd21-3.2G0669700	unknown_TF	-	-	SCs_Cluster_6	SCs	0	49	210	4.52613e-17	0.742049	0	0	0.234583		447	46
BdiBd21-3.1G0858600	BdiBd21-3.1G0858600	unknown_TF	-	-	LateGCs_Cluster_4	LateGCs	0	52	220	2.23424e-32	0.702875	0	0	0.300103		448	41
BdiBd21-3.2G0315400	BdiBd21-3.2G0315400	unknown_TF	-	-	Stage0to2_Cluster_0	Stage0to2	0	122	248	1.10935e-50	0.586288	0	0	0.156556		449	118
BdiBd21-3.1G0741600	BdiBd21-3.1G0741600	unknown_TF	-	-	LateGCs_Cluster_4	LateGCs	0	52	214	4.0763e-27	0.683706	0	0	0.426817		450	46
BdiBd21-3.3G0467400	BdiBd21-3.3G0467400	unknown_TF	-	-	SCs_Cluster_6	SCs	0	49	204	1.21197e-17	0.720848	0	0	0.31091		451	48
BdiBd21-3.2G0681500	BdiBd21-3.2G0681500	unknown_TF	-	-	LateGCs_Cluster_4	LateGCs	0	52	220	2.87194e-24	0.702875	0	0	0.322497		452	48
BdiBd21-3.3G0467400	BdiBd21-3.3G0467400	unknown_TF	-	-	LateGCs_Cluster_4	LateGCs	0	52	217	5.10294e-23	0.693291	0	0	0.402149		453	50
BdiBd21-3.2G0761800	BdiBd21-3.2G0761800	unknown_TF	-	-	LateGCs_Cluster_4	LateGCs	0	52	225	5.96985e-24	0.71885	0	0	0.217774		454	49
BdiBd21-3.2G0488600	BdiBd21-3.2G0488600	unknown_TF	-	-	LateGCs_Cluster_4	LateGCs	0	52	218	5.11692e-23	0.696486	0	0	0.330411		455	51
BdiBd21-3.2G0610700	BdiBd21-3.2G0610700	unknown_TF	-	-	SMCs_Cluster_5	SMCs	0	29	100	3.22424e-16	0.714286	0	0	0.302502		456	27
BdiBd21-3.2G0585500	BdiBd21-3.2G0585500	unknown_TF	-	-	DividingGMCs_Cluster_2	DividingGMCs	0	79	246	2.34445e-33	0.692958	0	0	0.254642		457	79
BdiBd21-3.2G0486500	BdiBd21-3.2G0486500	unknown_TF	-	-	DividingGMCs_Cluster_2	DividingGMCs	0	79	236	1.11471e-44	0.664789	0	0	0.170435		458	78
BdiBd21-3.2G0384600	BdiBd21-3.2G0384600	unknown_TF	-	-	Stage0to2_Cluster_0	Stage0to2	0	122	258	5.05596e-46	0.609929	0	0	0.0858231		459	122
BdiBd21-3.2G0718000	BdiBd21-3.2G0718000	unknown_TF	-	-	SMCs_Cluster_5	SMCs	0	29	100	3.50294e-18	0.714286	0	0	0.24285		460	26
BdiBd21-3.2G0384600	BdiBd21-3.2G0384600	unknown_TF	-	-	LateGCs_Cluster_4	LateGCs	0	52	219	3.53032e-27	0.699681	0	0	0.215615		461	48
BdiBd21-3.2G0384600	BdiBd21-3.2G0384600	unknown_TF	-	-	SCs_Cluster_6	SCs	0	49	202	8.52391e-20	0.713781	0	0	0.219341		462	47
BdiBd21-3.1G0966300	BdiBd21-3.1G0966300	unknown_TF	-	-	SCs_Cluster_6	SCs	0	49	199	9.28394e-16	0.70318	0	0	0.231856		463	49
BdiBd21-3.2G0669700	BdiBd21-3.2G0669700	unknown_TF	-	-	LateGCs_Cluster_4	LateGCs	0	52	214	4.13608e-19	0.683706	0	0	0.270255		464	52
BdiBd21-3.2G0585500	BdiBd21-3.2G0585500	unknown_TF	-	-	SMCs_Cluster_5	SMCs	0	29	98	3.2701e-14	0.7	0	0	0.197679		465	28
BdiBd21-3.3G0467400	BdiBd21-3.3G0467400	unknown_TF	-	-	SMCs_Cluster_5	SMCs	0	29	96	1.93964e-14	0.685714	0	0	0.190237		466	29
