# Supplementary material for: The developing leaf of the wild grass Brachypodium distachyon at single-cell resolution
Source: Plant Cell. 2026 Jun 10;38(6):koag172. doi: 10.1093/plcell/koag172 (PMC13291820; doi:10.1093/plcell/koag172)
Supplement: koag172_Supplementary_Data [file koag172_supplementary_data.zip › TableS7.xlsx]

## Sheet: TableS7
TG	cluster	TF.x	weight.x	TF.y	weight.y	weight_ratio	log_weight_ratio	group
BdiBd21-3.1G0020900	Dividing GMCs	BdiBd21-3.1G0240400	2.67489	BdiBd21-3.2G0300000	0.0963516	27.7618	3.32366	MUTE preferred
BdiBd21-3.1G0044700	Dividing GMCs	BdiBd21-3.1G0240400	20.2555	BdiBd21-3.2G0300000	0.141122	143.532	4.96656	MUTE preferred
BdiBd21-3.1G0070300	Dividing GMCs	BdiBd21-3.1G0240400	4.92883	BdiBd21-3.2G0300000	0.0452674	108.883	4.69027	MUTE preferred
BdiBd21-3.1G0080900	Dividing GMCs	BdiBd21-3.1G0240400	12.5005	BdiBd21-3.2G0300000	0.187843	66.5478	4.19792	MUTE preferred
BdiBd21-3.1G0094500	Dividing GMCs	BdiBd21-3.1G0240400	3.47754	BdiBd21-3.2G0300000	0.123581	28.1398	3.33719	MUTE preferred
BdiBd21-3.1G0108600	Dividing GMCs	BdiBd21-3.1G0240400	1.99022	BdiBd21-3.2G0300000	0.0312517	63.6835	4.15393	MUTE preferred
BdiBd21-3.1G0108900	Dividing GMCs	BdiBd21-3.1G0240400	13.1315	BdiBd21-3.2G0300000	0.175523	74.8139	4.315	MUTE preferred
BdiBd21-3.1G0109900	Dividing GMCs	BdiBd21-3.1G0240400	2.56105	BdiBd21-3.2G0300000	0.0886118	28.9019	3.36391	MUTE preferred
BdiBd21-3.1G0120400	Dividing GMCs	BdiBd21-3.1G0240400	10.2493	BdiBd21-3.2G0300000	0.340335	30.1152	3.40503	MUTE preferred
BdiBd21-3.1G0135200	Dividing GMCs	BdiBd21-3.1G0240400	7.29295	BdiBd21-3.2G0300000	0.260482	27.9979	3.33213	MUTE preferred
BdiBd21-3.1G0151100	Dividing GMCs	BdiBd21-3.1G0240400	4.22943	BdiBd21-3.2G0300000	0.000214178	19747.3	9.89077	MUTE preferred
BdiBd21-3.1G0161000	Dividing GMCs	BdiBd21-3.1G0240400	3.89238	BdiBd21-3.2G0300000	0.102611	37.9332	3.63583	MUTE preferred
BdiBd21-3.1G0175200	Dividing GMCs	BdiBd21-3.1G0240400	5.93384	BdiBd21-3.2G0300000	0.0310119	191.341	5.25406	MUTE preferred
BdiBd21-3.1G0185700	Dividing GMCs	BdiBd21-3.1G0240400	14.9407	BdiBd21-3.2G0300000	0.506483	29.4989	3.38435	MUTE preferred
BdiBd21-3.1G0188400	Dividing GMCs	BdiBd21-3.1G0240400	13.1671	BdiBd21-3.2G0300000	0.0764028	172.338	5.14946	MUTE preferred
BdiBd21-3.1G0195900	Dividing GMCs	BdiBd21-3.1G0240400	12.0832	BdiBd21-3.2G0300000	0.278424	43.3985	3.77042	MUTE preferred
BdiBd21-3.1G0198400	Dividing GMCs	BdiBd21-3.1G0240400	6.10825	BdiBd21-3.2G0300000	0.106675	57.2604	4.04761	MUTE preferred
BdiBd21-3.1G0198800	Dividing GMCs	BdiBd21-3.1G0240400	30.7254	BdiBd21-3.2G0300000	0.630599	48.7241	3.88617	MUTE preferred
BdiBd21-3.1G0213800	Dividing GMCs	BdiBd21-3.1G0240400	3.74462	BdiBd21-3.2G0300000	0.176073	21.2675	3.05718	MUTE preferred
BdiBd21-3.1G0215700	Dividing GMCs	BdiBd21-3.1G0240400	14.1564	BdiBd21-3.2G0300000	0.204618	69.1844	4.23678	MUTE preferred
BdiBd21-3.1G0222200	Dividing GMCs	BdiBd21-3.1G0240400	10.5608	BdiBd21-3.2G0300000	0.0939096	112.457	4.72257	MUTE preferred
BdiBd21-3.1G0225300	Dividing GMCs	BdiBd21-3.1G0240400	19.9433	BdiBd21-3.2G0300000	0.621381	32.0951	3.4687	MUTE preferred
BdiBd21-3.1G0268300	Dividing GMCs	BdiBd21-3.1G0240400	9.05254	BdiBd21-3.2G0300000	0.125436	72.1688	4.27901	MUTE preferred
BdiBd21-3.1G0284300	Dividing GMCs	BdiBd21-3.1G0240400	4.77515	BdiBd21-3.2G0300000	0.155437	30.7208	3.42494	MUTE preferred
BdiBd21-3.2G0004400	Dividing GMCs	BdiBd21-3.1G0240400	8.67749	BdiBd21-3.2G0300000	0.38152	22.7445	3.12432	MUTE preferred
BdiBd21-3.2G0054500	Dividing GMCs	BdiBd21-3.1G0240400	1.61452	BdiBd21-3.2G0300000	0.079593	20.2847	3.00987	MUTE preferred
BdiBd21-3.2G0067500	Dividing GMCs	BdiBd21-3.1G0240400	3.18399	BdiBd21-3.2G0300000	0.0311479	102.222	4.62714	MUTE preferred
BdiBd21-3.2G0069800	Dividing GMCs	BdiBd21-3.1G0240400	1.6695	BdiBd21-3.2G0300000	0.0489174	34.129	3.53015	MUTE preferred
BdiBd21-3.2G0187300	Dividing GMCs	BdiBd21-3.1G0240400	5.26989	BdiBd21-3.2G0300000	0.118677	44.4054	3.79336	MUTE preferred
BdiBd21-3.2G0241900	Dividing GMCs	BdiBd21-3.1G0240400	7.32779	BdiBd21-3.2G0300000	0.24684	29.6864	3.39069	MUTE preferred
BdiBd21-3.2G0266800	Dividing GMCs	BdiBd21-3.1G0240400	18.2548	BdiBd21-3.2G0300000	0.23327	78.2562	4.35999	MUTE preferred
BdiBd21-3.2G0276900	Dividing GMCs	BdiBd21-3.1G0240400	15.5846	BdiBd21-3.2G0300000	0.401504	38.8155	3.65882	MUTE preferred
BdiBd21-3.3G0038400	Dividing GMCs	BdiBd21-3.1G0240400	8.03249	BdiBd21-3.2G0300000	0.0883489	90.9179	4.50996	MUTE preferred
BdiBd21-3.3G0092100	Dividing GMCs	BdiBd21-3.1G0240400	10.8601	BdiBd21-3.2G0300000	0.0546682	198.655	5.29157	MUTE preferred
BdiBd21-3.3G0107300	Dividing GMCs	BdiBd21-3.1G0240400	3.59974	BdiBd21-3.2G0300000	0.157497	22.8559	3.12921	MUTE preferred
BdiBd21-3.3G0146700	Dividing GMCs	BdiBd21-3.1G0240400	5.76767	BdiBd21-3.2G0300000	0.0857854	67.2337	4.20817	MUTE preferred
BdiBd21-3.3G0175500	Dividing GMCs	BdiBd21-3.1G0240400	5.89954	BdiBd21-3.2G0300000	0.264328	22.319	3.10544	MUTE preferred
BdiBd21-3.3G0207600	Dividing GMCs	BdiBd21-3.1G0240400	28.9893	BdiBd21-3.2G0300000	0.311092	93.1859	4.5346	MUTE preferred
BdiBd21-3.1G0039100	Dividing GMCs	BdiBd21-3.1G0240400	0.434879	NA	NA	NA	NA	MUTE only
BdiBd21-3.1G0059700	Dividing GMCs	BdiBd21-3.1G0240400	8.67398	NA	NA	NA	NA	MUTE only
BdiBd21-3.1G0069700	Dividing GMCs	BdiBd21-3.1G0240400	6.88076	NA	NA	NA	NA	MUTE only
BdiBd21-3.1G0080500	Dividing GMCs	BdiBd21-3.1G0240400	14.8667	NA	NA	NA	NA	MUTE only
BdiBd21-3.1G0225800	Dividing GMCs	BdiBd21-3.1G0240400	1.44158	NA	NA	NA	NA	MUTE only
BdiBd21-3.1G0258500	Dividing GMCs	BdiBd21-3.1G0240400	3.01153	NA	NA	NA	NA	MUTE only
BdiBd21-3.2G0045600	Dividing GMCs	BdiBd21-3.1G0240400	1.14449	NA	NA	NA	NA	MUTE only
BdiBd21-3.2G0052000	Dividing GMCs	BdiBd21-3.1G0240400	8.92549	NA	NA	NA	NA	MUTE only
BdiBd21-3.2G0094800	Dividing GMCs	BdiBd21-3.1G0240400	5.93029	NA	NA	NA	NA	MUTE only
BdiBd21-3.2G0134400	Dividing GMCs	BdiBd21-3.1G0240400	6.33565	NA	NA	NA	NA	MUTE only
BdiBd21-3.2G0269500	Dividing GMCs	BdiBd21-3.1G0240400	0.65107	NA	NA	NA	NA	MUTE only
BdiBd21-3.3G0218100	Dividing GMCs	BdiBd21-3.1G0240400	5.9546	NA	NA	NA	NA	MUTE only
BdiBd21-3.3G0232000	Dividing GMCs	BdiBd21-3.1G0240400	0.118904	NA	NA	NA	NA	MUTE only
BdiBd21-3.1G0037200	Dividing GMCs	BdiBd21-3.1G0240400	0.952756	BdiBd21-3.2G0300000	58.1893	0.0163734	-4.1121	FAMA preferred
BdiBd21-3.1G0058100	Dividing GMCs	BdiBd21-3.1G0240400	0.0723523	BdiBd21-3.2G0300000	9.32784	0.0077566	-4.85921	FAMA preferred
BdiBd21-3.1G0065600	Dividing GMCs	BdiBd21-3.1G0240400	0.0486141	BdiBd21-3.2G0300000	7.71052	0.0063049	-5.06643	FAMA preferred
BdiBd21-3.1G0098900	Dividing GMCs	BdiBd21-3.1G0240400	0.00282298	BdiBd21-3.2G0300000	2.43833	0.00115775	-6.76127	FAMA preferred
BdiBd21-3.1G0107600	Dividing GMCs	BdiBd21-3.1G0240400	0.154737	BdiBd21-3.2G0300000	28.7048	0.00539062	-5.2231	FAMA preferred
BdiBd21-3.1G0108500	Dividing GMCs	BdiBd21-3.1G0240400	0.0443759	BdiBd21-3.2G0300000	19.0992	0.00232344	-6.0647	FAMA preferred
BdiBd21-3.1G0131366	Dividing GMCs	BdiBd21-3.1G0240400	0.216125	BdiBd21-3.2G0300000	11.5697	0.0186803	-3.98028	FAMA preferred
BdiBd21-3.1G0176900	Dividing GMCs	BdiBd21-3.1G0240400	0.815028	BdiBd21-3.2G0300000	26.1212	0.0312018	-3.46728	FAMA preferred
BdiBd21-3.1G0185300	Dividing GMCs	BdiBd21-3.1G0240400	0.105598	BdiBd21-3.2G0300000	3.30531	0.0319479	-3.44365	FAMA preferred
BdiBd21-3.1G0185900	Dividing GMCs	BdiBd21-3.1G0240400	0.0302345	BdiBd21-3.2G0300000	2.72511	0.0110948	-4.50128	FAMA preferred
BdiBd21-3.1G0234801	Dividing GMCs	BdiBd21-3.1G0240400	1.5743	BdiBd21-3.2G0300000	45.9117	0.0342898	-3.37291	FAMA preferred
BdiBd21-3.1G0298600	Dividing GMCs	BdiBd21-3.1G0240400	0.296043	BdiBd21-3.2G0300000	31.68	0.00934478	-4.67294	FAMA preferred
BdiBd21-3.1G0305800	Dividing GMCs	BdiBd21-3.1G0240400	0.0839814	BdiBd21-3.2G0300000	17.0504	0.00492548	-5.31333	FAMA preferred
BdiBd21-3.2G0041200	Dividing GMCs	BdiBd21-3.1G0240400	0.468672	BdiBd21-3.2G0300000	37.6407	0.0124512	-4.38594	FAMA preferred
BdiBd21-3.2G0066700	Dividing GMCs	BdiBd21-3.1G0240400	0.0230522	BdiBd21-3.2G0300000	5.09872	0.00452117	-5.39898	FAMA preferred
BdiBd21-3.2G0089700	Dividing GMCs	BdiBd21-3.1G0240400	0.476592	BdiBd21-3.2G0300000	31.2843	0.0152342	-4.18421	FAMA preferred
BdiBd21-3.2G0134700	Dividing GMCs	BdiBd21-3.1G0240400	0.00374008	BdiBd21-3.2G0300000	0.29738	0.0125768	-4.3759	FAMA preferred
BdiBd21-3.2G0158400	Dividing GMCs	BdiBd21-3.1G0240400	0.0252321	BdiBd21-3.2G0300000	44.6433	0.000565193	-7.47834	FAMA preferred
BdiBd21-3.2G0184100	Dividing GMCs	BdiBd21-3.1G0240400	0.269403	BdiBd21-3.2G0300000	8.91837	0.0302077	-3.49966	FAMA preferred
BdiBd21-3.2G0263400	Dividing GMCs	BdiBd21-3.1G0240400	0.355126	BdiBd21-3.2G0300000	9.7273	0.0365082	-3.31022	FAMA preferred
BdiBd21-3.2G0264600	Dividing GMCs	BdiBd21-3.1G0240400	0.594681	BdiBd21-3.2G0300000	39.9004	0.0149041	-4.20612	FAMA preferred
BdiBd21-3.2G0267900	Dividing GMCs	BdiBd21-3.1G0240400	0.168633	BdiBd21-3.2G0300000	8.03737	0.0209812	-3.86413	FAMA preferred
BdiBd21-3.3G0012500	Dividing GMCs	BdiBd21-3.1G0240400	0.37221	BdiBd21-3.2G0300000	38.0685	0.00977738	-4.62768	FAMA preferred
BdiBd21-3.3G0068300	Dividing GMCs	BdiBd21-3.1G0240400	0.226549	BdiBd21-3.2G0300000	27.0934	0.0083618	-4.78408	FAMA preferred
BdiBd21-3.3G0131400	Dividing GMCs	BdiBd21-3.1G0240400	0.697855	BdiBd21-3.2G0300000	17.3027	0.0403323	-3.2106	FAMA preferred
BdiBd21-3.1G0011600	Dividing GMCs	NA	NA	BdiBd21-3.2G0300000	1.28584	NA	NA	FAMA only
BdiBd21-3.1G0050800	Dividing GMCs	NA	NA	BdiBd21-3.2G0300000	1.36956	NA	NA	FAMA only
BdiBd21-3.1G0151500	Dividing GMCs	NA	NA	BdiBd21-3.2G0300000	6.26428	NA	NA	FAMA only
BdiBd21-3.1G0240400	Dividing GMCs	NA	NA	BdiBd21-3.2G0300000	9.61177	NA	NA	FAMA only
BdiBd21-3.1G0260200	Dividing GMCs	NA	NA	BdiBd21-3.2G0300000	2.3732	NA	NA	FAMA only
BdiBd21-3.2G0274200	Dividing GMCs	NA	NA	BdiBd21-3.2G0300000	34.78	NA	NA	FAMA only
