# Supplementary material for: The developing leaf of the wild grass Brachypodium distachyon at single-cell resolution
Source: Plant Cell. 2026 Jun 10;38(6):koag172. doi: 10.1093/plcell/koag172 (PMC13291820; doi:10.1093/plcell/koag172)
Supplement: koag172_Supplementary_Data [file koag172_supplementary_data.zip › TableS8_Statistics_details.xlsx]

## Sheet: Sheet1
Student's t-Test for Fig. 7I, cell area WT vs gras32
Unpaired, two-sided for means of individuals
t	3.9319
df	8
p-value	0.004345
significant?	yes
95 percent confidence interval	8.68474	33.3196
mean WT	73.0853
mean gras32	52.0832
Student's t-Test for Fig. 7J, cell numbers WT vs gras32
Unpaired, two-sided for means of individuals
t	-3.1489
df	7.7907
p-value	0.01409
significant?	yes
95 percent confidence interval	-114.561	-17.4393
mean WT	187.6
mean gras32	253.6
Student's t-Test for Fig. 7N, stomatal density WT vs pme53-like
Unpaired, two-sided for means of individuals
t	4.8678
df	7.9914
p-value	0.001247
significant?	yes
95 percent confidence interval	11.1615	31.2627
mean WT	79.4613
mean pme53-like	58.2492
Student's t-Test for Fig. S7G, Fresh weight WT vs gras32
Unpaired, two-sided
t	-2.1498
df	6.9339
p-value	0.069
significant?	no
95 percent confidence interval	-0.819195	0.0397663
mean WT	0.930714
mean gras32	0.541
Student's t-Test for Fig. S7H, Dry weight WT vs gras32
Unpaired, two-sided
t	-2.8722
df	9.6387
p-value	0.01721
significant?	yes
95 percent confidence interval	-0.178227	-0.0220589
mean WT	0.285857
mean gras32	0.185714
