# Supplementary material for: The developing leaf of the wild grass Brachypodium distachyon at single-cell resolution
Source: Plant Cell. 2026 Jun 10;38(6):koag172. doi: 10.1093/plcell/koag172 (PMC13291820; doi:10.1093/plcell/koag172)
Supplement: koag172_Supplementary_Data [file koag172_supplementary_data.zip › TableS9_Key_resources_table.xlsx]

## Sheet: Sheet1
REAGENT or RESOURCE	SOURCE	IDENTIFIER
Experimental models: Organisms/strains
Brachypodium distachyon Bd21-3	(Raissig et al. 2016)	N/A
sid/bdmute-1 in Bd21-3	(Raissig et al. 2017)	N/A
BdHDG2-likep:3XNLSeGFP in Bd21-3	This paper	N/A
BdDUF567p:mCitrine-eGFPNLS in Bd21-3	This paper	N/A
BdCST1p:mCitrine-eGFPNLS in Bd21-3	This paper	N/A
BdFAMAp:mCitrine-eGFPNLS in Bd21-3	This paper	N/A
bdgras32	This paper	N/A
bdpme53-like	This paper	N/A
HvFCP1p:VENUS-H2B	(Vardanega et al. 2025)	N/A
Bacterial strains
Escherichia coli NEB 5-alpha	N/A	N/A
Agrobacterium tumefaciens AGL1	(Bragg et al. 2012)	N/A
Chemicals, peptides, and recombinant proteins
Mannitol	Roth	Cat. no. 4175.1
MES hydrate	Sigma-Aldrich	Cat. no. M8250
Potassium chloride (KCl)	Sigma-Aldrich	Cat. no. 31248
Cellulase Onozuka RS	Duchefa	Cat. no. C8003
Macerozyme R-10	Duchefa	Cat. no. M8002
Calcium chloride (CaCl2)	Sigma-Aldrich	Cat. no. 21102
Bovine Serum Albumin (BSA)	Sigma-Aldrich	Cat. no. A2153
Fluorescein diacetate	Honeywell Fluka, Thermo Fisher Scientific	Cat. no. 15623820
Propidium iodide	Invitrogen, Thermo Fisher Scientific	Cat. no. P3566
SCRI Renaissance Stain 2200 (SR2200)	Tokyo Future Style	N/A
Calcofluor White (Fluorescence Brightener 28)	Sigma-Aldrich	Cat. no. F3543-1G
Basic Fuchsin	Sigma-Aldrich	Cat. no. 857343
Formaldehyde solution	Sigma-Aldrich	Cat. no. F8775-25ML
Glacial acetic acid	Thermo Fisher Scientific	Cat. no. 033252.K2
Proteinase K	Thermo Fisher Scientific	Cat. no. EO0491
Dulbecco’s Phosphate Buffered Saline (DPBS) (1X)	Gibco, Thermo Fisher Scientific	Cat. no. 14040117
20X SSC Buffer, RNase-free	Invitrogen, Thermo Fisher Scientific	Cat. no. AM9770
Ambion Nuclease-Free Water	Invitrogen, Thermo Fisher Scientific	Cat. no. AM9930
Tween20	Sigma-Aldrich	Cat. no. 93773-250G
HCR Probe Hybridization Buffer (v3.0)	Molecular Instruments	N/A
HCR Probe Wash Buffer (v3.0)	Molecular Instruments	N/A
HCR Probe Amplification Buffer (v3.0)	Molecular Instruments	N/A
Q5 High-Fidelity DNA Polymerase	NEB	Cat. no. M0491
OneTaq DNA Polymerase	NEB	Cat. no. M0480
T4 DNA ligase	Thermo Fisher Scientific	Cat. no. EL0014
BsaI-HF v2	NEB	Cat. no. R3733
FastDigest Eco31I	Thermo Fisher Scientific	Cat. no. FD0293
Antarctic Phosphatase	NEB	Cat. no. M0289S
T4 PNK	NEB	Cat. no. M0201S
PaqCI	NEB	Cat. no. R0745L
Murashige & Skoog medium	Duchefa	Cat. no. M0221
Linsmaier & Skoog basal media	Duchefa	Cat. no. L0230
Maltose	Sigma-Aldrich/Merck	Cat. no. M5885
CuSO4	Sigma-Aldrich/Merck	Cat. no. C3036
2,4-Dichlorophenoxyacetic acid (2,4-D)	Sigma-Aldrich/Merck	Cat. no. D7299
Phytagel	Sigma-Aldrich/Merck	Cat. no. P8169
Acetosyringone	Sigma-Aldrich/Merck	Cat. no. D134406
Synperonic PE/F68	Sigma-Aldrich/Merck	Cat. no. 81112
Hygromycin	Roche	Cat. no. 10843555001
Ticarcillin disodium/clavulanate potassium	Duchefa	Cat. no. T0190
Kinetin	Sigma-Aldrich/Merck	Cat. no. K3253
Murashige & Skoog including vitamins	Duchefa	Cat. no. M0222
Triton X-100	Sigma-Aldrich	Cat. no. X100
Paraplast Extra	Leica Biosystems	Cat. no. 39603002
SlowFade-Gold Antifade Mountant	Invitrogen, Thermo Fisher Scientific	Cat. no. S36940
Chloralhydrate	Roth	Cat. no. K318
Glycerol	Thermo Fisher Scientific	Cat. no. A16205.AP
Gum arabic	Roth	Cat. no 4159
Critical commercial assays
Chromium Next GEM Single Cell 3’ Reagent Kit v3.1	10x Genomics	Cat. no. 1000268
RNeasy Micro Kit	QIAGEN	Cat. no. 74004
Qubit RNA High Sensitivity (HS) Assay Kit	Invitrogen, Thermo Fisher Scientific	Cat. no. Q32852
NucleoSpin Gel and PCR Clean-up Mini Kit	Macherey-Nagel	Cat. no. 740609.50
NucleoSpin Plasmid Mini Kit	Macherey-Nagel	Cat. no. 740588.250
Deposited data
Single-cell RNA-sequencing data of wild type and sid/bdmute-1	This paper	GEO: GSE307277
Bulk RNA-sequencing data of protoplasted and non-protoplasted wild type	This paper	GEO: GSE306756
R Scripts	This paper	Github: https://github.com/raissig-lindner-lab/Berg-et-al_2025_ScSeq
Excel files mutant analysis	This paper	Github: https://github.com/raissig-lindner-lab/Berg-et-al_2025_ScSeq
Oligonucleotides
pri121 (amplifying BdHDG2-likep FP) AACAGGTCTCAACCTGGCTCTCTCTCTCTCTCCAG	This paper	N/A
pri122 (amplifying BdHDG2-likep RP) AACAGGTCTCATGTTTGTATTTGGCCCGATCGATC	This paper	N/A
pri454 (amplifying BdFAMAp FP) AACAGGTCTCAACCTACCAGCCTAGGAGAGTTGAG	This paper	N/A
pri475 (amplifying BdFAMAp RP) AACAGGTCTCATGTTTGATCAGAAGGAACACGTATGG	This paper	N/A
pri117 (amplifying BdCST1p fragment 1 FP) AACAGGTCTCAACCTTGGAGGGAGTAGATGCCAAA	This paper	N/A
pri289 (amplifying BdCST1p fragment 1 RP) AACAGGTCTCAGTGTGACGGCCTATTGATTACG	This paper	N/A
pri288 (amplifying BdCST1p fragment 2 FP) AACAGGTCTCAACACTCTCCGGACTCCTCAA	This paper	N/A
pri118 (amplifying BdCST1p fragment 2 RP) AACAGGTCTCATGTTTTGGCTGCACTTCTGAAAGT	This paper	N/A
pri819 (mutating BdCST1p entry module RP) TTGGCTGCACTTCTGAAAGTGG	This paper	N/A
pri820 (mutating BdCST1p entry module FP) GGAGCTGAGAAGGAGTAGGAGAACATGAGACCGAATTCTCGCCC	This paper	N/A
pri948 (amplifying DUF567 promoter FP) AACAGGTCTCAACCTGGAATGTTAGCAGAGAAACATGTG	This paper	N/A
pri949 (amplifying DUF567 promoter RP) AACAGGTCTCATGTTGGTAGCTAGATGGGAATTATGTAT	This paper	N/A
pri362 (amplifying mCitrine-linker FP) AACAGGTCTCAAACAATGGTGAGCAAGGGCGAG	This paper	N/A
pri363 (amplifying mCitrine-linker RP) AACAGGTCTCAAGCCGGTGAAGGGGGCGGC	This paper	N/A
pri30 (sequencing GreenGate entry modules FP) CGCAACGCAATTAATGTGAG	This paper	N/A
pri47 (sequencing GreenGate entry modules RP) cagattgtactgagagtgcacc	This paper	N/A
pri1457 (CRISPR guide bdgras32 FP) ACTTGACAGCGCAGCGACTCCCATG	This paper	N/A
pri1458 (CRISPR guide bdgras32 RP) AAACCATGGGAGTCGCTGCGCTGTC	This paper	N/A
pri1627 (genotyping bdgras32 FP) CAGGTACCGTAGCCCTCACG	This paper	N/A
pri1621 (genotyping bdgras32 RP) TACTCCCCCTCCTCCTGCTC	This paper	N/A
pri887 (CRISPR guide bdpme53-like FP) ACTTGGCGAGAGGAACGACGCCCCG	This paper	N/A
pri888 (CRISPR guide bdpme53-like RP) AAACCGGGGCGTCGTTCCTCTCGCC	This paper	N/A
pri889 (genotyping bdpme53-like FP) CCAACGTAGTAGAGTCCGGC	This paper	N/A
pri890 (genotyping bdpme53-like RP) GTTCACCTTCTCCCTGCACA	This paper	N/A
pri92 (colony PCR and sequencing of CRISPR constructs) GTTGGATCTCTTCTGCAGCA	This paper	N/A
Recombinant DNA
pEX_BdFAMAp:mCitrine-BdFAMA	(McKown et al. 2023)	N/A
pGGA000	(Lampropoulos et al. 2013)	N/A
pGGB000	(Lampropoulos et al. 2013)	N/A
pGGZ004	(Lupanga et al. 2020)	N/A
pGGA_BdHDG2-likep	This paper	N/A
pGGA_BdFAMAp	This paper	N/A
pGGA_BdCST1p	This paper	N/A
pGGA_DUF567p	This paper	N/A
pGGB_mCitrine-linker	This paper	N/A
pGGF_PvUbi2p:HygR	(Zhang et al. 2022)	N/A
pGGB_3xNLS	(Zhang et al. 2022)	N/A
pGGC012 (pGGC_eGFP-NLS)	(Lampropoulos et al. 2013)	N/A
pGGC014 (pGGC_eGFP)	(Lampropoulos et al. 2013)	N/A
pGGD002	(Lampropoulos et al. 2013)	N/A
pGGE001	(Lampropoulos et al. 2013)	N/A
pGGZ004_BdHDG2-likep:3xNLSeGFP	This paper	N/A
pGGZ004_BdFAMAp:mCitrine-eGFPNLS	This paper	N/A
pGGZ004_BdCST1p:mCitrine-eGFPNLS	This paper	N/A
pGGZ004_DUF567p:mCitrine-eGFPNLS	This paper	N/A
JD633	(Debernardi et al. 2020)	N/A
JD633_CRISPR_BdiBd21-3.2G0255500_PME53-like	This paper	N/A
JD633_CRISPR_BdiBd21-3.1G0657800_GRAS32	This paper	N/A
Software and algorithms
Fiji	(Schindelin et al. 2012)	N/A
Inkscape (for Figures)	https://inkscape.org/	N/A
Adobe Illustrator (for Figures)	https://www.adobe.com/ch_de/products/illustrator.html	N/A
Geneious	https://www.geneious.com/	N/A
10x Genomics Cell Ranger	(Zheng et al. 2017)	N/A
RStudio	(RStudio Team and RStudio, PBC, Boston, MA 2024)	N/A
R	(R Core Team and R Foundation for Statistical Computing, Vienna, Austria 2025)	N/A
FIMO	(Grant et al. 2011)	N/A
MINI-EX	(Ferrari et al. 2022; Staut et al. 2023)	N/A
Paint.Net	https://www.getpaint.net/download.html	N/A
MorphoGraphX	(Barbier de Reuille et al. 2015; Strauss et al. 2021, 2022)	N/A
Icy	https://icy.bioimageanalysis.org/	N/A
